# Supplementary material for: CircXRN2 suppresses tumor progression driven by histone lactylation through activating the Hippo pathway in human bladder cancer
Source: Mol Cancer. 2023 Sep 8;22:151. doi: 10.1186/s12943-023-01856-1 (PMC10486081; doi:10.1186/s12943-023-01856-1)
Supplement: Supplementary file 2 — Additional file 2: Supplementary File 2. circRNA_enrich by LATS1. [file 12943_2023_1856_MOESM2_ESM.xlsx]

## Sheet: Sheet 1
Chr_Start_End_Strand
