# Supplementary material for: CircXRN2 suppresses tumor progression driven by histone lactylation through activating the Hippo pathway in human bladder cancer
Source: Mol Cancer. 2023 Sep 8;22:151. doi: 10.1186/s12943-023-01856-1 (PMC10486081; doi:10.1186/s12943-023-01856-1)
Supplement: Supplementary file 5 — Additional file 5: Supplementary File 5. TCCSUP circXRN2-vs-NC-RNA-seq. [file 12943_2023_1856_MOESM5_ESM.xls]

gene_id	BaseMean	BaseMean_control_NC	BaseMean_case_circXRN2	FoldChange	log2FoldChange	p-value	q-value	Expression_NC	Expression_circXRN2	gene_Dbxref	description	GO_id	GO_term	pathway	pathway_description	TF_family
A4GALT	454.6538778	429.6909335	479.616822	1.11619023	0.158582924	0.57473731	1	6.326018037	6.942882595	53947	alpha 1,4-galactosyltransferase (P blood group)	GO:0001576,GO:0006688,GO:0007009,GO:0008378,GO:0015643,GO:0016020,GO:0016758,GO:0030173,GO:0050512	globoside biosynthetic process|glycosphingolipid biosynthetic process|plasma membrane organization|galactosyltransferase activity|toxic substance binding|membrane|transferase activity, transferring hexosyl groups|integral component of Golgi membrane|lactosylceramide 4-alpha-galactosyltransferase activity	hsa00601,hsa00603	Glycosphingolipid biosynthesis - lacto and neolacto series|Glycosphingolipid biosynthesis - globo and isoglobo series
AAAS	1076.928862	1109.081199	1044.776524	0.942019868	-0.086170608	0.726963693	1	32.53965101	30.14006133	8086	aladin WD repeat nucleoporin	GO:0000922,GO:0001578,GO:0003674,GO:0005515,GO:0005634,GO:0005635,GO:0005643,GO:0005654,GO:0005813,GO:0005829,GO:0006110,GO:0006406,GO:0006409,GO:0006913,GO:0007612,GO:0009566,GO:0016020,GO:0016032,GO:0016925,GO:0019083,GO:0031965,GO:0043657,GO:0046822,GO:0060964,GO:0072686,GO:0075733,GO:0090307,GO:1900034	spindle pole|microtubule bundle formation|molecular_function|protein binding|nucleus|nuclear envelope|nuclear pore|nucleoplasm|centrosome|cytosol|regulation of glycolytic process|mRNA export from nucleus|tRNA export from nucleus|nucleocytoplasmic transport|learning|fertilization|membrane|viral process|protein sumoylation|viral transcription|nuclear membrane|host cell|regulation of nucleocytoplasm…	hsa03013	RNA transport
AACS	872.2145469	781.3508259	963.0782679	1.23258111	0.301682586	0.226215588	1	12.4586966	15.09938629	65985	acetoacetyl-CoA synthetase	GO:0001889,GO:0005515,GO:0005524,GO:0005829,GO:0006631,GO:0007584,GO:0014074,GO:0030729,GO:0032024,GO:0034201,GO:0042493,GO:0042594,GO:0045471,GO:0046951,GO:0047760,GO:0050872,GO:0060612,GO:0071333,GO:0071394,GO:0071397	liver development|protein binding|ATP binding|cytosol|fatty acid metabolic process|response to nutrient|response to purine-containing compound|acetoacetate-CoA ligase activity|positive regulation of insulin secretion|response to oleic acid|response to drug|response to starvation|response to ethanol|ketone body biosynthetic process|butyrate-CoA ligase activity|white fat cell differentiation|adipos…	hsa00280,hsa00650	Valine, leucine and isoleucine degradation|Butanoate metabolism
AADAC	60.55724126	88.43518002	32.6793025	0.369528309	-1.436243205	0.01103599	0.623624625	2.824430294	1.026241927	13	arylacetamide deacetylase	GO:0003824,GO:0004806,GO:0005515,GO:0005789,GO:0006805,GO:0010898,GO:0016021,GO:0016298,GO:0016787,GO:0017171,GO:0019213	catalytic activity|triglyceride lipase activity|protein binding|endoplasmic reticulum membrane|xenobiotic metabolic process|positive regulation of triglyceride catabolic process|integral component of membrane|lipase activity|hydrolase activity|serine hydrolase activity|deacetylase activity
AADAT	198.3139299	210.1636043	186.4642555	0.88723381	-0.17261375	0.644397493	1	4.043275161	3.527301311	51166	aminoadipate aminotransferase	GO:0005759,GO:0006103,GO:0006536,GO:0006554,GO:0006569,GO:0008483,GO:0009058,GO:0016212,GO:0030170,GO:0033512,GO:0042803,GO:0047536,GO:0070189,GO:0097052,GO:1901605	mitochondrial matrix|2-oxoglutarate metabolic process|glutamate metabolic process|lysine catabolic process|tryptophan catabolic process|transaminase activity|biosynthetic process|kynurenine-oxoglutarate transaminase activity|pyridoxal phosphate binding|L-lysine catabolic process to acetyl-CoA via saccharopine|protein homodimerization activity|2-aminoadipate transaminase activity|kynurenine metabo…	hsa00310,hsa00380	Lysine degradation|Tryptophan metabolism
AAGAB	1076.022426	1072.666713	1079.378139	1.006256767	0.008998485	0.974874827	1	15.44691068	15.283458	79719	alpha and gamma adaptin binding protein	GO:0005515,GO:0005737,GO:0005829,GO:0015031,GO:0016607	protein binding|cytoplasm|cytosol|protein transport|nuclear speck
AAK1	870.489151	988.3931885	752.5851135	0.761422804	-0.393230316	0.114452292	1	2.494029687	1.8672337	22848	AP2 associated kinase 1	GO:0004674,GO:0005112,GO:0005515,GO:0005524,GO:0005737,GO:0005829,GO:0005905,GO:0006468,GO:0006897,GO:0019897,GO:0030136,GO:0031252,GO:0032880,GO:0035612,GO:0043195,GO:0045747,GO:0046777,GO:0050821,GO:0061024,GO:0106310,GO:0106311,GO:2000369	protein serine/threonine kinase activity|Notch binding|protein binding|ATP binding|cytoplasm|cytosol|clathrin-coated pit|protein phosphorylation|endocytosis|extrinsic component of plasma membrane|clathrin-coated vesicle|cell leading edge|regulation of protein localization|AP-2 adaptor complex binding|terminal bouton|positive regulation of Notch signaling pathway|protein autophosphorylation|protei…
AAMDC	274.9535413	241.3760208	308.5310619	1.278217533	0.354133382	0.276648878	1	7.257349069	9.12124165	28971	adipogenesis associated Mth938 domain containing	GO:0005515,GO:0005737,GO:0045600	protein binding|cytoplasm|positive regulation of fat cell differentiation
AAMP	1869.7348	1773.90567	1965.56393	1.108043096	0.148013994	0.532927208	1	53.6374421	58.43807336	14	angio associated migratory cell protein	GO:0001525,GO:0005515,GO:0005829,GO:0005886,GO:0008201,GO:0009986,GO:0010595,GO:0014909,GO:0015630,GO:0030154,GO:0045171	angiogenesis|protein binding|cytosol|plasma membrane|heparin binding|cell surface|positive regulation of endothelial cell migration|smooth muscle cell migration|microtubule cytoskeleton|cell differentiation|intercellular bridge
AAR2	808.5599873	826.0886228	791.0313518	0.957562336	-0.062561687	0.807646237	1	13.79869531	12.9920074	25980	AAR2 splicing factor	GO:0000244,GO:0005681,GO:0005682	spliceosomal tri-snRNP complex assembly|spliceosomal complex|U5 snRNP
AARS1	8109.734641	9588.454342	6631.01494	0.691562446	-0.532068566	0.031533586	0.904158095	148.8851281	101.240411	16	alanyl-tRNA synthetase 1	GO:0000049,GO:0002161,GO:0002196,GO:0004813,GO:0005524,GO:0005737,GO:0005739,GO:0005829,GO:0006400,GO:0006418,GO:0006419,GO:0008033,GO:0008270,GO:0016020,GO:0016597,GO:0070062,GO:0106074	tRNA binding|aminoacyl-tRNA editing activity|Ser-tRNA(Ala) hydrolase activity|alanine-tRNA ligase activity|ATP binding|cytoplasm|mitochondrion|cytosol|tRNA modification|tRNA aminoacylation for protein translation|alanyl-tRNA aminoacylation|tRNA processing|zinc ion binding|membrane|amino acid binding|extracellular exosome|aminoacyl-tRNA metabolism involved in translational fidelity	hsa00970	Aminoacyl-tRNA biosynthesis
AARS2	330.2885915	369.3469283	291.2302547	0.788500546	-0.342816341	0.262538262	1	3.743138385	2.902077863	57505	alanyl-tRNA synthetase 2, mitochondrial	GO:0000049,GO:0002161,GO:0004813,GO:0005515,GO:0005524,GO:0005739,GO:0006400,GO:0006419,GO:0008270,GO:0016597,GO:0070143,GO:0106074	tRNA binding|aminoacyl-tRNA editing activity|alanine-tRNA ligase activity|protein binding|ATP binding|mitochondrion|tRNA modification|alanyl-tRNA aminoacylation|zinc ion binding|amino acid binding|mitochondrial alanyl-tRNA aminoacylation|aminoacyl-tRNA metabolism involved in translational fidelity	hsa00970	Aminoacyl-tRNA biosynthesis
AASDH	434.5438302	444.2567279	424.8309325	0.956273492	-0.06450481	0.826975871	1	5.010389911	4.711127089	132949	aminoadipate-semialdehyde dehydrogenase	GO:0005524,GO:0006631,GO:0016878,GO:0019482,GO:0043041	ATP binding|fatty acid metabolic process|acid-thiol ligase activity|beta-alanine metabolic process|amino acid activation for nonribosomal peptide biosynthetic process
AASDHPPT	1212.168804	1215.203415	1209.134193	0.995005591	-0.007223462	0.980007625	1	14.41501952	14.10301392	60496	aminoadipate-semialdehyde dehydrogenase-phosphopantetheinyl transferase	GO:0000287,GO:0005515,GO:0005829,GO:0008897,GO:0015939,GO:0019878,GO:0070062	magnesium ion binding|protein binding|cytosol|holo-[acyl-carrier-protein] synthase activity|pantothenate metabolic process|lysine biosynthetic process via aminoadipic acid|extracellular exosome	hsa00770	Pantothenate and CoA biosynthesis
AASS	1149.198612	1151.738168	1146.659056	0.995590046	-0.006376289	0.983098453	1	10.54307877	10.32093815	10157	aminoadipate-semialdehyde synthase	GO:0000122,GO:0003714,GO:0004753,GO:0004754,GO:0005634,GO:0005737,GO:0005739,GO:0005759,GO:0005829,GO:0006554,GO:0019878,GO:0031061,GO:0033512,GO:0042393,GO:0043231,GO:0047130,GO:0047131,GO:0055114	negative regulation of transcription by RNA polymerase II|transcription corepressor activity|saccharopine dehydrogenase activity|saccharopine dehydrogenase (NAD+, L-lysine-forming) activity|nucleus|cytoplasm|mitochondrion|mitochondrial matrix|cytosol|lysine catabolic process|lysine biosynthetic process via aminoadipic acid|negative regulation of histone methylation|L-lysine catabolic process to a…	hsa00310	Lysine degradation
AATF	1977.278628	2036.089968	1918.467288	0.942231099	-0.085847145	0.718207764	1	52.6975652	48.82240428	26574	apoptosis antagonizing transcription factor	GO:0003723,GO:0005515,GO:0005634,GO:0005654,GO:0005667,GO:0005730,GO:0005737,GO:0005794,GO:0006357,GO:0006974,GO:0007155,GO:0007346,GO:0019901,GO:0032929,GO:0040016,GO:0042254,GO:0042985,GO:0043066,GO:0043522,GO:0045944,GO:0048156,GO:2000378,GO:2001234	RNA binding|protein binding|nucleus|nucleoplasm|transcription regulator complex|nucleolus|cytoplasm|Golgi apparatus|regulation of transcription by RNA polymerase II|cellular response to DNA damage stimulus|cell adhesion|regulation of mitotic cell cycle|protein kinase binding|negative regulation of superoxide anion generation|embryonic cleavage|ribosome biogenesis|negative regulation of amyloid pr…
AATK	11.25143831	5.202069413	17.30080721	3.325754778	1.733681797	0.123761254	1	0.05034909	0.1646467	9625	apoptosis associated tyrosine kinase	GO:0004672,GO:0004713,GO:0005515,GO:0005524,GO:0005575,GO:0006468,GO:0007420,GO:0008150,GO:0016021,GO:0038083,GO:0048471,GO:0106310,GO:0106311	protein kinase activity|protein tyrosine kinase activity|protein binding|ATP binding|cellular_component|protein phosphorylation|brain development|biological_process|integral component of membrane|peptidyl-tyrosine autophosphorylation|perinuclear region of cytoplasm|protein serine kinase activity|protein threonine kinase activity
ABAT	4.082397604	6.242483296	1.922311912	0.307940257	-1.699277611	0.406294648	1	0.057291464	0.017347127	18	4-aminobutyrate aminotransferase	GO:0003867,GO:0005739,GO:0005759,GO:0009448,GO:0009450,GO:0030170,GO:0032144,GO:0032145,GO:0034386,GO:0042135,GO:0042802,GO:0046872,GO:0047298,GO:0048148,GO:0051536	4-aminobutyrate transaminase activity|mitochondrion|mitochondrial matrix|gamma-aminobutyric acid metabolic process|gamma-aminobutyric acid catabolic process|pyridoxal phosphate binding|4-aminobutyrate transaminase complex|succinate-semialdehyde dehydrogenase binding|4-aminobutyrate:2-oxoglutarate transaminase activity|neurotransmitter catabolic process|identical protein binding|metal ion binding|…	hsa00250,hsa00280,hsa00410,hsa00640,hsa00650,hsa04727	Alanine, aspartate and glutamate metabolism|Valine, leucine and isoleucine degradation|beta-Alanine metabolism|Propanoate metabolism|Butanoate metabolism|GABAergic synapse
ABCA1	647.8645035	682.511507	613.2174999	0.898472031	-0.154454501	0.554241153	1	2.72923608	2.411109004	19	ATP binding cassette subfamily A member 1	GO:0005102,GO:0005319,GO:0005515,GO:0005524,GO:0005548,GO:0005768,GO:0005789,GO:0005886,GO:0005887,GO:0006869,GO:0007040,GO:0007186,GO:0007189,GO:0008203,GO:0008320,GO:0009306,GO:0010745,GO:0010875,GO:0010887,GO:0015485,GO:0016197,GO:0016887,GO:0019216,GO:0019905,GO:0023061,GO:0030139,GO:0031210,GO:0031267,GO:0032367,GO:0032489,GO:0033344,GO:0033700,GO:0034185,GO:0034186,GO:0034188,GO:0034380,GO:…	signaling receptor binding|lipid transporter activity|protein binding|ATP binding|phospholipid transporter activity|endosome|endoplasmic reticulum membrane|plasma membrane|integral component of plasma membrane|lipid transport|lysosome organization|G protein-coupled receptor signaling pathway|adenylate cyclase-activating G protein-coupled receptor signaling pathway|cholesterol metabolic process|pr…	hsa02010,hsa04975,hsa04979	ABC transporters|Fat digestion and absorption|Cholesterol metabolism
ABCA10	51.63446534	68.66731625	34.60161442	0.503902239	-0.988784228	0.095332858	1	0.579116382	0.286934862	10349	ATP binding cassette subfamily A member 10	GO:0005319,GO:0005524,GO:0006869,GO:0016021,GO:0016887,GO:0042626,GO:0043231,GO:0055085	lipid transporter activity|ATP binding|lipid transport|integral component of membrane|ATPase activity|ATPase-coupled transmembrane transporter activity|intracellular membrane-bounded organelle|transmembrane transport	hsa02010	ABC transporters
ABCA12	2.041198802	3.121241648	0.961155956	0.307940257	-1.699277611	0.684095484	1	0.017604622	0.005330456	26154	ATP binding cassette subfamily A member 12	GO:0005102,GO:0005319,GO:0005515,GO:0005524,GO:0005737,GO:0005829,GO:0005886,GO:0006869,GO:0010875,GO:0016021,GO:0016887,GO:0019725,GO:0031424,GO:0032940,GO:0033700,GO:0034040,GO:0034191,GO:0035627,GO:0042626,GO:0043129,GO:0043231,GO:0045055,GO:0048286,GO:0055085,GO:0055088,GO:0061436,GO:0072659,GO:0097209,GO:0098656,GO:2000010	signaling receptor binding|lipid transporter activity|protein binding|ATP binding|cytoplasm|cytosol|plasma membrane|lipid transport|positive regulation of cholesterol efflux|integral component of membrane|ATPase activity|cellular homeostasis|keratinization|secretion by cell|phospholipid efflux|ATPase-coupled lipid transmembrane transporter activity|apolipoprotein A-I receptor binding|ceramide tra…	hsa02010	ABC transporters
ABCA13	43.31115427	52.02069413	34.60161442	0.665150956	-0.588246298	0.358634114	1	0.097934557	0.064051214	154664	ATP binding cassette subfamily A member 13	GO:0005319,GO:0005524,GO:0005886,GO:0006869,GO:0016021,GO:0030667,GO:0035577,GO:0042626,GO:0043231,GO:0043312,GO:0055085	lipid transporter activity|ATP binding|plasma membrane|lipid transport|integral component of membrane|secretory granule membrane|azurophil granule membrane|ATPase-coupled transmembrane transporter activity|intracellular membrane-bounded organelle|neutrophil degranulation|transmembrane transport	hsa02010	ABC transporters
ABCA2	1295.322656	1379.588808	1211.056505	0.877838742	-0.187972152	0.435635262	1	8.965674516	7.738715681	20	ATP binding cassette subfamily A member 2	GO:0000166,GO:0001573,GO:0005319,GO:0005524,GO:0005764,GO:0005765,GO:0005768,GO:0005815,GO:0005886,GO:0006357,GO:0006629,GO:0006684,GO:0006687,GO:0006869,GO:0007626,GO:0010008,GO:0010872,GO:0016020,GO:0016021,GO:0016887,GO:0031410,GO:0032289,GO:0032383,GO:0032384,GO:0032805,GO:0042493,GO:0042626,GO:0042632,GO:0042986,GO:0043190,GO:0043231,GO:0045540,GO:0046512,GO:0048545,GO:0052548,GO:0055085,GO:…	nucleotide binding|ganglioside metabolic process|lipid transporter activity|ATP binding|lysosome|lysosomal membrane|endosome|microtubule organizing center|plasma membrane|regulation of transcription by RNA polymerase II|lipid metabolic process|sphingomyelin metabolic process|glycosphingolipid metabolic process|lipid transport|locomotory behavior|endosome membrane|regulation of cholesterol esterif…	hsa02010,hsa04142	ABC transporters|Lysosome
ABCA3	20.85796745	17.687036	24.0288989	1.358559958	0.442078239	0.631323209	1	0.142975553	0.190990504	21	ATP binding cassette subfamily A member 3	GO:0005319,GO:0005524,GO:0005615,GO:0005886,GO:0006855,GO:0006869,GO:0008559,GO:0010875,GO:0015914,GO:0016021,GO:0016887,GO:0030324,GO:0030659,GO:0032464,GO:0042493,GO:0042626,GO:0042908,GO:0043129,GO:0043231,GO:0044267,GO:0046470,GO:0046471,GO:0046618,GO:0046890,GO:0051384,GO:0055085,GO:0055091,GO:0070925,GO:0097208,GO:0097232,GO:0097233,GO:0120009,GO:0120019,GO:0140345,GO:0150172,GO:1902995	lipid transporter activity|ATP binding|extracellular space|plasma membrane|drug transmembrane transport|lipid transport|ATPase-coupled xenobiotic transmembrane transporter activity|positive regulation of cholesterol efflux|phospholipid transport|integral component of membrane|ATPase activity|lung development|cytoplasmic vesicle membrane|positive regulation of protein homooligomerization|response …	hsa02010	ABC transporters
ABCA4	3.041983721	4.161655531	1.922311912	0.461910386	-1.11431511	0.721843574	1	0.030308393	0.013765495	24	ATP binding cassette subfamily A member 4	GO:0001523,GO:0005215,GO:0005319,GO:0005524,GO:0005548,GO:0005783,GO:0005887,GO:0006649,GO:0006869,GO:0007601,GO:0007603,GO:0016020,GO:0016887,GO:0042626,GO:0043231,GO:0045332,GO:0045494,GO:0055085,GO:0090555,GO:0097381,GO:0140326,GO:0140327,GO:0140347	retinoid metabolic process|transporter activity|lipid transporter activity|ATP binding|phospholipid transporter activity|endoplasmic reticulum|integral component of plasma membrane|phospholipid transfer to membrane|lipid transport|visual perception|phototransduction, visible light|membrane|ATPase activity|ATPase-coupled transmembrane transporter activity|intracellular membrane-bounded organelle|p…	hsa02010	ABC transporters
ABCA5	453.1423324	503.5603192	402.7243456	0.799753933	-0.322371913	0.249817805	1	2.842315043	2.235114502	23461	ATP binding cassette subfamily A member 5	GO:0000139,GO:0005319,GO:0005524,GO:0005764,GO:0005765,GO:0005770,GO:0005794,GO:0006869,GO:0010745,GO:0016021,GO:0016887,GO:0031902,GO:0033344,GO:0034375,GO:0042626,GO:0043231,GO:0043691,GO:0055085	Golgi membrane|lipid transporter activity|ATP binding|lysosome|lysosomal membrane|late endosome|Golgi apparatus|lipid transport|negative regulation of macrophage derived foam cell differentiation|integral component of membrane|ATPase activity|late endosome membrane|cholesterol efflux|high-density lipoprotein particle remodeling|ATPase-coupled transmembrane transporter activity|intracellular membr…	hsa02010	ABC transporters
ABCA6	9.765044995	16.64662212	2.883467868	0.173216395	-2.529352609	0.042512867	1	0.115933659	0.019745572	23460	ATP binding cassette subfamily A member 6	GO:0005319,GO:0005524,GO:0005654,GO:0005886,GO:0006869,GO:0016021,GO:0042626,GO:0043231,GO:0055085	lipid transporter activity|ATP binding|nucleoplasm|plasma membrane|lipid transport|integral component of membrane|ATPase-coupled transmembrane transporter activity|intracellular membrane-bounded organelle|transmembrane transport	hsa02010	ABC transporters
ABCA7	341.6444398	314.2049926	369.0838871	1.174659524	0.232242651	0.445795573	1	2.437642531	2.815484894	10347	ATP binding cassette subfamily A member 7	GO:0000139,GO:0001891,GO:0005319,GO:0005524,GO:0005548,GO:0005783,GO:0005794,GO:0005886,GO:0006869,GO:0006909,GO:0007613,GO:0008542,GO:0009986,GO:0010875,GO:0016021,GO:0016887,GO:0018149,GO:0019216,GO:0030054,GO:0031901,GO:0032587,GO:0033344,GO:0033700,GO:0034188,GO:0034205,GO:0034380,GO:0034504,GO:0038027,GO:0042626,GO:0042985,GO:0043231,GO:0043409,GO:0044857,GO:0045332,GO:0045806,GO:0050766,GO:…	Golgi membrane|phagocytic cup|lipid transporter activity|ATP binding|phospholipid transporter activity|endoplasmic reticulum|Golgi apparatus|plasma membrane|lipid transport|phagocytosis|memory|visual learning|cell surface|positive regulation of cholesterol efflux|integral component of membrane|ATPase activity|peptide cross-linking|regulation of lipid metabolic process|cell junction|early endosome…	hsa02010	ABC transporters
ABCA9	3.081612685	5.202069413	0.961155956	0.184764154	-2.436243205	0.338470402	1	0.037880322	0.006881808	10350	ATP binding cassette subfamily A member 9	GO:0005319,GO:0005524,GO:0006869,GO:0016021,GO:0042626,GO:0043231,GO:0055085	lipid transporter activity|ATP binding|lipid transport|integral component of membrane|ATPase-coupled transmembrane transporter activity|intracellular membrane-bounded organelle|transmembrane transport	hsa02010	ABC transporters
ABCB1	325.8149347	340.2153396	311.4145297	0.915345352	-0.127611933	0.6842215	1	3.216415835	2.894865234	5243	ATP binding cassette subfamily B member 1	GO:0000086,GO:0005515,GO:0005524,GO:0005654,GO:0005886,GO:0008559,GO:0009986,GO:0015562,GO:0016020,GO:0016021,GO:0016324,GO:0016887,GO:0022857,GO:0031625,GO:0042493,GO:0042626,GO:0042910,GO:0042969,GO:0042971,GO:0045332,GO:0046865,GO:0046943,GO:0047484,GO:0055085,GO:0070062,GO:0070633,GO:0072089,GO:0090554,GO:0090555,GO:0098591,GO:0099038,GO:0099040,GO:0140115,GO:0140328,GO:0150104,GO:1901529,GO:…	G2/M transition of mitotic cell cycle|protein binding|ATP binding|nucleoplasm|plasma membrane|ATPase-coupled xenobiotic transmembrane transporter activity|cell surface|efflux transmembrane transporter activity|membrane|integral component of membrane|apical plasma membrane|ATPase activity|transmembrane transporter activity|ubiquitin protein ligase binding|response to drug|ATPase-coupled transmembr…	hsa02010,hsa04976,hsa05206,hsa05226	ABC transporters|Bile secretion|MicroRNAs in cancer|Gastric cancer
ABCB10	594.5901594	608.6421213	580.5381974	0.953825207	-0.068203185	0.801184	1	6.24535885	5.857298694	23456	ATP binding cassette subfamily B member 10	GO:0005515,GO:0005524,GO:0005743,GO:0006839,GO:0016887,GO:0032592,GO:0042626,GO:0042802,GO:0055085	protein binding|ATP binding|mitochondrial inner membrane|mitochondrial transport|ATPase activity|integral component of mitochondrial membrane|ATPase-coupled transmembrane transporter activity|identical protein binding|transmembrane transport	hsa02010	ABC transporters
ABCB4	363.7805949	340.2153396	387.3458503	1.13853141	0.187174093	0.532773172	1	2.285582501	2.558663049	5244	ATP binding cassette subfamily B member 4	GO:0005515,GO:0005524,GO:0005548,GO:0005654,GO:0005737,GO:0005829,GO:0005886,GO:0005887,GO:0005925,GO:0006629,GO:0015629,GO:0016020,GO:0016021,GO:0016324,GO:0016887,GO:0019216,GO:0030136,GO:0032376,GO:0032782,GO:0042626,GO:0045121,GO:0045332,GO:0046581,GO:0055085,GO:0055088,GO:0061092,GO:0070062,GO:0090554,GO:0099038,GO:0099040,GO:1901557,GO:1903413,GO:2001140	protein binding|ATP binding|phospholipid transporter activity|nucleoplasm|cytoplasm|cytosol|plasma membrane|integral component of plasma membrane|focal adhesion|lipid metabolic process|actin cytoskeleton|membrane|integral component of membrane|apical plasma membrane|ATPase activity|regulation of lipid metabolic process|clathrin-coated vesicle|positive regulation of cholesterol transport|bile acid…	hsa02010,hsa04976	ABC transporters|Bile secretion
ABCB6	149.6371599	156.0620824	143.2122374	0.917661967	-0.12396528	0.773538228	1	2.794881378	2.521838618	10058	ATP binding cassette subfamily B member 6 (Langereis blood group)	GO:0000139,GO:0005524,GO:0005654,GO:0005739,GO:0005740,GO:0005741,GO:0005768,GO:0005774,GO:0005783,GO:0005789,GO:0005794,GO:0005829,GO:0005886,GO:0006779,GO:0006879,GO:0007420,GO:0010008,GO:0015439,GO:0015562,GO:0015886,GO:0016021,GO:0016887,GO:0020037,GO:0031307,GO:0035351,GO:0042626,GO:0043190,GO:0043588,GO:0055085,GO:0070062	Golgi membrane|ATP binding|nucleoplasm|mitochondrion|mitochondrial envelope|mitochondrial outer membrane|endosome|vacuolar membrane|endoplasmic reticulum|endoplasmic reticulum membrane|Golgi apparatus|cytosol|plasma membrane|porphyrin-containing compound biosynthetic process|cellular iron ion homeostasis|brain development|endosome membrane|ATPase-coupled heme transmembrane transporter activity|ef…	hsa02010	ABC transporters
ABCB7	959.3570624	886.432628	1032.281497	1.164534635	0.219753548	0.374035613	1	10.29538197	11.7887037	22	ATP binding cassette subfamily B member 7	GO:0005515,GO:0005524,GO:0005743,GO:0006879,GO:0015232,GO:0015886,GO:0016021,GO:0016887,GO:0042626,GO:0055085	protein binding|ATP binding|mitochondrial inner membrane|cellular iron ion homeostasis|heme transmembrane transporter activity|heme transport|integral component of membrane|ATPase activity|ATPase-coupled transmembrane transporter activity|transmembrane transport	hsa02010	ABC transporters
ABCB8	369.9733884	376.6298255	363.3169514	0.964652629	-0.051918573	0.869410401	1	4.270244651	4.050371777	11194	ATP binding cassette subfamily B member 8	GO:0005515,GO:0005524,GO:0005654,GO:0005730,GO:0005739,GO:0005743,GO:0016021,GO:0016887,GO:0031966,GO:0042626,GO:0043190,GO:0055085,GO:0062157,GO:0071805	protein binding|ATP binding|nucleoplasm|nucleolus|mitochondrion|mitochondrial inner membrane|integral component of membrane|ATPase activity|mitochondrial membrane|ATPase-coupled transmembrane transporter activity|ATP-binding cassette (ABC) transporter complex|transmembrane transport|mitochondrial ATP-gated potassium channel complex|potassium ion transmembrane transport	hsa02010	ABC transporters
ABCB9	224.245019	260.1034707	188.3865674	0.724275485	-0.46538955	0.181461934	1	2.077408587	1.479438399	23457	ATP binding cassette subfamily B member 9	GO:0002474,GO:0005515,GO:0005524,GO:0005764,GO:0005765,GO:0005769,GO:0005783,GO:0015031,GO:0015433,GO:0015440,GO:0015833,GO:0016021,GO:0016887,GO:0019885,GO:0022857,GO:0030176,GO:0042288,GO:0042626,GO:0042803,GO:0042824,GO:0043231,GO:0046978,GO:0055085	antigen processing and presentation of peptide antigen via MHC class I|protein binding|ATP binding|lysosome|lysosomal membrane|early endosome|endoplasmic reticulum|protein transport|ATPase-coupled peptide antigen transmembrane transporter activity|ATPase-coupled peptide transmembrane transporter activity|peptide transport|integral component of membrane|ATPase activity|antigen processing and prese…	hsa02010,hsa04142	ABC transporters|Lysosome
ABCC1	1843.286691	2013.200863	1673.372519	0.831199981	-0.266732473	0.260378068	1	14.81942482	12.11178216	4363	ATP binding cassette subfamily C member 1	GO:0005524,GO:0005886,GO:0005887,GO:0006691,GO:0008559,GO:0009235,GO:0009925,GO:0015420,GO:0015431,GO:0015562,GO:0015889,GO:0016020,GO:0016323,GO:0016324,GO:0016328,GO:0016887,GO:0034040,GO:0034634,GO:0034775,GO:0042493,GO:0042626,GO:0042908,GO:0042910,GO:0042969,GO:0042971,GO:0045332,GO:0046943,GO:0050729,GO:0055085,GO:0060326,GO:0070062,GO:0070633,GO:0071716,GO:0099039,GO:0140115,GO:0140359,GO:…	ATP binding|plasma membrane|integral component of plasma membrane|leukotriene metabolic process|ATPase-coupled xenobiotic transmembrane transporter activity|cobalamin metabolic process|basal plasma membrane|ATPase-coupled vitamin B12 transmembrane transporter activity|ATPase-coupled glutathione S-conjugate transmembrane transporter activity|efflux transmembrane transporter activity|cobalamin tran…	hsa01523,hsa02010,hsa04071,hsa04977,hsa05206	Antifolate resistance|ABC transporters|Sphingolipid signaling pathway|Vitamin digestion and absorption|MicroRNAs in cancer
ABCC10	244.107232	264.2651262	223.9493377	0.847441889	-0.238813652	0.483940061	1	2.191661863	1.826226567	89845	ATP binding cassette subfamily C member 10	GO:0005524,GO:0005765,GO:0005886,GO:0006691,GO:0008559,GO:0015431,GO:0016020,GO:0016021,GO:0016323,GO:0016887,GO:0042626,GO:0042908,GO:0055085,GO:0071716,GO:0098656,GO:0140359	ATP binding|lysosomal membrane|plasma membrane|leukotriene metabolic process|ATPase-coupled xenobiotic transmembrane transporter activity|ATPase-coupled glutathione S-conjugate transmembrane transporter activity|membrane|integral component of membrane|basolateral plasma membrane|ATPase activity|ATPase-coupled transmembrane transporter activity|xenobiotic transport|transmembrane transport|leukotri…	hsa02010	ABC transporters
ABCC12	67.05258959	69.70773014	64.39744905	0.923820772	-0.11431511	0.858080711	1	0.472943483	0.429603833	94160	ATP binding cassette subfamily C member 12	GO:0005524,GO:0005783,GO:0016020,GO:0016021,GO:0016887,GO:0042626,GO:0055085	ATP binding|endoplasmic reticulum|membrane|integral component of membrane|ATPase activity|ATPase-coupled transmembrane transporter activity|transmembrane transport	hsa02010	ABC transporters
ABCC2	57.76309216	65.54607461	49.98010971	0.762518732	-0.391155315	0.503129833	1	0.479648092	0.35962048	1244	ATP binding cassette subfamily C member 2	GO:0005515,GO:0005524,GO:0005886,GO:0005887,GO:0006855,GO:0006954,GO:0006979,GO:0007565,GO:0008514,GO:0008559,GO:0009408,GO:0009986,GO:0010629,GO:0015127,GO:0015694,GO:0015721,GO:0015722,GO:0015723,GO:0015732,GO:0016020,GO:0016324,GO:0016887,GO:0019904,GO:0030644,GO:0031427,GO:0031526,GO:0032355,GO:0033762,GO:0035690,GO:0038183,GO:0042178,GO:0042626,GO:0042910,GO:0043627,GO:0046581,GO:0046618,GO:…	protein binding|ATP binding|plasma membrane|integral component of plasma membrane|drug transmembrane transport|inflammatory response|response to oxidative stress|female pregnancy|organic anion transmembrane transporter activity|ATPase-coupled xenobiotic transmembrane transporter activity|response to heat|cell surface|negative regulation of gene expression|bilirubin transmembrane transporter activ…	hsa01523,hsa01524,hsa02010,hsa04976	Antifolate resistance|Platinum drug resistance|ABC transporters|Bile secretion
ABCC3	903.2911421	1180.869757	625.7125274	0.529874293	-0.916277959	0.000241299	0.065995379	10.86941162	5.663045672	8714	ATP binding cassette subfamily C member 3	GO:0005524,GO:0005886,GO:0006855,GO:0008559,GO:0015164,GO:0015431,GO:0015432,GO:0015721,GO:0015722,GO:0015779,GO:0016020,GO:0016021,GO:0016887,GO:0042626,GO:0042908,GO:0042910,GO:0055085,GO:0071714,GO:0071716,GO:0098656,GO:0150104	ATP binding|plasma membrane|drug transmembrane transport|ATPase-coupled xenobiotic transmembrane transporter activity|glucuronoside transmembrane transporter activity|ATPase-coupled glutathione S-conjugate transmembrane transporter activity|ATPase-coupled bile acid transmembrane transporter activity|bile acid and bile salt transport|canalicular bile acid transport|glucuronoside transport|membrane…	hsa01523,hsa02010,hsa04976	Antifolate resistance|ABC transporters|Bile secretion
ABCC4	798.7704046	770.946687	826.5941222	1.072180653	0.100548007	0.692937122	1	5.216025323	5.498938163	10257	ATP binding cassette subfamily C member 4	GO:0002576,GO:0005515,GO:0005524,GO:0005886,GO:0010243,GO:0014070,GO:0015216,GO:0015431,GO:0015562,GO:0015662,GO:0016020,GO:0016021,GO:0016323,GO:0016324,GO:0016404,GO:0016887,GO:0031088,GO:0032310,GO:0038183,GO:0042493,GO:0042626,GO:0042908,GO:0042910,GO:0048661,GO:0055085,GO:0055114,GO:0060271,GO:0070730,GO:0071716,GO:0098591,GO:0098656,GO:0140115,GO:0150104	platelet degranulation|protein binding|ATP binding|plasma membrane|response to organonitrogen compound|response to organic cyclic compound|purine nucleotide transmembrane transporter activity|ATPase-coupled glutathione S-conjugate transmembrane transporter activity|efflux transmembrane transporter activity|ion transmembrane transporter activity, phosphorylative mechanism|membrane|integral compone…	hsa01523,hsa02010,hsa04024,hsa04976	Antifolate resistance|ABC transporters|cAMP signaling pathway|Bile secretion
ABCC5	762.6371231	894.7559391	630.5183071	0.704681891	-0.504955955	0.046022333	1	4.986058262	3.454789879	10057	ATP binding cassette subfamily C member 5	GO:0005524,GO:0005796,GO:0005886,GO:0005887,GO:0008514,GO:0010008,GO:0015216,GO:0015562,GO:0015865,GO:0016020,GO:0016323,GO:0016324,GO:0016887,GO:0030213,GO:0034634,GO:0034775,GO:0042626,GO:0042908,GO:0042910,GO:0055085,GO:0140115,GO:0150104	ATP binding|Golgi lumen|plasma membrane|integral component of plasma membrane|organic anion transmembrane transporter activity|endosome membrane|purine nucleotide transmembrane transporter activity|efflux transmembrane transporter activity|purine nucleotide transport|membrane|basolateral plasma membrane|apical plasma membrane|ATPase activity|hyaluronan biosynthetic process|glutathione transmembra…	hsa01523,hsa02010	Antifolate resistance|ABC transporters
ABCC6	19.25771767	13.52538047	24.99005486	1.847641543	0.88568489	0.317179342	1	0.115105198	0.209114349	368	ATP binding cassette subfamily C member 6	GO:0005215,GO:0005524,GO:0005654,GO:0005789,GO:0005886,GO:0006855,GO:0007601,GO:0008559,GO:0015431,GO:0015867,GO:0016020,GO:0016021,GO:0016323,GO:0016324,GO:0016328,GO:0016887,GO:0030504,GO:0030505,GO:0042493,GO:0042626,GO:0042908,GO:0055085,GO:0071716,GO:0098656	transporter activity|ATP binding|nucleoplasm|endoplasmic reticulum membrane|plasma membrane|drug transmembrane transport|visual perception|ATPase-coupled xenobiotic transmembrane transporter activity|ATPase-coupled glutathione S-conjugate transmembrane transporter activity|ATP transport|membrane|integral component of membrane|basolateral plasma membrane|apical plasma membrane|lateral plasma membr…	hsa02010	ABC transporters
ABCC9	1062.729789	1064.343402	1061.116175	0.996967871	-0.004381083	0.990081767	1	6.044700562	5.925529072	10060	ATP binding cassette subfamily C member 9	GO:0005261,GO:0005267,GO:0005524,GO:0005886,GO:0008281,GO:0008282,GO:0015272,GO:0015459,GO:0016020,GO:0016887,GO:0019829,GO:0022857,GO:0030017,GO:0031004,GO:0033198,GO:0042626,GO:0044325,GO:0051607,GO:0055085,GO:0061337,GO:0071805,GO:0098655,GO:0098662,GO:0150104,GO:1903779,GO:1990573	cation channel activity|potassium channel activity|ATP binding|plasma membrane|sulfonylurea receptor activity|inward rectifying potassium channel|ATP-activated inward rectifier potassium channel activity|potassium channel regulator activity|membrane|ATPase activity|ATPase-coupled cation transmembrane transporter activity|transmembrane transporter activity|sarcomere|potassium ion-transporting ATPa…	hsa02010	ABC transporters
ABCD1	312.3241528	326.6899591	297.9583464	0.912052354	-0.132811454	0.675946328	1	4.75193314	4.261487989	215	ATP binding cassette subfamily D member 1	GO:0002082,GO:0005324,GO:0005515,GO:0005524,GO:0005737,GO:0005765,GO:0005777,GO:0005778,GO:0005779,GO:0005789,GO:0005829,GO:0006635,GO:0007031,GO:0015607,GO:0015910,GO:0015916,GO:0015919,GO:0016020,GO:0016887,GO:0019899,GO:0030497,GO:0031966,GO:0031998,GO:0032000,GO:0033540,GO:0036109,GO:0036113,GO:0042626,GO:0042758,GO:0042760,GO:0042802,GO:0042803,GO:0043217,GO:0043531,GO:0043651,GO:0048471,GO:…	regulation of oxidative phosphorylation|long-chain fatty acid transporter activity|protein binding|ATP binding|cytoplasm|lysosomal membrane|peroxisome|peroxisomal membrane|integral component of peroxisomal membrane|endoplasmic reticulum membrane|cytosol|fatty acid beta-oxidation|peroxisome organization|ABC-type fatty-acyl-CoA transporter|long-chain fatty acid import into peroxisome|fatty-acyl-CoA…	hsa02010,hsa04146	ABC transporters|Peroxisome
ABCD2	4.523346619	5.202069413	3.844623824	0.739056617	-0.436243205	0.933440272	1	0.014364613	0.010438614	225	ATP binding cassette subfamily D member 2	GO:0000038,GO:0005324,GO:0005515,GO:0005524,GO:0005777,GO:0005778,GO:0005829,GO:0006635,GO:0007031,GO:0015910,GO:0016021,GO:0016887,GO:0032000,GO:0042626,GO:0042760,GO:0042803,GO:0043217,GO:0055085,GO:1900016,GO:1903427,GO:1990535,GO:2001280	very long-chain fatty acid metabolic process|long-chain fatty acid transporter activity|protein binding|ATP binding|peroxisome|peroxisomal membrane|cytosol|fatty acid beta-oxidation|peroxisome organization|long-chain fatty acid import into peroxisome|integral component of membrane|ATPase activity|positive regulation of fatty acid beta-oxidation|ATPase-coupled transmembrane transporter activity|ve…	hsa02010,hsa04146	ABC transporters|Peroxisome
ABCD3	1315.369766	1123.646993	1507.092539	1.341250898	0.423579137	0.078242104	1	13.86199141	18.28128966	5825	ATP binding cassette subfamily D member 3	GO:0005324,GO:0005515,GO:0005524,GO:0005739,GO:0005777,GO:0005778,GO:0005782,GO:0005829,GO:0006633,GO:0006635,GO:0007031,GO:0014070,GO:0015910,GO:0016020,GO:0016021,GO:0016887,GO:0042493,GO:0042626,GO:0042760,GO:0042803,GO:0043231,GO:0043621,GO:0055085	long-chain fatty acid transporter activity|protein binding|ATP binding|mitochondrion|peroxisome|peroxisomal membrane|peroxisomal matrix|cytosol|fatty acid biosynthetic process|fatty acid beta-oxidation|peroxisome organization|response to organic cyclic compound|long-chain fatty acid import into peroxisome|membrane|integral component of membrane|ATPase activity|response to drug|ATPase-coupled tran…	hsa02010,hsa04146	ABC transporters|Peroxisome
ABCD4	801.9356912	866.6647642	737.2066182	0.850624888	-0.233405028	0.354251103	1	14.40433062	12.04765008	5826	ATP binding cassette subfamily D member 4	GO:0005324,GO:0005515,GO:0005524,GO:0005765,GO:0005777,GO:0005778,GO:0005789,GO:0006635,GO:0007031,GO:0009235,GO:0015910,GO:0016021,GO:0016887,GO:0042626,GO:0042760,GO:0043190,GO:0055085,GO:1990830	long-chain fatty acid transporter activity|protein binding|ATP binding|lysosomal membrane|peroxisome|peroxisomal membrane|endoplasmic reticulum membrane|fatty acid beta-oxidation|peroxisome organization|cobalamin metabolic process|long-chain fatty acid import into peroxisome|integral component of membrane|ATPase activity|ATPase-coupled transmembrane transporter activity|very long-chain fatty acid…	hsa02010,hsa04146	ABC transporters|Peroxisome
ABCE1	3233.214627	3264.818764	3201.610489	0.980639576	-0.028205108	0.906540217	1	44.82566939	43.22225077	6059	ATP binding cassette subfamily E member 1	GO:0000054,GO:0005506,GO:0005515,GO:0005524,GO:0005737,GO:0005739,GO:0005759,GO:0005829,GO:0005852,GO:0006413,GO:0006415,GO:0016020,GO:0016032,GO:0016887,GO:0043024,GO:0051607,GO:0060338,GO:0060698,GO:0060702	ribosomal subunit export from nucleus|iron ion binding|protein binding|ATP binding|cytoplasm|mitochondrion|mitochondrial matrix|cytosol|eukaryotic translation initiation factor 3 complex|translational initiation|translational termination|membrane|viral process|ATPase activity|ribosomal small subunit binding|defense response to virus|regulation of type I interferon-mediated signaling pathway|endor…
ABCF1	1295.788143	1417.043708	1174.532578	0.828861221	-0.270797528	0.260718021	1	22.20999069	18.10095032	23	ATP binding cassette subfamily F member 1	GO:0003723,GO:0005515,GO:0005524,GO:0005635,GO:0005654,GO:0005829,GO:0006412,GO:0006954,GO:0008135,GO:0016020,GO:0016887,GO:0055085	RNA binding|protein binding|ATP binding|nuclear envelope|nucleoplasm|cytosol|translation|inflammatory response|translation factor activity, RNA binding|membrane|ATPase activity|transmembrane transport
ABCF2	203.0008228	207.0423626	198.9592829	0.960959295	-0.057452773	0.887225432	1	2.440793101	2.306254005	10061	ATP binding cassette subfamily F member 2	GO:0005524,GO:0016020,GO:0016887	ATP binding|membrane|ATPase activity	hsa05130	Pathogenic Escherichia coli infection
ABCF3	757.5199564	773.0275148	742.012398	0.959878379	-0.059076473	0.820248805	1	16.45594643	15.53138742	55324	ATP binding cassette subfamily F member 3	GO:0005515,GO:0005524,GO:0016020,GO:0016887,GO:0045296,GO:0051607	protein binding|ATP binding|membrane|ATPase activity|cadherin binding|defense response to virus
ABCG1	2.561405743	4.161655531	0.961155956	0.230955193	-2.11431511	0.482263142	1	0.019368615	0.004398428	9619	ATP binding cassette subfamily G member 1	GO:0000139,GO:0005515,GO:0005524,GO:0005543,GO:0005739,GO:0005768,GO:0005789,GO:0005794,GO:0005886,GO:0008203,GO:0009897,GO:0010033,GO:0010745,GO:0010872,GO:0010887,GO:0015485,GO:0016021,GO:0016887,GO:0019534,GO:0032367,GO:0033344,GO:0033700,GO:0033993,GO:0034041,GO:0034204,GO:0034374,GO:0034375,GO:0034436,GO:0042632,GO:0042803,GO:0042987,GO:0043531,GO:0043691,GO:0045542,GO:0046982,GO:0050714,GO:…	Golgi membrane|protein binding|ATP binding|phospholipid binding|mitochondrion|endosome|endoplasmic reticulum membrane|Golgi apparatus|plasma membrane|cholesterol metabolic process|external side of plasma membrane|response to organic substance|negative regulation of macrophage derived foam cell differentiation|regulation of cholesterol esterification|negative regulation of cholesterol storage|chol…	hsa02010	ABC transporters
ABCG2	342.1992453	328.7707869	355.6277037	1.081688878	0.113285602	0.715035268	1	3.309921268	3.520393468	9429	ATP binding cassette subfamily G member 2 (Junior blood group)	GO:0005515,GO:0005524,GO:0005654,GO:0005886,GO:0006879,GO:0008514,GO:0008559,GO:0015143,GO:0015225,GO:0015562,GO:0015711,GO:0015747,GO:0015878,GO:0016021,GO:0016324,GO:0031526,GO:0031966,GO:0032217,GO:0032218,GO:0042626,GO:0042802,GO:0042803,GO:0042910,GO:0045121,GO:0046415,GO:0055085,GO:0070633,GO:0097744,GO:0098591,GO:0140115,GO:0150104,GO:1990748,GO:1990962	protein binding|ATP binding|nucleoplasm|plasma membrane|cellular iron ion homeostasis|organic anion transmembrane transporter activity|ATPase-coupled xenobiotic transmembrane transporter activity|urate transmembrane transporter activity|biotin transmembrane transporter activity|efflux transmembrane transporter activity|organic anion transport|urate transport|biotin transport|integral component of…	hsa01523,hsa02010,hsa04976	Antifolate resistance|ABC transporters|Bile secretion
ABCG4	36.94978409	36.41448589	37.48508228	1.029400289	0.041804092	0.99682426	1	0.43759833	0.442925945	64137	ATP binding cassette subfamily G member 4	GO:0005515,GO:0005524,GO:0005886,GO:0016021,GO:0016887,GO:0033344,GO:0042626,GO:0042802,GO:0042803,GO:0046982,GO:0055085,GO:1990830	protein binding|ATP binding|plasma membrane|integral component of membrane|ATPase activity|cholesterol efflux|ATPase-coupled transmembrane transporter activity|identical protein binding|protein homodimerization activity|protein heterodimerization activity|transmembrane transport|cellular response to leukemia inhibitory factor	hsa02010	ABC transporters
ABHD10	980.4628644	885.3922141	1075.533515	1.214753753	0.280663889	0.25473514	1	17.64441941	21.07496201	55347	abhydrolase domain containing 10, depalmitoylase	GO:0002084,GO:0004553,GO:0005739,GO:0005759,GO:0005829,GO:0008474,GO:0018215,GO:0019391,GO:0052695,GO:0102390	protein depalmitoylation|hydrolase activity, hydrolyzing O-glycosyl compounds|mitochondrion|mitochondrial matrix|cytosol|palmitoyl-(protein) hydrolase activity|protein phosphopantetheinylation|glucuronoside catabolic process|cellular glucuronidation|mycophenolic acid acyl-glucuronide esterase activity
ABHD11	416.4108148	422.4080364	410.4135932	0.971604605	-0.041558767	0.892910237	1	14.35868825	13.71751707	83451	abhydrolase domain containing 11	GO:0003674,GO:0005575,GO:0005739,GO:0008150,GO:0016787	molecular_function|cellular_component|mitochondrion|biological_process|hydrolase activity
ABHD12	1458.471949	1297.396112	1619.547786	1.248306336	0.319972016	0.180679104	1	22.40040309	27.49464944	26090	abhydrolase domain containing 12, lysophospholipase	GO:0002084,GO:0004620,GO:0004622,GO:0005789,GO:0005886,GO:0006660,GO:0007628,GO:0008474,GO:0009395,GO:0010996,GO:0016020,GO:0016021,GO:0018215,GO:0032281,GO:0032839,GO:0046464,GO:0046475,GO:0047372,GO:0050727,GO:0052651	protein depalmitoylation|phospholipase activity|lysophospholipase activity|endoplasmic reticulum membrane|plasma membrane|phosphatidylserine catabolic process|adult walking behavior|palmitoyl-(protein) hydrolase activity|phospholipid catabolic process|response to auditory stimulus|membrane|integral component of membrane|protein phosphopantetheinylation|AMPA glutamate receptor complex|dendrite cyt…
ABHD13	646.8838402	631.5312268	662.2364537	1.048620283	0.068492357	0.796906487	1	5.021403586	5.177433873	84945	abhydrolase domain containing 13	GO:0002084,GO:0008474,GO:0016020,GO:0016021,GO:0018215,GO:0032839	protein depalmitoylation|palmitoyl-(protein) hydrolase activity|membrane|integral component of membrane|protein phosphopantetheinylation|dendrite cytoplasm
ABHD14A	53.9580973	66.58648849	41.32970611	0.620692081	-0.688050355	0.239874344	1	3.333582092	2.034503951	25864	abhydrolase domain containing 14A	GO:0005737,GO:0016021,GO:0016787	cytoplasm|integral component of membrane|hydrolase activity
ABHD14B	1174.347183	1155.899824	1192.794541	1.031918612	0.045329189	0.855022749	1	33.2372032	33.72415652	84836	abhydrolase domain containing 14B	GO:0005515,GO:0005634,GO:0005654,GO:0005730,GO:0005737,GO:0005829,GO:0016787,GO:0045944,GO:0050427,GO:0070062	protein binding|nucleus|nucleoplasm|nucleolus|cytoplasm|cytosol|hydrolase activity|positive regulation of transcription by RNA polymerase II|3'-phosphoadenosine 5'-phosphosulfate metabolic process|extracellular exosome
ABHD15	303.8618331	356.8619617	250.8617045	0.70296566	-0.50847388	0.104396634	1	5.453913807	3.769758759	116236	abhydrolase domain containing 15	GO:0005515,GO:0005576,GO:0016020,GO:0034338,GO:0044255,GO:0047372	protein binding|extracellular region|membrane|short-chain carboxylesterase activity|cellular lipid metabolic process|acylglycerol lipase activity
ABHD16A	233.7773207	258.0226429	209.5319984	0.812068259	-0.300327096	0.383958804	1	5.925212662	4.73116023	7920	abhydrolase domain containing 16A, phospholipase	GO:0004620,GO:0004622,GO:0005515,GO:0006660,GO:0008474,GO:0016020,GO:0016021,GO:0018215,GO:0047372,GO:0052651,GO:0098734,GO:1905344	phospholipase activity|lysophospholipase activity|protein binding|phosphatidylserine catabolic process|palmitoyl-(protein) hydrolase activity|membrane|integral component of membrane|protein phosphopantetheinylation|acylglycerol lipase activity|monoacylglycerol catabolic process|macromolecule depalmitoylation|prostaglandin catabolic process
ABHD17A	790.2193806	723.0876484	857.3511127	1.18568076	0.245715622	0.330344047	1	7.175503685	8.365489205	81926	abhydrolase domain containing 17A, depalmitoylase	GO:0002084,GO:0005515,GO:0005886,GO:0008474,GO:0010008,GO:0016020,GO:0016607,GO:0018215,GO:0043197,GO:0043231,GO:0055038,GO:0072657,GO:0098978,GO:0099031,GO:0099033,GO:0099175,GO:1902817,GO:1905668	protein depalmitoylation|protein binding|plasma membrane|palmitoyl-(protein) hydrolase activity|endosome membrane|membrane|nuclear speck|protein phosphopantetheinylation|dendritic spine|intracellular membrane-bounded organelle|recycling endosome membrane|protein localization to membrane|glutamatergic synapse|anchored component of postsynaptic density membrane|anchored component of postsynaptic re…
ABHD17B	365.8909908	370.3873422	361.3946395	0.975720815	-0.035459689	0.914331143	1	4.717635253	4.526068355	51104	abhydrolase domain containing 17B, depalmitoylase	GO:0002084,GO:0005886,GO:0008474,GO:0010008,GO:0016020,GO:0018215,GO:0043197,GO:0055038,GO:0098978,GO:0099031,GO:0099033,GO:0099175,GO:1902473,GO:1902817,GO:1902950,GO:1905668	protein depalmitoylation|plasma membrane|palmitoyl-(protein) hydrolase activity|endosome membrane|membrane|protein phosphopantetheinylation|dendritic spine|recycling endosome membrane|glutamatergic synapse|anchored component of postsynaptic density membrane|anchored component of postsynaptic recycling endosome membrane|regulation of postsynapse organization|regulation of protein localization to s…
ABHD17C	229.694923	251.7801596	207.6096865	0.8245673	-0.278290845	0.423553736	1	5.69125132	4.614291754	58489	abhydrolase domain containing 17C, depalmitoylase	GO:0002084,GO:0005515,GO:0005886,GO:0008474,GO:0010008,GO:0018215,GO:0043197,GO:0055038,GO:0098839,GO:0098978,GO:0099175,GO:1902817,GO:1905668	protein depalmitoylation|protein binding|plasma membrane|palmitoyl-(protein) hydrolase activity|endosome membrane|protein phosphopantetheinylation|dendritic spine|recycling endosome membrane|postsynaptic density membrane|glutamatergic synapse|regulation of postsynapse organization|negative regulation of protein localization to microtubule|positive regulation of protein localization to endosome
ABHD18	225.3401531	225.7698125	224.9104937	0.996193828	-0.005501623	1	1	4.555357258	4.462081184	80167	abhydrolase domain containing 18	GO:0005576	extracellular region
ABHD2	1500.918869	1705.238354	1296.599385	0.760362551	-0.395240616	0.097657946	1	20.08950041	15.01969226	11057	abhydrolase domain containing 2, acylglycerol lipase	GO:0001669,GO:0003707,GO:0007340,GO:0008126,GO:0009611,GO:0016021,GO:0030336,GO:0032570,GO:0033878,GO:0034338,GO:0036126,GO:0042562,GO:0043401,GO:0044255,GO:0046464,GO:0047372,GO:0048240,GO:0051792,GO:0051793,GO:0097524	acrosomal vesicle|steroid hormone receptor activity|acrosome reaction|acetylesterase activity|response to wounding|integral component of membrane|negative regulation of cell migration|response to progesterone|hormone-sensitive lipase activity|short-chain carboxylesterase activity|sperm flagellum|hormone binding|steroid hormone mediated signaling pathway|cellular lipid metabolic process|acylglycer…
ABHD3	333.2563477	358.9427895	307.5699059	0.856877238	-0.222839567	0.467905476	1	6.426070771	5.414212397	171586	abhydrolase domain containing 3, phospholipase	GO:0004623,GO:0005575,GO:0005886,GO:0006656,GO:0008126,GO:0008970,GO:0016021,GO:0034338,GO:0044255,GO:0046470,GO:0047372,GO:0051792,GO:0051793,GO:0052739,GO:0052740,GO:0102567,GO:0102568	phospholipase A2 activity|cellular_component|plasma membrane|phosphatidylcholine biosynthetic process|acetylesterase activity|phospholipase A1 activity|integral component of membrane|short-chain carboxylesterase activity|cellular lipid metabolic process|phosphatidylcholine metabolic process|acylglycerol lipase activity|medium-chain fatty acid biosynthetic process|medium-chain fatty acid catabolic…
ABHD4	874.7445414	1062.262574	687.2265085	0.646945986	-0.628282829	0.011729463	0.643952702	18.58112135	11.81982702	63874	abhydrolase domain containing 4, N-acyl phospholipase B	GO:0004622,GO:0005515,GO:0005739,GO:0005789,GO:0005811,GO:0006654,GO:0016042,GO:0016787,GO:0036152,GO:0042171,GO:0052689,GO:0055088,GO:0070292	lysophospholipase activity|protein binding|mitochondrion|endoplasmic reticulum membrane|lipid droplet|phosphatidic acid biosynthetic process|lipid catabolic process|hydrolase activity|phosphatidylethanolamine acyl-chain remodeling|lysophosphatidic acid acyltransferase activity|carboxylic ester hydrolase activity|lipid homeostasis|N-acylphosphatidylethanolamine metabolic process
ABHD5	707.7285451	702.2793708	713.1777193	1.015518537	0.022216575	0.936689347	1	6.14415726	6.135095917	51099	abhydrolase domain containing 5, lysophosphatidic acid acyltransferase	GO:0003841,GO:0004806,GO:0005515,GO:0005654,GO:0005739,GO:0005811,GO:0005829,GO:0006631,GO:0006654,GO:0010891,GO:0010898,GO:0030154,GO:0042171,GO:0043231,GO:0051006,GO:0052689,GO:0055088	1-acylglycerol-3-phosphate O-acyltransferase activity|triglyceride lipase activity|protein binding|nucleoplasm|mitochondrion|lipid droplet|cytosol|fatty acid metabolic process|phosphatidic acid biosynthetic process|negative regulation of sequestering of triglyceride|positive regulation of triglyceride catabolic process|cell differentiation|lysophosphatidic acid acyltransferase activity|intracellu…	hsa04923	Regulation of lipolysis in adipocytes
ABHD6	209.0105627	200.7998793	217.2212461	1.081779764	0.113406815	0.761916544	1	4.350921846	4.6279783	57406	abhydrolase domain containing 6, acylglycerol lipase	GO:0004620,GO:0005515,GO:0005739,GO:0005765,GO:0005886,GO:0009395,GO:0016021,GO:0030336,GO:0031902,GO:0031966,GO:0032281,GO:0046464,GO:0046889,GO:0047372,GO:0052651,GO:0060292,GO:0098978,GO:0098982,GO:0099055,GO:0120163,GO:2000124,GO:2001311	phospholipase activity|protein binding|mitochondrion|lysosomal membrane|plasma membrane|phospholipid catabolic process|integral component of membrane|negative regulation of cell migration|late endosome membrane|mitochondrial membrane|AMPA glutamate receptor complex|acylglycerol catabolic process|positive regulation of lipid biosynthetic process|acylglycerol lipase activity|monoacylglycerol catabo…	hsa04723	Retrograde endocannabinoid signaling
ABHD8	354.7634698	355.8215479	353.7053918	0.99405276	-0.008605669	0.987743979	1	9.299481899	9.08948689	79575	abhydrolase domain containing 8	GO:0005515,GO:0005739,GO:0006654,GO:0042171,GO:0052689,GO:0055088,GO:0070062	protein binding|mitochondrion|phosphatidic acid biosynthetic process|lysophosphatidic acid acyltransferase activity|carboxylic ester hydrolase activity|lipid homeostasis|extracellular exosome
ABI1	1412.082369	1530.448821	1293.715917	0.845317987	-0.242433947	0.311446679	1	16.62810276	13.82082565	10006	abl interactor 1	GO:0005515,GO:0005622,GO:0005634,GO:0005783,GO:0005829,GO:0005856,GO:0007169,GO:0008092,GO:0008154,GO:0008285,GO:0014069,GO:0016032,GO:0017124,GO:0018108,GO:0030027,GO:0030296,GO:0030426,GO:0031209,GO:0032433,GO:0035591,GO:0038096,GO:0045296,GO:0048010,GO:0061098,GO:0070062	protein binding|intracellular anatomical structure|nucleus|endoplasmic reticulum|cytosol|cytoskeleton|transmembrane receptor protein tyrosine kinase signaling pathway|cytoskeletal protein binding|actin polymerization or depolymerization|negative regulation of cell population proliferation|postsynaptic density|viral process|SH3 domain binding|peptidyl-tyrosine phosphorylation|lamellipodium|protein…	hsa05130,hsa05132	Pathogenic Escherichia coli infection|Salmonella infection
ABI2	4261.236432	3897.390404	4625.08246	1.186712641	0.246970633	0.300728413	1	26.43576039	30.84668894	10152	abl interactor 2	GO:0005515,GO:0005634,GO:0005737,GO:0005829,GO:0005856,GO:0005912,GO:0007010,GO:0007399,GO:0008093,GO:0008154,GO:0010592,GO:0016032,GO:0016477,GO:0016601,GO:0017124,GO:0018108,GO:0019900,GO:0030027,GO:0031209,GO:0031267,GO:0031625,GO:0032433,GO:0035591,GO:0042802,GO:0043197,GO:0061001,GO:0070064,GO:0070309,GO:2000601	protein binding|nucleus|cytoplasm|cytosol|cytoskeleton|adherens junction|cytoskeleton organization|nervous system development|cytoskeletal anchor activity|actin polymerization or depolymerization|positive regulation of lamellipodium assembly|viral process|cell migration|Rac protein signal transduction|SH3 domain binding|peptidyl-tyrosine phosphorylation|kinase binding|lamellipodium|SCAR complex|s…	hsa04810	Regulation of actin cytoskeleton
ABI3BP	131.3701663	168.547049	94.19328369	0.558854541	-0.839455269	0.048473434	1	1.213251447	0.666685149	25890	ABI family member 3 binding protein	GO:0005201,GO:0005576,GO:0005615,GO:0062023	extracellular matrix structural constituent|extracellular region|extracellular space|collagen-containing extracellular matrix
ABITRAM	444.1899883	457.7821084	430.5978683	0.940617513	-0.088319901	0.759927428	1	11.40036853	10.54394495	54942	actin binding transcription modulator	GO:0003785,GO:0005515,GO:0005634,GO:0016607,GO:0030027,GO:0030425,GO:0030426,GO:0030833,GO:0032433,GO:0048813,GO:0051015,GO:0051489	actin monomer binding|protein binding|nucleus|nuclear speck|lamellipodium|dendrite|growth cone|regulation of actin filament polymerization|filopodium tip|dendrite morphogenesis|actin filament binding|regulation of filopodium assembly
ABL1	3145.273887	3252.333797	3038.213977	0.934164254	-0.098251853	0.67904441	1	24.82778962	22.80512622	25	ABL proto-oncogene 1, non-receptor tyrosine kinase	GO:0000278,GO:0000287,GO:0000400,GO:0000405,GO:0001784,GO:0001843,GO:0001922,GO:0001934,GO:0002322,GO:0002333,GO:0003677,GO:0003713,GO:0003785,GO:0004515,GO:0004672,GO:0004713,GO:0004715,GO:0005080,GO:0005515,GO:0005524,GO:0005634,GO:0005654,GO:0005730,GO:0005737,GO:0005739,GO:0005829,GO:0006298,GO:0006355,GO:0006464,GO:0006468,GO:0006897,GO:0006914,GO:0006974,GO:0006975,GO:0006979,GO:0007050,GO:…	mitotic cell cycle|magnesium ion binding|four-way junction DNA binding|bubble DNA binding|phosphotyrosine residue binding|neural tube closure|B-1 B cell homeostasis|positive regulation of protein phosphorylation|B cell proliferation involved in immune response|transitional one stage B cell differentiation|DNA binding|transcription coactivator activity|actin monomer binding|nicotinate-nucleotide a…	hsa04012,hsa04014,hsa04110,hsa04360,hsa04722,hsa05130,hsa05200,hsa05206,hsa05220,hsa05416	ErbB signaling pathway|Ras signaling pathway|Cell cycle|Axon guidance|Neurotrophin signaling pathway|Pathogenic Escherichia coli infection|Pathways in cancer|MicroRNAs in cancer|Chronic myeloid leukemia|Viral myocarditis
ABL2	2802.754423	2624.964226	2980.54462	1.135461044	0.18327821	0.438771359	1	9.072567596	10.12916463	27	ABL proto-oncogene 2, non-receptor tyrosine kinase	GO:0000287,GO:0001784,GO:0003785,GO:0004672,GO:0004713,GO:0004715,GO:0005515,GO:0005524,GO:0005829,GO:0006464,GO:0007155,GO:0007165,GO:0007204,GO:0010506,GO:0010863,GO:0010976,GO:0015629,GO:0018108,GO:0030100,GO:0030145,GO:0030155,GO:0035024,GO:0035640,GO:0051015,GO:0051353,GO:0071300,GO:2000145,GO:2000249	magnesium ion binding|phosphotyrosine residue binding|actin monomer binding|protein kinase activity|protein tyrosine kinase activity|non-membrane spanning protein tyrosine kinase activity|protein binding|ATP binding|cytosol|cellular protein modification process|cell adhesion|signal transduction|positive regulation of cytosolic calcium ion concentration|regulation of autophagy|positive regulation …	hsa04012,hsa04014,hsa05416	ErbB signaling pathway|Ras signaling pathway|Viral myocarditis
ABLIM1	80.33516587	103.0009744	57.66935736	0.559891377	-0.836781134	0.09766388	1	0.472045745	0.259871734	3983	actin binding LIM protein 1	GO:0001725,GO:0003779,GO:0005515,GO:0005737,GO:0007010,GO:0007601,GO:0009887,GO:0015629,GO:0030027,GO:0030032,GO:0046872,GO:0051015,GO:0060271	stress fiber|actin binding|protein binding|cytoplasm|cytoskeleton organization|visual perception|animal organ morphogenesis|actin cytoskeleton|lamellipodium|lamellipodium assembly|metal ion binding|actin filament binding|cilium assembly	hsa04360	Axon guidance
ABLIM3	2166.550281	2324.284614	2008.815948	0.86427279	-0.210441353	0.373653467	1	19.88821517	16.9012112	22885	actin binding LIM protein family member 3	GO:0001725,GO:0005515,GO:0005737,GO:0006351,GO:0015629,GO:0030027,GO:0030032,GO:0030036,GO:0045944,GO:0046872,GO:0051015,GO:0060271,GO:0098978,GO:1903955	stress fiber|protein binding|cytoplasm|transcription, DNA-templated|actin cytoskeleton|lamellipodium|lamellipodium assembly|actin cytoskeleton organization|positive regulation of transcription by RNA polymerase II|metal ion binding|actin filament binding|cilium assembly|glutamatergic synapse|positive regulation of protein targeting to mitochondrion	hsa04360	Axon guidance
ABR	2636.052386	2777.905067	2494.199706	0.89787075	-0.155420313	0.511420775	1	11.96253432	10.56107676	29	ABR activator of RhoGEF and GTPase	GO:0005085,GO:0005096,GO:0005515,GO:0005829,GO:0007186,GO:0007264,GO:0016020,GO:0030424,GO:0043065,GO:0043197,GO:0050804,GO:0051056,GO:0090630,GO:0098685,GO:0098978	guanyl-nucleotide exchange factor activity|GTPase activator activity|protein binding|cytosol|G protein-coupled receptor signaling pathway|small GTPase mediated signal transduction|membrane|axon|positive regulation of apoptotic process|dendritic spine|modulation of chemical synaptic transmission|regulation of small GTPase mediated signal transduction|activation of GTPase activity|Schaffer collater…
ABRACL	722.9931839	686.6731625	759.3132052	1.105785469	0.145071519	0.572140258	1	38.13369889	41.46207093	58527	ABRA C-terminal like	GO:0032970	regulation of actin filament-based process
ABRAXAS1	601.1647656	591.9954992	610.3340321	1.030977487	0.044012829	0.87321282	1	7.213176199	7.312180468	84142	abraxas 1, BRCA1 A complex subunit	GO:0005515,GO:0005634,GO:0005654,GO:0006302,GO:0006303,GO:0006325,GO:0008017,GO:0008608,GO:0010212,GO:0016579,GO:0016604,GO:0031593,GO:0045739,GO:0070531,GO:0070536,GO:0072425,GO:0090307	protein binding|nucleus|nucleoplasm|double-strand break repair|double-strand break repair via nonhomologous end joining|chromatin organization|microtubule binding|attachment of spindle microtubules to kinetochore|response to ionizing radiation|protein deubiquitination|nuclear body|polyubiquitin modification-dependent protein binding|positive regulation of DNA repair|BRCA1-A complex|protein K63-li…	hsa03440	Homologous recombination
ABRAXAS2	462.526179	472.3479027	452.7044553	0.958413179	-0.061280348	0.832892639	1	8.484799539	7.995866638	23172	abraxas 2, BRISC complex subunit	GO:0000278,GO:0002931,GO:0005515,GO:0005634,GO:0005737,GO:0005813,GO:0005829,GO:0007059,GO:0008017,GO:0008608,GO:0016579,GO:0030496,GO:0031593,GO:0031616,GO:0036449,GO:0051301,GO:0070536,GO:0070552,GO:0090307	mitotic cell cycle|response to ischemia|protein binding|nucleus|cytoplasm|centrosome|cytosol|chromosome segregation|microtubule binding|attachment of spindle microtubules to kinetochore|protein deubiquitination|midbody|polyubiquitin modification-dependent protein binding|spindle pole centrosome|microtubule minus-end|cell division|protein K63-linked deubiquitination|BRISC complex|mitotic spindle a…
ABT1	377.593439	349.5790646	405.6078134	1.160274898	0.214466656	0.468756902	1	6.339243009	7.232184144	29777	activator of basal transcription 1	GO:0000447,GO:0000472,GO:0000480,GO:0003677,GO:0003713,GO:0003723,GO:0005515,GO:0005634,GO:0005730,GO:0006366,GO:0034462,GO:0045893	endonucleolytic cleavage in ITS1 to separate SSU-rRNA from 5.8S rRNA and LSU-rRNA from tricistronic rRNA transcript (SSU-rRNA, 5.8S rRNA, LSU-rRNA)|endonucleolytic cleavage to generate mature 5'-end of SSU-rRNA from (SSU-rRNA, 5.8S rRNA, LSU-rRNA)|endonucleolytic cleavage in 5'-ETS of tricistronic rRNA transcript (SSU-rRNA, 5.8S rRNA, LSU-rRNA)|DNA binding|transcription coactivator activity|RNA b…
ABTB1	555.2525767	534.7727357	575.7324176	1.076592689	0.106472534	0.694864138	1	13.36134739	14.14401996	80325	ankyrin repeat and BTB domain containing 1	GO:0000151,GO:0003746,GO:0005515,GO:0005730,GO:0005737,GO:0005829,GO:0005886,GO:0006414	ubiquitin ligase complex|translation elongation factor activity|protein binding|nucleolus|cytoplasm|cytosol|plasma membrane|translational elongation
ABTB2	844.8700632	959.2615998	730.4785266	0.761500853	-0.393082442	0.115779622	1	10.43711081	7.814871966	25841	ankyrin repeat and BTB domain containing 2	GO:0003674,GO:0046982,GO:0097237	molecular_function|protein heterodimerization activity|cellular response to toxic substance
ACAA1	508.3842621	465.0650055	551.7035187	1.18629334	0.246460796	0.366906689	1	11.80764253	13.77293403	30	acetyl-CoA acyltransferase 1	GO:0000038,GO:0003985,GO:0003988,GO:0005515,GO:0005576,GO:0005777,GO:0005782,GO:0005829,GO:0006625,GO:0006635,GO:0008206,GO:0008775,GO:0010124,GO:0016020,GO:0016401,GO:0033540,GO:0035580,GO:0036109,GO:0043312,GO:0050633	very long-chain fatty acid metabolic process|acetyl-CoA C-acetyltransferase activity|acetyl-CoA C-acyltransferase activity|protein binding|extracellular region|peroxisome|peroxisomal matrix|cytosol|protein targeting to peroxisome|fatty acid beta-oxidation|bile acid metabolic process|acetate CoA-transferase activity|phenylacetate catabolic process|membrane|palmitoyl-CoA oxidase activity|fatty acid…	hsa00071,hsa00280,hsa00592,hsa01040,hsa03320,hsa04146	Fatty acid degradation|Valine, leucine and isoleucine degradation|alpha-Linolenic acid metabolism|Biosynthesis of unsaturated fatty acids|PPAR signaling pathway|Peroxisome
ACAA2	745.9175022	645.0566072	846.7783972	1.312719516	0.392558694	0.122121663	1	11.76537442	15.18619154	10449	acetyl-CoA acyltransferase 2	GO:0003723,GO:0003985,GO:0003986,GO:0003988,GO:0005515,GO:0005739,GO:0005759,GO:0006635,GO:0006695,GO:0016290,GO:0047617,GO:0071456,GO:0102991,GO:1901029,GO:1902109	RNA binding|acetyl-CoA C-acetyltransferase activity|acetyl-CoA hydrolase activity|acetyl-CoA C-acyltransferase activity|protein binding|mitochondrion|mitochondrial matrix|fatty acid beta-oxidation|cholesterol biosynthetic process|palmitoyl-CoA hydrolase activity|acyl-CoA hydrolase activity|cellular response to hypoxia|myristoyl-CoA hydrolase activity|negative regulation of mitochondrial outer mem…	hsa00062,hsa00071,hsa00280	Fatty acid elongation|Fatty acid degradation|Valine, leucine and isoleucine degradation
ACACA	1603.821078	1858.179194	1349.462962	0.726228647	-0.461504255	0.052513936	1	8.814115049	6.293949728	31	acetyl-CoA carboxylase alpha	GO:0001650,GO:0001894,GO:0003989,GO:0005515,GO:0005524,GO:0005829,GO:0006084,GO:0006633,GO:0006853,GO:0015629,GO:0019538,GO:0031325,GO:0042802,GO:0045540,GO:0046872,GO:0046949,GO:0051289,GO:0055088,GO:0071380,GO:2001295	fibrillar center|tissue homeostasis|acetyl-CoA carboxylase activity|protein binding|ATP binding|cytosol|acetyl-CoA metabolic process|fatty acid biosynthetic process|carnitine shuttle|actin cytoskeleton|protein metabolic process|positive regulation of cellular metabolic process|identical protein binding|regulation of cholesterol biosynthetic process|metal ion binding|fatty-acyl-CoA biosynthetic pr…	hsa00061,hsa00620,hsa00640,hsa04152,hsa04910,hsa04922	Fatty acid biosynthesis|Pyruvate metabolism|Propanoate metabolism|AMPK signaling pathway|Insulin signaling pathway|Glucagon signaling pathway
ACACB	215.733624	213.2848459	218.182402	1.022962513	0.032753278	0.940245295	1	1.122878586	1.129441386	32	acetyl-CoA carboxylase beta	GO:0003989,GO:0005515,GO:0005524,GO:0005634,GO:0005739,GO:0005741,GO:0005829,GO:0006084,GO:0006633,GO:0006853,GO:0009374,GO:0010629,GO:0010884,GO:0010906,GO:0014070,GO:0031325,GO:0031667,GO:0031999,GO:0042493,GO:0042802,GO:0043086,GO:0045540,GO:0046872,GO:0051289,GO:0060421,GO:0097009,GO:2001295	acetyl-CoA carboxylase activity|protein binding|ATP binding|nucleus|mitochondrion|mitochondrial outer membrane|cytosol|acetyl-CoA metabolic process|fatty acid biosynthetic process|carnitine shuttle|biotin binding|negative regulation of gene expression|positive regulation of lipid storage|regulation of glucose metabolic process|response to organic cyclic compound|positive regulation of cellular me…	hsa00061,hsa00620,hsa00640,hsa04152,hsa04910,hsa04920,hsa04922,hsa04931	Fatty acid biosynthesis|Pyruvate metabolism|Propanoate metabolism|AMPK signaling pathway|Insulin signaling pathway|Adipocytokine signaling pathway|Glucagon signaling pathway|Insulin resistance
ACAD10	552.4729044	575.3488771	529.5969318	0.920479648	-0.119542272	0.659037553	1	7.490927574	6.779863765	80724	acyl-CoA dehydrogenase family member 10	GO:0003995,GO:0005739,GO:0005759,GO:0006635,GO:0016787,GO:0050660	acyl-CoA dehydrogenase activity|mitochondrion|mitochondrial matrix|fatty acid beta-oxidation|hydrolase activity|flavin adenine dinucleotide binding
ACAD11	758.6050297	763.6637899	753.5462695	0.986751342	-0.019241519	0.945046929	1	12.61384491	12.23844925	84129	acyl-CoA dehydrogenase family member 11	GO:0003995,GO:0004466,GO:0005515,GO:0005634,GO:0005739,GO:0005743,GO:0005777,GO:0006635,GO:0017099,GO:0031966,GO:0033539,GO:0050660,GO:0070991	acyl-CoA dehydrogenase activity|long-chain-acyl-CoA dehydrogenase activity|protein binding|nucleus|mitochondrion|mitochondrial inner membrane|peroxisome|fatty acid beta-oxidation|very-long-chain-acyl-CoA dehydrogenase activity|mitochondrial membrane|fatty acid beta-oxidation using acyl-CoA dehydrogenase|flavin adenine dinucleotide binding|medium-chain-acyl-CoA dehydrogenase activity
ACAD8	509.652389	498.3582498	520.9465281	1.045325383	0.063952086	0.820679764	1	6.741815931	6.929462768	27034	acyl-CoA dehydrogenase family member 8	GO:0003995,GO:0005759,GO:0006574,GO:0006629,GO:0009083,GO:0050660,GO:0055114	acyl-CoA dehydrogenase activity|mitochondrial matrix|valine catabolic process|lipid metabolic process|branched-chain amino acid catabolic process|flavin adenine dinucleotide binding|oxidation-reduction process	hsa00280	Valine, leucine and isoleucine degradation
ACAD9	868.602052	900.9984224	836.2056817	0.928087842	-0.107666734	0.668699236	1	17.55554211	16.02044248	28976	acyl-CoA dehydrogenase family member 9	GO:0000062,GO:0001676,GO:0004466,GO:0005515,GO:0005634,GO:0005739,GO:0005743,GO:0017099,GO:0030425,GO:0031966,GO:0032981,GO:0050660,GO:0051791,GO:0055114,GO:0070991	fatty-acyl-CoA binding|long-chain fatty acid metabolic process|long-chain-acyl-CoA dehydrogenase activity|protein binding|nucleus|mitochondrion|mitochondrial inner membrane|very-long-chain-acyl-CoA dehydrogenase activity|dendrite|mitochondrial membrane|mitochondrial respiratory chain complex I assembly|flavin adenine dinucleotide binding|medium-chain fatty acid metabolic process|oxidation-reducti…
ACADL	12.08867696	14.56579436	9.61155956	0.65987198	-0.599741937	0.61074606	1	0.239331796	0.155285629	33	acyl-CoA dehydrogenase long chain	GO:0000062,GO:0001659,GO:0003995,GO:0004466,GO:0005515,GO:0005739,GO:0005759,GO:0006635,GO:0016401,GO:0019254,GO:0031966,GO:0033539,GO:0042413,GO:0042758,GO:0042802,GO:0044242,GO:0045717,GO:0046322,GO:0050660,GO:0055114,GO:0090181,GO:0120162	fatty-acyl-CoA binding|temperature homeostasis|acyl-CoA dehydrogenase activity|long-chain-acyl-CoA dehydrogenase activity|protein binding|mitochondrion|mitochondrial matrix|fatty acid beta-oxidation|palmitoyl-CoA oxidase activity|carnitine metabolic process, CoA-linked|mitochondrial membrane|fatty acid beta-oxidation using acyl-CoA dehydrogenase|carnitine catabolic process|long-chain fatty acid c…	hsa00071,hsa03320	Fatty acid degradation|PPAR signaling pathway
ACADM	649.3408359	696.0368875	602.6447844	0.865823055	-0.207855878	0.424278232	1	15.66029065	13.33214851	34	acyl-CoA dehydrogenase medium chain	GO:0003995,GO:0005634,GO:0005739,GO:0005759,GO:0006635,GO:0019216,GO:0019254,GO:0030424,GO:0031966,GO:0033539,GO:0042802,GO:0045329,GO:0050660,GO:0051791,GO:0051793,GO:0055114,GO:0070991	acyl-CoA dehydrogenase activity|nucleus|mitochondrion|mitochondrial matrix|fatty acid beta-oxidation|regulation of lipid metabolic process|carnitine metabolic process, CoA-linked|axon|mitochondrial membrane|fatty acid beta-oxidation using acyl-CoA dehydrogenase|identical protein binding|carnitine biosynthetic process|flavin adenine dinucleotide binding|medium-chain fatty acid metabolic process|me…	hsa00071,hsa00280,hsa03320	Fatty acid degradation|Valine, leucine and isoleucine degradation|PPAR signaling pathway
ACADS	273.6256639	256.982229	290.2690987	1.12952985	0.175722398	0.59507154	1	6.860765007	7.619762508	35	acyl-CoA dehydrogenase short chain	GO:0003995,GO:0004085,GO:0005634,GO:0005654,GO:0005739,GO:0005759,GO:0005813,GO:0006635,GO:0033539,GO:0046359,GO:0050660	acyl-CoA dehydrogenase activity|butyryl-CoA dehydrogenase activity|nucleus|nucleoplasm|mitochondrion|mitochondrial matrix|centrosome|fatty acid beta-oxidation|fatty acid beta-oxidation using acyl-CoA dehydrogenase|butyrate catabolic process|flavin adenine dinucleotide binding	hsa00071,hsa00280,hsa00410,hsa00640,hsa00650	Fatty acid degradation|Valine, leucine and isoleucine degradation|beta-Alanine metabolism|Propanoate metabolism|Butanoate metabolism
ACADSB	316.6839531	340.2153396	293.1525666	0.861667692	-0.214796503	0.491385181	1	3.104765285	2.630508818	36	acyl-CoA dehydrogenase short/branched chain	GO:0003853,GO:0005739,GO:0005759,GO:0006550,GO:0006631,GO:0009083,GO:0016937,GO:0042802,GO:0050660,GO:0055114,GO:0102035	2-methylacyl-CoA dehydrogenase activity|mitochondrion|mitochondrial matrix|isoleucine catabolic process|fatty acid metabolic process|branched-chain amino acid catabolic process|short-branched-chain-acyl-CoA dehydrogenase activity|identical protein binding|flavin adenine dinucleotide binding|oxidation-reduction process|isobutyryl-CoA:FAD oxidoreductase activity	hsa00071,hsa00280	Fatty acid degradation|Valine, leucine and isoleucine degradation
ACADVL	5716.666397	5190.624861	6242.707934	1.202689099	0.266263746	0.270425898	1	113.437391	134.1469437	37	acyl-CoA dehydrogenase very long chain	GO:0000062,GO:0001659,GO:0003995,GO:0004466,GO:0005515,GO:0005654,GO:0005730,GO:0005739,GO:0005759,GO:0006635,GO:0009409,GO:0015980,GO:0017099,GO:0030855,GO:0031314,GO:0031966,GO:0033539,GO:0036498,GO:0042645,GO:0042802,GO:0045717,GO:0046322,GO:0050660,GO:0090181	fatty-acyl-CoA binding|temperature homeostasis|acyl-CoA dehydrogenase activity|long-chain-acyl-CoA dehydrogenase activity|protein binding|nucleoplasm|nucleolus|mitochondrion|mitochondrial matrix|fatty acid beta-oxidation|response to cold|energy derivation by oxidation of organic compounds|very-long-chain-acyl-CoA dehydrogenase activity|epithelial cell differentiation|extrinsic component of mitoch…	hsa00071	Fatty acid degradation
ACAP1	51.92695933	38.49531366	65.35860501	1.69783277	0.763694366	0.198908649	1	0.811063616	1.354007312	9744	ArfGAP with coiled-coil, ankyrin repeat and PH domains 1	GO:0005096,GO:0005515,GO:0015031,GO:0016020,GO:0043547,GO:0046872,GO:0055038	GTPase activator activity|protein binding|protein transport|membrane|positive regulation of GTPase activity|metal ion binding|recycling endosome membrane	hsa04144	Endocytosis
ACAP2	1880.732759	1911.240302	1850.225215	0.968075659	-0.046808291	0.845346668	1	12.98362808	12.35880687	23527	ArfGAP with coiled-coil, ankyrin repeat and PH domains 2	GO:0001726,GO:0005096,GO:0010008,GO:0016020,GO:0030029,GO:0032456,GO:0043547,GO:0046872,GO:1990090	ruffle|GTPase activator activity|endosome membrane|membrane|actin filament-based process|endocytic recycling|positive regulation of GTPase activity|metal ion binding|cellular response to nerve growth factor stimulus	hsa04144	Endocytosis
ACAP3	653.1313539	631.5312268	674.7314811	1.068405571	0.095459404	0.716812636	1	5.271138703	5.537474851	116983	ArfGAP with coiled-coil, ankyrin repeat and PH domains 3	GO:0001764,GO:0005096,GO:0010975,GO:0030426,GO:0043547,GO:0046872	neuron migration|GTPase activator activity|regulation of neuron projection development|growth cone|positive regulation of GTPase activity|metal ion binding	hsa04144	Endocytosis
ACAT1	1605.452739	1585.590757	1625.314722	1.0250531	0.035698647	0.883283797	1	37.37635359	37.67163519	38	acetyl-CoA acetyltransferase 1	GO:0003985,GO:0005739,GO:0005759,GO:0006085,GO:0006550,GO:0006635,GO:0009083,GO:0015936,GO:0015937,GO:0016453,GO:0030955,GO:0034435,GO:0046356,GO:0046951,GO:0046952,GO:0070062,GO:1902224,GO:1902860	acetyl-CoA C-acetyltransferase activity|mitochondrion|mitochondrial matrix|acetyl-CoA biosynthetic process|isoleucine catabolic process|fatty acid beta-oxidation|branched-chain amino acid catabolic process|coenzyme A metabolic process|coenzyme A biosynthetic process|C-acetyltransferase activity|potassium ion binding|cholesterol esterification|acetyl-CoA catabolic process|ketone body biosynthetic …	hsa00071,hsa00072,hsa00280,hsa00310,hsa00380,hsa00620,hsa00630,hsa00640,hsa00650,hsa00900,hsa04975	Fatty acid degradation|Synthesis and degradation of ketone bodies|Valine, leucine and isoleucine degradation|Lysine degradation|Tryptophan metabolism|Pyruvate metabolism|Glyoxylate and dicarboxylate metabolism|Propanoate metabolism|Butanoate metabolism|Terpenoid backbone biosynthesis|Fat digestion and absorption
ACAT2	791.8296912	702.2793708	881.3800116	1.255027626	0.327719122	0.19352475	1	20.5817459	25.39841859	39	acetyl-CoA acetyltransferase 2	GO:0003985,GO:0005515,GO:0005737,GO:0005739,GO:0005829,GO:0006629,GO:0006635,GO:0006695,GO:0070062	acetyl-CoA C-acetyltransferase activity|protein binding|cytoplasm|mitochondrion|cytosol|lipid metabolic process|fatty acid beta-oxidation|cholesterol biosynthetic process|extracellular exosome	hsa00071,hsa00072,hsa00280,hsa00310,hsa00380,hsa00620,hsa00630,hsa00640,hsa00650,hsa00900,hsa04975	Fatty acid degradation|Synthesis and degradation of ketone bodies|Valine, leucine and isoleucine degradation|Lysine degradation|Tryptophan metabolism|Pyruvate metabolism|Glyoxylate and dicarboxylate metabolism|Propanoate metabolism|Butanoate metabolism|Terpenoid backbone biosynthesis|Fat digestion and absorption
ACBD3	1886.173216	1826.966778	1945.379655	1.064813919	0.090601335	0.703531567	1	27.2047598	28.48326653	64746	acyl-CoA binding domain containing 3	GO:0000062,GO:0000139,GO:0005515,GO:0005739,GO:0005794,GO:0006694,GO:0016020,GO:0016032,GO:0034237	fatty-acyl-CoA binding|Golgi membrane|protein binding|mitochondrion|Golgi apparatus|steroid biosynthetic process|membrane|viral process|protein kinase A regulatory subunit binding	hsa05132	Salmonella infection
ACBD4	325.8149347	340.2153396	311.4145297	0.915345352	-0.127611933	0.6842215	1	4.786888317	4.308334892	79777	acyl-CoA binding domain containing 4	GO:0000062,GO:0008289	fatty-acyl-CoA binding|lipid binding
ACBD5	584.6068479	636.7332962	532.4803996	0.83626913	-0.257960787	0.329906586	1	5.710180768	4.695340596	91452	acyl-CoA binding domain containing 5	GO:0000062,GO:0003674,GO:0005654,GO:0005777,GO:0005778,GO:0008289,GO:0009062,GO:0016020,GO:0016021,GO:0016236,GO:0030242,GO:0035973	fatty-acyl-CoA binding|molecular_function|nucleoplasm|peroxisome|peroxisomal membrane|lipid binding|fatty acid catabolic process|membrane|integral component of membrane|macroautophagy|autophagy of peroxisome|aggrephagy
ACBD6	875.7415246	873.9476614	877.5353878	1.004105196	0.005910422	0.986279272	1	36.07191063	35.61390036	84320	acyl-CoA binding domain containing 6	GO:0000062,GO:0005515,GO:0005829,GO:0006637,GO:0008289	fatty-acyl-CoA binding|protein binding|cytosol|acyl-CoA metabolic process|lipid binding
ACBD7	235.2536531	271.5480234	198.9592829	0.73268544	-0.448734149	0.189913044	1	4.300302351	3.098045068	414149	acyl-CoA binding domain containing 7	GO:0000062,GO:0005515,GO:0008289	fatty-acyl-CoA binding|protein binding|lipid binding
ACCS	168.0079491	184.1532572	151.862641	0.82465357	-0.278139912	0.479534989	1	2.92584724	2.372435258	84680	1-aminocyclopropane-1-carboxylate synthase homolog (inactive)	GO:0005515,GO:0016847,GO:0030170,GO:0042218,GO:0042802	protein binding|1-aminocyclopropane-1-carboxylate synthase activity|pyridoxal phosphate binding|1-aminocyclopropane-1-carboxylate biosynthetic process|identical protein binding
ACD	774.6175884	780.310412	768.9247648	0.985408823	-0.021205706	0.938549609	1	20.19579658	19.56809791	65057	ACD shelterin complex subunit and telomerase recruitment factor	GO:0000723,GO:0000781,GO:0000783,GO:0005515,GO:0005654,GO:0005697,GO:0006886,GO:0007004,GO:0016233,GO:0016604,GO:0031848,GO:0032202,GO:0032211,GO:0032212,GO:0042162,GO:0044877,GO:0051973,GO:0060381,GO:0070182,GO:0070187,GO:0070198,GO:0070200	telomere maintenance|chromosome, telomeric region|nuclear telomere cap complex|protein binding|nucleoplasm|telomerase holoenzyme complex|intracellular protein transport|telomere maintenance via telomerase|telomere capping|nuclear body|protection from non-homologous end joining at telomere|telomere assembly|negative regulation of telomere maintenance via telomerase|positive regulation of telomere …
ACE	8.447228369	7.282897178	9.61155956	1.31974396	0.400258063	0.833324456	1	0.071923545	0.093332295	1636	angiotensin I converting enzyme	GO:0001822,GO:0001974,GO:0002003,GO:0002019,GO:0002446,GO:0002474,GO:0003081,GO:0003084,GO:0004175,GO:0004180,GO:0005576,GO:0005615,GO:0005764,GO:0005768,GO:0005886,GO:0006508,GO:0007283,GO:0008217,GO:0008237,GO:0008238,GO:0008240,GO:0008241,GO:0008270,GO:0009897,GO:0010608,GO:0010629,GO:0014910,GO:0016021,GO:0019229,GO:0031404,GO:0031434,GO:0031711,GO:0032091,GO:0032092,GO:0032943,GO:0042447,GO:…	kidney development|blood vessel remodeling|angiotensin maturation|regulation of renal output by angiotensin|neutrophil mediated immunity|antigen processing and presentation of peptide antigen via MHC class I|regulation of systemic arterial blood pressure by renin-angiotensin|positive regulation of systemic arterial blood pressure|endopeptidase activity|carboxypeptidase activity|extracellular regi…	hsa04614,hsa04924,hsa05142,hsa05171,hsa05410	Renin-angiotensin system|Renin secretion|Chagas disease|Coronavirus disease - COVID-19|Hypertrophic cardiomyopathy
ACER2	43.35581366	40.57614142	46.13548589	1.137010181	0.185245172	0.800810665	1	0.363639646	0.406543253	340485	alkaline ceramidase 2	GO:0000139,GO:0001953,GO:0005794,GO:0006919,GO:0006974,GO:0008284,GO:0010506,GO:0010942,GO:0017040,GO:0030148,GO:0030173,GO:0030330,GO:0032526,GO:0033629,GO:0035690,GO:0042981,GO:0046512,GO:0046514,GO:0046872,GO:0071633,GO:0090285,GO:0102121	Golgi membrane|negative regulation of cell-matrix adhesion|Golgi apparatus|activation of cysteine-type endopeptidase activity involved in apoptotic process|cellular response to DNA damage stimulus|positive regulation of cell population proliferation|regulation of autophagy|positive regulation of cell death|N-acylsphingosine amidohydrolase activity|sphingolipid biosynthetic process|integral compon…	hsa00600,hsa04071	Sphingolipid metabolism|Sphingolipid signaling pathway
ACER3	1430.210354	1564.782479	1295.638229	0.827998936	-0.27229918	0.255105182	1	9.481104108	7.71897924	55331	alkaline ceramidase 3	GO:0005509,GO:0005789,GO:0008270,GO:0008284,GO:0016021,GO:0017040,GO:0030148,GO:0030173,GO:0030176,GO:0042552,GO:0043067,GO:0046512,GO:0046514,GO:0070774,GO:0071602,GO:0071633,GO:0102121	calcium ion binding|endoplasmic reticulum membrane|zinc ion binding|positive regulation of cell population proliferation|integral component of membrane|N-acylsphingosine amidohydrolase activity|sphingolipid biosynthetic process|integral component of Golgi membrane|integral component of endoplasmic reticulum membrane|myelination|regulation of programmed cell death|sphingosine biosynthetic process|…	hsa00600	Sphingolipid metabolism
ACHE	12.049048	13.52538047	10.57271552	0.781694499	-0.355323209	0.80166462	1	0.261625479	0.20108898	43	acetylcholinesterase (Cartwright blood group)	GO:0001507,GO:0001540,GO:0001919,GO:0002076,GO:0003990,GO:0004104,GO:0005515,GO:0005518,GO:0005576,GO:0005604,GO:0005615,GO:0005634,GO:0005794,GO:0005886,GO:0006581,GO:0006656,GO:0007155,GO:0007399,GO:0007416,GO:0009986,GO:0016020,GO:0016787,GO:0017171,GO:0031225,GO:0031594,GO:0031623,GO:0032223,GO:0042136,GO:0042166,GO:0042803,GO:0042982,GO:0043083,GO:0043236,GO:0043621,GO:0045202,GO:0048471,GO:…	acetylcholine catabolic process in synaptic cleft|amyloid-beta binding|regulation of receptor recycling|osteoblast development|acetylcholinesterase activity|cholinesterase activity|protein binding|collagen binding|extracellular region|basement membrane|extracellular space|nucleus|Golgi apparatus|plasma membrane|acetylcholine catabolic process|phosphatidylcholine biosynthetic process|cell adhesion…	hsa00564,hsa04725	Glycerophospholipid metabolism|Cholinergic synapse
ACIN1	3073.469623	3247.131728	2899.807519	0.893036613	-0.163208771	0.491013183	1	26.56245437	23.32430138	22985	apoptotic chromatin condensation inducer 1	GO:0003676,GO:0003723,GO:0005515,GO:0005634,GO:0005654,GO:0005730,GO:0005829,GO:0005886,GO:0006397,GO:0008380,GO:0016607,GO:0016887,GO:0019899,GO:0030218,GO:0030263,GO:0045657,GO:0061574	nucleic acid binding|RNA binding|protein binding|nucleus|nucleoplasm|nucleolus|cytosol|plasma membrane|mRNA processing|RNA splicing|nuclear speck|ATPase activity|enzyme binding|erythrocyte differentiation|apoptotic chromosome condensation|positive regulation of monocyte differentiation|ASAP complex	hsa03013,hsa03015,hsa03040	RNA transport|mRNA surveillance pathway|Spliceosome
ACLY	6041.298223	6181.098877	5901.49757	0.954765113	-0.066782243	0.783261251	1	73.63256399	69.12539783	47	ATP citrate lyase	GO:0003878,GO:0005515,GO:0005524,GO:0005576,GO:0005654,GO:0005829,GO:0005886,GO:0006085,GO:0006101,GO:0006107,GO:0006633,GO:0006695,GO:0008610,GO:0015936,GO:0016020,GO:0031325,GO:0035578,GO:0043312,GO:0046872,GO:0046949,GO:0070062,GO:1904813	ATP citrate synthase activity|protein binding|ATP binding|extracellular region|nucleoplasm|cytosol|plasma membrane|acetyl-CoA biosynthetic process|citrate metabolic process|oxaloacetate metabolic process|fatty acid biosynthetic process|cholesterol biosynthetic process|lipid biosynthetic process|coenzyme A metabolic process|membrane|positive regulation of cellular metabolic process|azurophil granu…	hsa00020	Citrate cycle (TCA cycle)
ACO1	5722.04096	6164.452255	5279.629666	0.856463713	-0.223535972	0.354824664	1	90.67957195	76.36416499	48	aconitase 1	GO:0003723,GO:0003994,GO:0005515,GO:0005737,GO:0005739,GO:0005783,GO:0005794,GO:0005829,GO:0006099,GO:0006101,GO:0006417,GO:0006879,GO:0009791,GO:0010040,GO:0030350,GO:0046872,GO:0047780,GO:0050892,GO:0051538,GO:0051539,GO:0070062	RNA binding|aconitate hydratase activity|protein binding|cytoplasm|mitochondrion|endoplasmic reticulum|Golgi apparatus|cytosol|tricarboxylic acid cycle|citrate metabolic process|regulation of translation|cellular iron ion homeostasis|post-embryonic development|response to iron(II) ion|iron-responsive element binding|metal ion binding|citrate dehydratase activity|intestinal absorption|3 iron, 4 su…	hsa00020,hsa00630	Citrate cycle (TCA cycle)|Glyoxylate and dicarboxylate metabolism
ACO2	2256.319598	2271.223506	2241.415689	0.986875877	-0.019059452	0.937698085	1	36.54236484	35.4593166	50	aconitase 2	GO:0003994,GO:0005506,GO:0005739,GO:0005759,GO:0005829,GO:0006091,GO:0006099,GO:0006101,GO:0047780,GO:0051539	aconitate hydratase activity|iron ion binding|mitochondrion|mitochondrial matrix|cytosol|generation of precursor metabolites and energy|tricarboxylic acid cycle|citrate metabolic process|citrate dehydratase activity|4 iron, 4 sulfur cluster binding	hsa00020,hsa00630	Citrate cycle (TCA cycle)|Glyoxylate and dicarboxylate metabolism
ACOD1	18.73248031	24.96993318	12.49502743	0.500402918	-0.998837892	0.259562808	1	0.620679758	0.30539266	730249	aconitate decarboxylase 1	GO:0002760,GO:0005739,GO:0006952,GO:0006954,GO:0007566,GO:0032088,GO:0032480,GO:0034136,GO:0034144,GO:0035458,GO:0045824,GO:0047613,GO:0050728,GO:0051607,GO:0071219,GO:0071222,GO:0071346,GO:0071347,GO:0071356,GO:0071393,GO:0072573,GO:2000379	positive regulation of antimicrobial humoral response|mitochondrion|defense response|inflammatory response|embryo implantation|negative regulation of NF-kappaB transcription factor activity|negative regulation of type I interferon production|negative regulation of toll-like receptor 2 signaling pathway|negative regulation of toll-like receptor 4 signaling pathway|cellular response to interferon-b…
ACOT1	78.97772028	92.59683556	65.35860501	0.70584059	-0.5025857	0.32649379	1	1.889760202	1.311548956	641371	acyl-CoA thioesterase 1	GO:0000038,GO:0001676,GO:0005829,GO:0006631,GO:0006637,GO:0016290,GO:0047617,GO:0052689,GO:0102991	very long-chain fatty acid metabolic process|long-chain fatty acid metabolic process|cytosol|fatty acid metabolic process|acyl-CoA metabolic process|palmitoyl-CoA hydrolase activity|acyl-CoA hydrolase activity|carboxylic ester hydrolase activity|myristoyl-CoA hydrolase activity	hsa00062,hsa01040,hsa04913	Fatty acid elongation|Biosynthesis of unsaturated fatty acids|Ovarian steroidogenesis
ACOT11	12.24719281	18.72744989	5.766935736	0.307940257	-1.699277611	0.112367018	1	0.129094495	0.039088173	26027	acyl-CoA thioesterase 11	GO:0005759,GO:0005829,GO:0006631,GO:0006637,GO:0008289,GO:0009266,GO:0009409,GO:0016290,GO:0035556,GO:0036042,GO:0047617,GO:0052689,GO:0070062,GO:0102991,GO:0120163	mitochondrial matrix|cytosol|fatty acid metabolic process|acyl-CoA metabolic process|lipid binding|response to temperature stimulus|response to cold|palmitoyl-CoA hydrolase activity|intracellular signal transduction|long-chain fatty acyl-CoA binding|acyl-CoA hydrolase activity|carboxylic ester hydrolase activity|extracellular exosome|myristoyl-CoA hydrolase activity|negative regulation of cold-in…
ACOT13	105.9643146	107.1626299	104.7659992	0.977635574	-0.032631312	0.965969986	1	1.320801987	1.269655471	55856	acyl-CoA thioesterase 13	GO:0005515,GO:0005634,GO:0005739,GO:0005819,GO:0005829,GO:0006637,GO:0016290,GO:0046872,GO:0047617,GO:0051289,GO:0102991,GO:0120163	protein binding|nucleus|mitochondrion|spindle|cytosol|acyl-CoA metabolic process|palmitoyl-CoA hydrolase activity|metal ion binding|acyl-CoA hydrolase activity|protein homotetramerization|myristoyl-CoA hydrolase activity|negative regulation of cold-induced thermogenesis
ACOT2	179.9381102	194.5573961	165.3188244	0.849717501	-0.234944815	0.541334897	1	5.470585167	4.57066641	10965	acyl-CoA thioesterase 2	GO:0000038,GO:0001676,GO:0005515,GO:0005739,GO:0005759,GO:0005782,GO:0005829,GO:0006625,GO:0006631,GO:0006637,GO:0016290,GO:0047617,GO:0052689,GO:0102991	very long-chain fatty acid metabolic process|long-chain fatty acid metabolic process|protein binding|mitochondrion|mitochondrial matrix|peroxisomal matrix|cytosol|protein targeting to peroxisome|fatty acid metabolic process|acyl-CoA metabolic process|palmitoyl-CoA hydrolase activity|acyl-CoA hydrolase activity|carboxylic ester hydrolase activity|myristoyl-CoA hydrolase activity	hsa00062,hsa01040,hsa04913	Fatty acid elongation|Biosynthesis of unsaturated fatty acids|Ovarian steroidogenesis
ACOT4	51.20357716	44.73779695	57.66935736	1.28905224	0.366310731	0.553372692	1	1.629743344	2.065669858	122970	acyl-CoA thioesterase 4	GO:0000038,GO:0001676,GO:0004778,GO:0005777,GO:0005782,GO:0005829,GO:0006104,GO:0006625,GO:0006631,GO:0006633,GO:0006637,GO:0016290,GO:0019605,GO:0032788,GO:0032789,GO:0043648,GO:0043649,GO:0044466,GO:0046459,GO:0047617,GO:0052689,GO:0102991	very long-chain fatty acid metabolic process|long-chain fatty acid metabolic process|succinyl-CoA hydrolase activity|peroxisome|peroxisomal matrix|cytosol|succinyl-CoA metabolic process|protein targeting to peroxisome|fatty acid metabolic process|fatty acid biosynthetic process|acyl-CoA metabolic process|palmitoyl-CoA hydrolase activity|butyrate metabolic process|saturated monocarboxylic acid met…	hsa00062,hsa01040,hsa04913	Fatty acid elongation|Biosynthesis of unsaturated fatty acids|Ovarian steroidogenesis
ACOT7	2325.959974	2080.827765	2571.092182	1.235610282	0.305223782	0.196675863	1	47.66092422	57.90487814	11332	acyl-CoA thioesterase 7	GO:0000062,GO:0005515,GO:0005654,GO:0005739,GO:0005829,GO:0006631,GO:0006637,GO:0015937,GO:0016290,GO:0036042,GO:0036114,GO:0036116,GO:0042803,GO:0047617,GO:0051792,GO:0052689,GO:0070062,GO:0102991,GO:1900535	fatty-acyl-CoA binding|protein binding|nucleoplasm|mitochondrion|cytosol|fatty acid metabolic process|acyl-CoA metabolic process|coenzyme A biosynthetic process|palmitoyl-CoA hydrolase activity|long-chain fatty acyl-CoA binding|medium-chain fatty-acyl-CoA catabolic process|long-chain fatty-acyl-CoA catabolic process|protein homodimerization activity|acyl-CoA hydrolase activity|medium-chain fatty …	hsa00062,hsa01040	Fatty acid elongation|Biosynthesis of unsaturated fatty acids
ACOT8	391.4559729	335.0132702	447.8986755	1.336958011	0.418954157	0.150007842	1	14.96154184	19.6682309	10005	acyl-CoA thioesterase 8	GO:0003986,GO:0004778,GO:0005515,GO:0005782,GO:0005829,GO:0006625,GO:0006637,GO:0006699,GO:0009062,GO:0016032,GO:0016289,GO:0016290,GO:0016559,GO:0033540,GO:0033882,GO:0036109,GO:0043649,GO:0044466,GO:0045225,GO:0047603,GO:0047617,GO:0047994,GO:0052689,GO:0052815,GO:0052816,GO:0102991	acetyl-CoA hydrolase activity|succinyl-CoA hydrolase activity|protein binding|peroxisomal matrix|cytosol|protein targeting to peroxisome|acyl-CoA metabolic process|bile acid biosynthetic process|fatty acid catabolic process|viral process|CoA hydrolase activity|palmitoyl-CoA hydrolase activity|peroxisome fission|fatty acid beta-oxidation using acyl-CoA oxidase|choloyl-CoA hydrolase activity|alpha-…	hsa00120,hsa04146	Primary bile acid biosynthesis|Peroxisome
ACOT9	2550.844087	2345.092891	2756.595282	1.175473812	0.233242399	0.323983639	1	28.98408928	33.49992199	23597	acyl-CoA thioesterase 9	GO:0003986,GO:0005739,GO:0005759,GO:0006637,GO:0047617,GO:0052689	acetyl-CoA hydrolase activity|mitochondrion|mitochondrial matrix|acyl-CoA metabolic process|acyl-CoA hydrolase activity|carboxylic ester hydrolase activity
ACOX1	751.6592859	707.4814402	795.8371316	1.124887646	0.169780911	0.505333569	1	4.934263482	5.457612064	51	acyl-CoA oxidase 1	GO:0000038,GO:0003997,GO:0005504,GO:0005777,GO:0005778,GO:0005782,GO:0005829,GO:0006091,GO:0006625,GO:0006629,GO:0006693,GO:0007283,GO:0009062,GO:0016020,GO:0016401,GO:0019216,GO:0019395,GO:0030165,GO:0033540,GO:0036109,GO:0042803,GO:0047485,GO:0050660,GO:0050665,GO:0055088,GO:0071949	very long-chain fatty acid metabolic process|acyl-CoA oxidase activity|fatty acid binding|peroxisome|peroxisomal membrane|peroxisomal matrix|cytosol|generation of precursor metabolites and energy|protein targeting to peroxisome|lipid metabolic process|prostaglandin metabolic process|spermatogenesis|fatty acid catabolic process|membrane|palmitoyl-CoA oxidase activity|regulation of lipid metabolic …	hsa00071,hsa00410,hsa00592,hsa00640,hsa01040,hsa03320,hsa04024,hsa04146	Fatty acid degradation|beta-Alanine metabolism|alpha-Linolenic acid metabolism|Propanoate metabolism|Biosynthesis of unsaturated fatty acids|PPAR signaling pathway|cAMP signaling pathway|Peroxisome
ACOX2	27.82383292	23.9295193	31.71814655	1.325481977	0.406517053	0.613725158	1	0.545292256	0.710680396	8309	acyl-CoA oxidase 2	GO:0000038,GO:0003997,GO:0005504,GO:0005515,GO:0005777,GO:0005782,GO:0005829,GO:0006625,GO:0006699,GO:0010942,GO:0016401,GO:0033540,GO:0033791,GO:0042803,GO:0043231,GO:0050660,GO:0055088,GO:0071949,GO:1902884	very long-chain fatty acid metabolic process|acyl-CoA oxidase activity|fatty acid binding|protein binding|peroxisome|peroxisomal matrix|cytosol|protein targeting to peroxisome|bile acid biosynthetic process|positive regulation of cell death|palmitoyl-CoA oxidase activity|fatty acid beta-oxidation using acyl-CoA oxidase|3alpha,7alpha,12alpha-trihydroxy-5beta-cholestanoyl-CoA 24-hydroxylase activit…	hsa00120,hsa03320,hsa04146	Primary bile acid biosynthesis|PPAR signaling pathway|Peroxisome
ACOX3	378.9112556	358.9427895	398.8797217	1.111262667	0.152199865	0.609313637	1	3.824339582	4.178730391	8310	acyl-CoA oxidase 3, pristanoyl	GO:0003997,GO:0005504,GO:0005777,GO:0005782,GO:0005829,GO:0006625,GO:0016020,GO:0016402,GO:0033540,GO:0050660,GO:0055088,GO:0071949	acyl-CoA oxidase activity|fatty acid binding|peroxisome|peroxisomal matrix|cytosol|protein targeting to peroxisome|membrane|pristanoyl-CoA oxidase activity|fatty acid beta-oxidation using acyl-CoA oxidase|flavin adenine dinucleotide binding|lipid homeostasis|FAD binding	hsa00071,hsa00410,hsa00592,hsa00640,hsa01040,hsa03320,hsa04024,hsa04146	Fatty acid degradation|beta-Alanine metabolism|alpha-Linolenic acid metabolism|Propanoate metabolism|Biosynthesis of unsaturated fatty acids|PPAR signaling pathway|cAMP signaling pathway|Peroxisome
ACP1	1400.004367	1389.992947	1410.015787	1.014404994	0.020633753	0.934501552	1	41.0977113	40.99210252	52	acid phosphatase 1	GO:0003993,GO:0004725,GO:0004726,GO:0005515,GO:0005737,GO:0009898,GO:0035335,GO:0070062	acid phosphatase activity|protein tyrosine phosphatase activity|non-membrane spanning protein tyrosine phosphatase activity|protein binding|cytoplasm|cytoplasmic side of plasma membrane|peptidyl-tyrosine dephosphorylation|extracellular exosome	hsa00730,hsa00740,hsa04520	Thiamine metabolism|Riboflavin metabolism|Adherens junction
ACP2	321.182762	306.9220954	335.4434286	1.092926947	0.128196972	0.684362715	1	7.263799615	7.80595723	53	acid phosphatase 2, lysosomal	GO:0003993,GO:0005515,GO:0005764,GO:0005765,GO:0007040,GO:0016020,GO:0016021,GO:0016311,GO:0016791,GO:0043202,GO:0070062	acid phosphatase activity|protein binding|lysosome|lysosomal membrane|lysosome organization|membrane|integral component of membrane|dephosphorylation|phosphatase activity|lysosomal lumen|extracellular exosome	hsa00740,hsa04142	Riboflavin metabolism|Lysosome
ACP5	8.685002149	13.52538047	3.844623824	0.284252545	-1.814754828	0.153112967	1	0.359474451	0.100471658	54	acid phosphatase 5, tartrate resistant	GO:0001503,GO:0003993,GO:0005764,GO:0005829,GO:0006771,GO:0008198,GO:0008199,GO:0016021,GO:0016311,GO:0045453	ossification|acid phosphatase activity|lysosome|cytosol|riboflavin metabolic process|ferrous iron binding|ferric iron binding|integral component of membrane|dephosphorylation|bone resorption	hsa00740,hsa04142,hsa04380,hsa05323	Riboflavin metabolism|Lysosome|Osteoclast differentiation|Rheumatoid arthritis
ACP6	282.4194921	298.5987843	266.2401998	0.891631895	-0.165479871	0.613389518	1	1.244487959	1.091057083	51205	acid phosphatase 6, lysophosphatidic	GO:0002244,GO:0003993,GO:0005737,GO:0005739,GO:0005759,GO:0006644,GO:0006654,GO:0016311,GO:0016791,GO:0052642,GO:2001311	hematopoietic progenitor cell differentiation|acid phosphatase activity|cytoplasm|mitochondrion|mitochondrial matrix|phospholipid metabolic process|phosphatidic acid biosynthetic process|dephosphorylation|phosphatase activity|lysophosphatidic acid phosphatase activity|lysobisphosphatidic acid metabolic process
ACP7	195.8814719	184.1532572	207.6096865	1.127374501	0.172966842	0.645628828	1	2.441719473	2.706669026	390928	acid phosphatase 7, tartrate resistant (putative)	GO:0003993,GO:0005576,GO:0016311,GO:0046872	acid phosphatase activity|extracellular region|dephosphorylation|metal ion binding
ACRBP	2.52177678	3.121241648	1.922311912	0.615880514	-0.699277611	0.948776152	1	0.087440908	0.052951992	84519	acrosin binding protein	GO:0001669,GO:0001675,GO:0002080,GO:0003674,GO:0005576,GO:0005634,GO:0007286,GO:0008150,GO:0009566	acrosomal vesicle|acrosome assembly|acrosomal membrane|molecular_function|extracellular region|nucleus|spermatid development|biological_process|fertilization
ACSF2	498.2770333	502.5199053	494.0341614	0.983113616	-0.02456994	0.936231919	1	11.38309158	11.00360823	80221	acyl-CoA synthetase family member 2	GO:0005515,GO:0005524,GO:0005759,GO:0006631,GO:0006637,GO:0031956,GO:0047760	protein binding|ATP binding|mitochondrial matrix|fatty acid metabolic process|acyl-CoA metabolic process|medium-chain fatty acid-CoA ligase activity|butyrate-CoA ligase activity
ACSF3	458.8451014	464.0245917	453.6656112	0.977675794	-0.03257196	0.915143641	1	1.535855843	1.476442356	197322	acyl-CoA synthetase family member 3	GO:0005515,GO:0005524,GO:0005739,GO:0005759,GO:0006631,GO:0006633,GO:0016405,GO:0016878,GO:0031957,GO:0035338,GO:0090409,GO:0090410	protein binding|ATP binding|mitochondrion|mitochondrial matrix|fatty acid metabolic process|fatty acid biosynthetic process|CoA-ligase activity|acid-thiol ligase activity|very long-chain fatty acid-CoA ligase activity|long-chain fatty-acyl-CoA biosynthetic process|malonyl-CoA synthetase activity|malonate catabolic process	hsa00061,hsa00280	Fatty acid biosynthesis|Valine, leucine and isoleucine degradation
ACSL1	1252.14045	1305.719423	1198.561477	0.917931874	-0.123541009	0.610394943	1	14.89926145	13.44764916	2180	acyl-CoA synthetase long chain family member 1	GO:0000038,GO:0001676,GO:0004467,GO:0005524,GO:0005739,GO:0005741,GO:0005778,GO:0005783,GO:0005789,GO:0005886,GO:0007584,GO:0008610,GO:0010747,GO:0014070,GO:0015908,GO:0016020,GO:0016021,GO:0019216,GO:0019432,GO:0033211,GO:0034201,GO:0035338,GO:0036109,GO:0042178,GO:0042493,GO:0043651,GO:0044539,GO:0047676,GO:0050197,GO:0071902,GO:0090434,GO:0120162	very long-chain fatty acid metabolic process|long-chain fatty acid metabolic process|long-chain fatty acid-CoA ligase activity|ATP binding|mitochondrion|mitochondrial outer membrane|peroxisomal membrane|endoplasmic reticulum|endoplasmic reticulum membrane|plasma membrane|response to nutrient|lipid biosynthetic process|positive regulation of long-chain fatty acid import across plasma membrane|resp…	hsa00061,hsa00071,hsa03320,hsa04146,hsa04216,hsa04714,hsa04920	Fatty acid biosynthesis|Fatty acid degradation|PPAR signaling pathway|Peroxisome|Ferroptosis|Thermogenesis|Adipocytokine signaling pathway
ACSL3	2674.886696	2510.518699	2839.254694	1.130943456	0.177526801	0.453156456	1	24.0239858	26.71512024	2181	acyl-CoA synthetase long chain family member 3	GO:0001676,GO:0004467,GO:0005515,GO:0005524,GO:0005741,GO:0005778,GO:0005783,GO:0005789,GO:0005794,GO:0005811,GO:0005886,GO:0006633,GO:0007420,GO:0007584,GO:0014070,GO:0016020,GO:0016021,GO:0019901,GO:0019904,GO:0030182,GO:0034379,GO:0035336,GO:0035338,GO:0042998,GO:0044539,GO:0047676,GO:0048471,GO:0051047,GO:2001247	long-chain fatty acid metabolic process|long-chain fatty acid-CoA ligase activity|protein binding|ATP binding|mitochondrial outer membrane|peroxisomal membrane|endoplasmic reticulum|endoplasmic reticulum membrane|Golgi apparatus|lipid droplet|plasma membrane|fatty acid biosynthetic process|brain development|response to nutrient|response to organic cyclic compound|membrane|integral component of me…	hsa00061,hsa00071,hsa03320,hsa04146,hsa04216,hsa04714,hsa04920	Fatty acid biosynthesis|Fatty acid degradation|PPAR signaling pathway|Peroxisome|Ferroptosis|Thermogenesis|Adipocytokine signaling pathway
ACSL4	4861.41992	4539.32577	5183.514071	1.141912771	0.19145245	0.424695258	1	48.26767751	54.19516106	2182	acyl-CoA synthetase long chain family member 4	GO:0001676,GO:0004467,GO:0005524,GO:0005737,GO:0005741,GO:0005778,GO:0005783,GO:0005789,GO:0005811,GO:0005886,GO:0006629,GO:0007584,GO:0015908,GO:0016020,GO:0016021,GO:0019432,GO:0030182,GO:0031957,GO:0032024,GO:0035336,GO:0035338,GO:0043025,GO:0044233,GO:0047676,GO:0060136,GO:0060996,GO:0070062,GO:0070672	long-chain fatty acid metabolic process|long-chain fatty acid-CoA ligase activity|ATP binding|cytoplasm|mitochondrial outer membrane|peroxisomal membrane|endoplasmic reticulum|endoplasmic reticulum membrane|lipid droplet|plasma membrane|lipid metabolic process|response to nutrient|fatty acid transport|membrane|integral component of membrane|triglyceride biosynthetic process|neuron differentiation…	hsa00061,hsa00071,hsa03320,hsa04146,hsa04216,hsa04714,hsa04920	Fatty acid biosynthesis|Fatty acid degradation|PPAR signaling pathway|Peroxisome|Ferroptosis|Thermogenesis|Adipocytokine signaling pathway
ACSL5	113.4950464	103.0009744	123.9891183	1.20376646	0.267555525	0.55978159	1	1.457309834	1.724905523	51703	acyl-CoA synthetase long chain family member 5	GO:0001676,GO:0004467,GO:0005515,GO:0005524,GO:0005654,GO:0005730,GO:0005739,GO:0005741,GO:0005783,GO:0005789,GO:0005886,GO:0008610,GO:0010747,GO:0016020,GO:0016021,GO:0035338,GO:0047676	long-chain fatty acid metabolic process|long-chain fatty acid-CoA ligase activity|protein binding|ATP binding|nucleoplasm|nucleolus|mitochondrion|mitochondrial outer membrane|endoplasmic reticulum|endoplasmic reticulum membrane|plasma membrane|lipid biosynthetic process|positive regulation of long-chain fatty acid import across plasma membrane|membrane|integral component of membrane|long-chain fa…	hsa00061,hsa00071,hsa03320,hsa04146,hsa04216,hsa04714,hsa04920	Fatty acid biosynthesis|Fatty acid degradation|PPAR signaling pathway|Peroxisome|Ferroptosis|Thermogenesis|Adipocytokine signaling pathway
ACSM3	30.74189934	37.45489978	24.0288989	0.641542203	-0.640383922	0.38284597	1	0.603168124	0.380482592	6296	acyl-CoA synthetase medium chain family member 3	GO:0001676,GO:0004321,GO:0004467,GO:0005524,GO:0005739,GO:0005759,GO:0006633,GO:0006637,GO:0008217,GO:0015645,GO:0031956,GO:0042632,GO:0046872,GO:0047760,GO:0050218	long-chain fatty acid metabolic process|fatty-acyl-CoA synthase activity|long-chain fatty acid-CoA ligase activity|ATP binding|mitochondrion|mitochondrial matrix|fatty acid biosynthetic process|acyl-CoA metabolic process|regulation of blood pressure|fatty acid ligase activity|medium-chain fatty acid-CoA ligase activity|cholesterol homeostasis|metal ion binding|butyrate-CoA ligase activity|propion…	hsa00650	Butanoate metabolism
ACSS1	196.0299269	213.2848459	178.7750078	0.838198359	-0.254636398	0.492077712	1	2.863552258	2.360060292	84532	acyl-CoA synthetase short chain family member 1	GO:0003987,GO:0005515,GO:0005524,GO:0005759,GO:0006069,GO:0006085,GO:0016208,GO:0019413,GO:0019427,GO:0019542,GO:0050218	acetate-CoA ligase activity|protein binding|ATP binding|mitochondrial matrix|ethanol oxidation|acetyl-CoA biosynthetic process|AMP binding|acetate biosynthetic process|acetyl-CoA biosynthetic process from acetate|propionate biosynthetic process|propionate-CoA ligase activity	hsa00010,hsa00620,hsa00630,hsa00640	Glycolysis / Gluconeogenesis|Pyruvate metabolism|Glyoxylate and dicarboxylate metabolism|Propanoate metabolism
ACSS2	1145.101123	1182.950585	1107.251661	0.936008381	-0.095406647	0.69700912	1	19.55153253	17.99416592	55902	acyl-CoA synthetase short chain family member 2	GO:0003987,GO:0005524,GO:0005654,GO:0005737,GO:0005759,GO:0005829,GO:0006069,GO:0008610,GO:0016208,GO:0019413,GO:0019427,GO:0019542,GO:0043231,GO:0050218	acetate-CoA ligase activity|ATP binding|nucleoplasm|cytoplasm|mitochondrial matrix|cytosol|ethanol oxidation|lipid biosynthetic process|AMP binding|acetate biosynthetic process|acetyl-CoA biosynthetic process from acetate|propionate biosynthetic process|intracellular membrane-bounded organelle|propionate-CoA ligase activity	hsa00010,hsa00620,hsa00630,hsa00640	Glycolysis / Gluconeogenesis|Pyruvate metabolism|Glyoxylate and dicarboxylate metabolism|Propanoate metabolism
ACTA2	325.6174042	234.0931236	417.1416849	1.781947622	0.833454931	0.00677629	0.495538837	6.909911372	12.10705708	59	actin alpha 2, smooth muscle	GO:0005524,GO:0005615,GO:0005737,GO:0005829,GO:0005869,GO:0006936,GO:0008217,GO:0009615,GO:0010628,GO:0014829,GO:0019901,GO:0030027,GO:0030175,GO:0030485,GO:0032991,GO:0044297,GO:0045893,GO:0070062,GO:0072144,GO:0090131	ATP binding|extracellular space|cytoplasm|cytosol|dynactin complex|muscle contraction|regulation of blood pressure|response to virus|positive regulation of gene expression|vascular associated smooth muscle contraction|protein kinase binding|lamellipodium|filopodium|smooth muscle contractile fiber|protein-containing complex|cell body|positive regulation of transcription, DNA-templated|extracellula…	hsa04270,hsa04371,hsa04926	Vascular smooth muscle contraction|Apelin signaling pathway|Relaxin signaling pathway
ACTB	71283.93238	62814.98816	79752.8766	1.269647244	0.344427717	0.332337258	1	1850.066484	2309.62562	60	actin beta	GO:0000079,GO:0000785,GO:0001738,GO:0001895,GO:0005200,GO:0005515,GO:0005524,GO:0005615,GO:0005634,GO:0005654,GO:0005737,GO:0005829,GO:0005856,GO:0005884,GO:0005886,GO:0005911,GO:0005912,GO:0005925,GO:0007163,GO:0007409,GO:0015629,GO:0016020,GO:0016579,GO:0019894,GO:0019901,GO:0021762,GO:0022898,GO:0030027,GO:0030424,GO:0030957,GO:0031492,GO:0031982,GO:0032091,GO:0032991,GO:0034329,GO:0034333,GO:…	regulation of cyclin-dependent protein serine/threonine kinase activity|chromatin|morphogenesis of a polarized epithelium|retina homeostasis|structural constituent of cytoskeleton|protein binding|ATP binding|extracellular space|nucleus|nucleoplasm|cytoplasm|cytosol|cytoskeleton|actin filament|plasma membrane|cell-cell junction|adherens junction|focal adhesion|establishment or maintenance of cell …	hsa04015,hsa04145,hsa04210,hsa04390,hsa04510,hsa04520,hsa04530,hsa04611,hsa04670,hsa04714,hsa04810,hsa04919,hsa04921,hsa04971,hsa05014,hsa05100,hsa05110,hsa05130,hsa05131,hsa05132,hsa05135,hsa05164,hsa05205,hsa05225,hsa05410,hsa05412,hsa05414,hsa05416,hsa05418	Rap1 signaling pathway|Phagosome|Apoptosis|Hippo signaling pathway|Focal adhesion|Adherens junction|Tight junction|Platelet activation|Leukocyte transendothelial migration|Thermogenesis|Regulation of actin cytoskeleton|Thyroid hormone signaling pathway|Oxytocin signaling pathway|Gastric acid secretion|Amyotrophic lateral sclerosis|Bacterial invasion of epithelial cells|Vibrio cholerae infection|P…
ACTBL2	18.93062512	30.1720026	7.689247648	0.254847109	-1.972296105	0.028006309	0.877967194	0.576315077	0.144414524	345651	actin beta like 2	GO:0003674,GO:0005515,GO:0005524,GO:0005615,GO:0005737,GO:0005884,GO:0007409,GO:0008150,GO:0016020,GO:0019901,GO:0030424,GO:0035267,GO:0045202,GO:0048870,GO:0070062,GO:0098973,GO:0098974,GO:0098978	molecular_function|protein binding|ATP binding|extracellular space|cytoplasm|actin filament|axonogenesis|biological_process|membrane|protein kinase binding|axon|NuA4 histone acetyltransferase complex|synapse|cell motility|extracellular exosome|structural constituent of postsynaptic actin cytoskeleton|postsynaptic actin cytoskeleton organization|glutamatergic synapse
ACTC1	2.52177678	3.121241648	1.922311912	0.615880514	-0.699277611	0.948776152	1	0.120531787	0.072990987	70	actin alpha cardiac muscle 1	GO:0005524,GO:0005615,GO:0005737,GO:0005829,GO:0005869,GO:0005884,GO:0005925,GO:0007015,GO:0010628,GO:0016020,GO:0016887,GO:0017022,GO:0030017,GO:0030027,GO:0030048,GO:0030049,GO:0030175,GO:0030240,GO:0031032,GO:0031674,GO:0033275,GO:0042493,GO:0044297,GO:0045471,GO:0055003,GO:0055008,GO:0060047,GO:0060048,GO:0070062,GO:0072562,GO:0090131	ATP binding|extracellular space|cytoplasm|cytosol|dynactin complex|actin filament|focal adhesion|actin filament organization|positive regulation of gene expression|membrane|ATPase activity|myosin binding|sarcomere|lamellipodium|actin filament-based movement|muscle filament sliding|filopodium|skeletal muscle thin filament assembly|actomyosin structure organization|I band|actin-myosin filament slid…	hsa04260,hsa04261,hsa05410,hsa05414	Cardiac muscle contraction|Adrenergic signaling in cardiomyocytes|Hypertrophic cardiomyopathy|Dilated cardiomyopathy
ACTG1	47269.32022	42763.0914	51775.54904	1.210753183	0.275904796	0.391629534	1	1119.817268	1333.134472	71	actin gamma 1	GO:0001525,GO:0001738,GO:0001895,GO:0005200,GO:0005515,GO:0005522,GO:0005524,GO:0005615,GO:0005634,GO:0005829,GO:0005856,GO:0005884,GO:0005886,GO:0005911,GO:0005925,GO:0010628,GO:0016020,GO:0030335,GO:0031625,GO:0034329,GO:0035633,GO:0038096,GO:0042802,GO:0043296,GO:0048013,GO:0051492,GO:0051893,GO:0061024,GO:0070062,GO:0070527,GO:0072562,GO:0090303,GO:0097433,GO:0098973,GO:0098974,GO:0120192,GO:…	angiogenesis|morphogenesis of a polarized epithelium|retina homeostasis|structural constituent of cytoskeleton|protein binding|profilin binding|ATP binding|extracellular space|nucleus|cytosol|cytoskeleton|actin filament|plasma membrane|cell-cell junction|focal adhesion|positive regulation of gene expression|membrane|positive regulation of cell migration|ubiquitin protein ligase binding|cell junct…	hsa04015,hsa04145,hsa04210,hsa04390,hsa04510,hsa04520,hsa04530,hsa04611,hsa04670,hsa04714,hsa04810,hsa04919,hsa04921,hsa04971,hsa05014,hsa05100,hsa05110,hsa05130,hsa05131,hsa05132,hsa05135,hsa05164,hsa05205,hsa05225,hsa05410,hsa05412,hsa05414,hsa05416,hsa05418	Rap1 signaling pathway|Phagosome|Apoptosis|Hippo signaling pathway|Focal adhesion|Adherens junction|Tight junction|Platelet activation|Leukocyte transendothelial migration|Thermogenesis|Regulation of actin cytoskeleton|Thyroid hormone signaling pathway|Oxytocin signaling pathway|Gastric acid secretion|Amyotrophic lateral sclerosis|Bacterial invasion of epithelial cells|Vibrio cholerae infection|P…
ACTL10	14.20913369	19.76786377	8.650403604	0.437599313	-1.192317622	0.231701499	1	0.666440024	0.286753602	170487	actin like 10	GO:0005869	dynactin complex
ACTL6A	1773.158748	1723.965804	1822.351693	1.057069513	0.080070252	0.737377144	1	53.80402715	55.92287743	86	actin like 6A	GO:0000785,GO:0001825,GO:0003407,GO:0003682,GO:0003713,GO:0005515,GO:0005634,GO:0005654,GO:0005886,GO:0006281,GO:0006310,GO:0006338,GO:0006357,GO:0007165,GO:0007399,GO:0016514,GO:0016579,GO:0021510,GO:0031011,GO:0031492,GO:0032991,GO:0035267,GO:0040008,GO:0043044,GO:0043967,GO:0043968,GO:0045893,GO:0071564	chromatin|blastocyst formation|neural retina development|chromatin binding|transcription coactivator activity|protein binding|nucleus|nucleoplasm|plasma membrane|DNA repair|DNA recombination|chromatin remodeling|regulation of transcription by RNA polymerase II|signal transduction|nervous system development|SWI/SNF complex|protein deubiquitination|spinal cord development|Ino80 complex|nucleosomal …	hsa04714,hsa05225	Thermogenesis|Hepatocellular carcinoma
ACTN1	10789.54074	10524.82684	11054.25465	1.050302758	0.070805255	0.779893014	1	114.2809083	118.0210211	87	actinin alpha 1	GO:0001725,GO:0001726,GO:0002576,GO:0003725,GO:0005178,GO:0005509,GO:0005515,GO:0005576,GO:0005615,GO:0005737,GO:0005829,GO:0005884,GO:0005886,GO:0005903,GO:0005911,GO:0005916,GO:0005925,GO:0007015,GO:0017166,GO:0030018,GO:0030168,GO:0030220,GO:0030374,GO:0031093,GO:0031143,GO:0036344,GO:0042803,GO:0042981,GO:0042995,GO:0044325,GO:0045893,GO:0048041,GO:0051015,GO:0051017,GO:0051271,GO:0051639,GO:…	stress fiber|ruffle|platelet degranulation|double-stranded RNA binding|integrin binding|calcium ion binding|protein binding|extracellular region|extracellular space|cytoplasm|cytosol|actin filament|plasma membrane|brush border|cell-cell junction|fascia adherens|focal adhesion|actin filament organization|vinculin binding|Z disc|platelet activation|platelet formation|nuclear receptor coactivator ac…	hsa04510,hsa04520,hsa04530,hsa04670,hsa04810,hsa05131,hsa05146,hsa05203,hsa05322	Focal adhesion|Adherens junction|Tight junction|Leukocyte transendothelial migration|Regulation of actin cytoskeleton|Shigellosis|Amoebiasis|Viral carcinogenesis|Systemic lupus erythematosus
ACTN2	21.37314398	31.21241648	11.53387147	0.369528309	-1.436243205	0.086041329	1	0.328614974	0.119400526	88	actinin alpha 2	GO:0000165,GO:0002576,GO:0005178,GO:0005509,GO:0005515,GO:0005546,GO:0005576,GO:0005829,GO:0005856,GO:0005884,GO:0005886,GO:0005925,GO:0007155,GO:0008092,GO:0008307,GO:0019904,GO:0030018,GO:0030035,GO:0030049,GO:0030175,GO:0030274,GO:0030374,GO:0030864,GO:0031093,GO:0031143,GO:0031432,GO:0042391,GO:0042802,GO:0042981,GO:0043197,GO:0043267,GO:0043268,GO:0044325,GO:0045214,GO:0045893,GO:0048041,GO:…	MAPK cascade|platelet degranulation|integrin binding|calcium ion binding|protein binding|phosphatidylinositol-4,5-bisphosphate binding|extracellular region|cytosol|cytoskeleton|actin filament|plasma membrane|focal adhesion|cell adhesion|cytoskeletal protein binding|structural constituent of muscle|protein domain specific binding|Z disc|microspike assembly|muscle filament sliding|filopodium|LIM do…	hsa05412	Arrhythmogenic right ventricular cardiomyopathy
ACTN3	2.923096831	1.040413883	4.80577978	4.619103859	2.207612985	0.416510993	1	0.01695937	0.077026225	89	actinin alpha 3	GO:0003779,GO:0005178,GO:0005509,GO:0005515,GO:0005829,GO:0005884,GO:0005925,GO:0008307,GO:0014728,GO:0014732,GO:0014883,GO:0014894,GO:0030049,GO:0031143,GO:0042802,GO:0042981,GO:0044325,GO:0045820,GO:0048041,GO:0048633,GO:0070062,GO:0070885,GO:0090324,GO:0120163,GO:1903715,GO:1904025	actin binding|integrin binding|calcium ion binding|protein binding|cytosol|actin filament|focal adhesion|structural constituent of muscle|regulation of the force of skeletal muscle contraction|skeletal muscle atrophy|transition between fast and slow fiber|response to denervation involved in regulation of muscle adaptation|muscle filament sliding|pseudopodium|identical protein binding|regulation o…	hsa05412	Arrhythmogenic right ventricular cardiomyopathy
ACTN4	11065.45091	9882.891471	12248.01035	1.239314464	0.309542304	0.222708964	1	143.5188446	174.8886504	81	actinin alpha 4	GO:0000977,GO:0001666,GO:0001725,GO:0001882,GO:0002576,GO:0003713,GO:0003723,GO:0003779,GO:0005178,GO:0005509,GO:0005515,GO:0005576,GO:0005615,GO:0005634,GO:0005737,GO:0005829,GO:0005925,GO:0015031,GO:0015629,GO:0016604,GO:0030050,GO:0030335,GO:0030374,GO:0031093,GO:0031143,GO:0031490,GO:0032417,GO:0032991,GO:0033209,GO:0035257,GO:0035357,GO:0042803,GO:0042974,GO:0042981,GO:0043005,GO:0044325,GO:…	RNA polymerase II transcription regulatory region sequence-specific DNA binding|response to hypoxia|stress fiber|nucleoside binding|platelet degranulation|transcription coactivator activity|RNA binding|actin binding|integrin binding|calcium ion binding|protein binding|extracellular region|extracellular space|nucleus|cytoplasm|cytosol|focal adhesion|protein transport|actin cytoskeleton|nuclear bod…	hsa04510,hsa04520,hsa04530,hsa04670,hsa04810,hsa05131,hsa05146,hsa05203,hsa05322	Focal adhesion|Adherens junction|Tight junction|Leukocyte transendothelial migration|Regulation of actin cytoskeleton|Shigellosis|Amoebiasis|Viral carcinogenesis|Systemic lupus erythematosus
ACTR10	1423.914994	1285.951559	1561.878428	1.214570189	0.280445865	0.241359845	1	43.05449888	51.41766317	55860	actin related protein 10	GO:0005515,GO:0005576,GO:0005829,GO:0005869,GO:0006888,GO:0007018,GO:0019886,GO:0035578,GO:0043312,GO:0098958,GO:1904115,GO:1904813	protein binding|extracellular region|cytosol|dynactin complex|endoplasmic reticulum to Golgi vesicle-mediated transport|microtubule-based movement|antigen processing and presentation of exogenous peptide antigen via MHC class II|azurophil granule lumen|neutrophil degranulation|retrograde axonal transport of mitochondrion|axon cytoplasm|ficolin-1-rich granule lumen	hsa05014,hsa05016,hsa05022,hsa05132	Amyotrophic lateral sclerosis|Huntington disease|Pathways of neurodegeneration - multiple diseases|Salmonella infection
ACTR1A	9251.078884	8565.727496	9936.430273	1.160021759	0.214151866	0.390929278	1	161.5325559	184.2457077	10121	actin related protein 1A	GO:0000086,GO:0002177,GO:0005515,GO:0005524,GO:0005737,GO:0005813,GO:0005814,GO:0005829,GO:0005869,GO:0005875,GO:0006888,GO:0007283,GO:0010389,GO:0015630,GO:0016192,GO:0019886,GO:0030137,GO:0070062,GO:0097711,GO:0099738	G2/M transition of mitotic cell cycle|manchette|protein binding|ATP binding|cytoplasm|centrosome|centriole|cytosol|dynactin complex|microtubule associated complex|endoplasmic reticulum to Golgi vesicle-mediated transport|spermatogenesis|regulation of G2/M transition of mitotic cell cycle|microtubule cytoskeleton|vesicle-mediated transport|antigen processing and presentation of exogenous peptide a…	hsa05014,hsa05016,hsa05022,hsa05132	Amyotrophic lateral sclerosis|Huntington disease|Pathways of neurodegeneration - multiple diseases|Salmonella infection
ACTR1B	903.8874197	893.7155252	914.0593141	1.022763159	0.0324721	0.900428649	1	19.65222703	19.76323466	10120	actin related protein 1B	GO:0005515,GO:0005524,GO:0005576,GO:0005737,GO:0005813,GO:0005829,GO:0005869,GO:0015630,GO:0016020,GO:0019886,GO:0034774,GO:0043312,GO:0070062,GO:1904813	protein binding|ATP binding|extracellular region|cytoplasm|centrosome|cytosol|dynactin complex|microtubule cytoskeleton|membrane|antigen processing and presentation of exogenous peptide antigen via MHC class II|secretory granule lumen|neutrophil degranulation|extracellular exosome|ficolin-1-rich granule lumen	hsa05014,hsa05016,hsa05022,hsa05132	Amyotrophic lateral sclerosis|Huntington disease|Pathways of neurodegeneration - multiple diseases|Salmonella infection
ACTR2	10918.36717	11042.95295	10793.78139	0.977436147	-0.032925636	0.896929934	1	155.1716964	149.1324259	10097	actin related protein 2	GO:0005200,GO:0005515,GO:0005524,GO:0005576,GO:0005634,GO:0005737,GO:0005829,GO:0005885,GO:0005925,GO:0007163,GO:0008306,GO:0008356,GO:0010592,GO:0014069,GO:0015629,GO:0016020,GO:0016344,GO:0016482,GO:0030027,GO:0030478,GO:0033206,GO:0034314,GO:0035578,GO:0035861,GO:0035902,GO:0035984,GO:0038096,GO:0043312,GO:0045471,GO:0045944,GO:0048013,GO:0051015,GO:0051653,GO:0060271,GO:0061003,GO:0061024,GO:…	structural constituent of cytoskeleton|protein binding|ATP binding|extracellular region|nucleus|cytoplasm|cytosol|Arp2/3 protein complex|focal adhesion|establishment or maintenance of cell polarity|associative learning|asymmetric cell division|positive regulation of lamellipodium assembly|postsynaptic density|actin cytoskeleton|membrane|meiotic chromosome movement towards spindle pole|cytosolic t…	hsa04144,hsa04530,hsa04666,hsa04810,hsa05100,hsa05130,hsa05131,hsa05132,hsa05135	Endocytosis|Tight junction|Fc gamma R-mediated phagocytosis|Regulation of actin cytoskeleton|Bacterial invasion of epithelial cells|Pathogenic Escherichia coli infection|Shigellosis|Salmonella infection|Yersinia infection
ACTR3	8213.403932	7439.999675	8986.808189	1.207904379	0.272506252	0.270397562	1	69.31897844	82.32957779	10096	actin related protein 3	GO:0005200,GO:0005515,GO:0005524,GO:0005634,GO:0005737,GO:0005829,GO:0005885,GO:0005903,GO:0005911,GO:0005925,GO:0007163,GO:0008356,GO:0010592,GO:0015629,GO:0016020,GO:0016344,GO:0030027,GO:0033206,GO:0034314,GO:0035861,GO:0038096,GO:0045944,GO:0048013,GO:0051015,GO:0051653,GO:0060271,GO:0061024,GO:0070062,GO:0070358,GO:0071346	structural constituent of cytoskeleton|protein binding|ATP binding|nucleus|cytoplasm|cytosol|Arp2/3 protein complex|brush border|cell-cell junction|focal adhesion|establishment or maintenance of cell polarity|asymmetric cell division|positive regulation of lamellipodium assembly|actin cytoskeleton|membrane|meiotic chromosome movement towards spindle pole|lamellipodium|meiotic cytokinesis|Arp2/3 c…	hsa04144,hsa04530,hsa04666,hsa04810,hsa05100,hsa05130,hsa05131,hsa05132,hsa05135	Endocytosis|Tight junction|Fc gamma R-mediated phagocytosis|Regulation of actin cytoskeleton|Bacterial invasion of epithelial cells|Pathogenic Escherichia coli infection|Shigellosis|Salmonella infection|Yersinia infection
ACTR3B	92.0275532	107.1626299	76.89247648	0.717530696	-0.478887542	0.323315056	1	0.86731462	0.611911099	57180	actin related protein 3B	GO:0003674,GO:0005524,GO:0005737,GO:0005856,GO:0008150,GO:0042995,GO:0051015,GO:0070062	molecular_function|ATP binding|cytoplasm|cytoskeleton|biological_process|cell projection|actin filament binding|extracellular exosome	hsa04144,hsa04530,hsa04666,hsa04810,hsa05100,hsa05130,hsa05131,hsa05132,hsa05135	Endocytosis|Tight junction|Fc gamma R-mediated phagocytosis|Regulation of actin cytoskeleton|Bacterial invasion of epithelial cells|Pathogenic Escherichia coli infection|Shigellosis|Salmonella infection|Yersinia infection
ACTR3C	16.09684705	6.242483296	25.95121081	4.157193473	2.055609892	0.034855668	0.95006405	0.015924946	0.065095261	653857	actin related protein 3C	GO:0003674,GO:0005524,GO:0008150,GO:0051015,GO:0070062	molecular_function|ATP binding|biological_process|actin filament binding|extracellular exosome	hsa04144,hsa04530,hsa04666,hsa04810,hsa05100,hsa05130,hsa05131,hsa05132,hsa05135	Endocytosis|Tight junction|Fc gamma R-mediated phagocytosis|Regulation of actin cytoskeleton|Bacterial invasion of epithelial cells|Pathogenic Escherichia coli infection|Shigellosis|Salmonella infection|Yersinia infection
ACTR5	306.5622474	314.2049926	298.9195023	0.951351854	-0.071949079	0.827363549	1	6.583644668	6.158553673	79913	actin related protein 5	GO:0005515,GO:0005634,GO:0005654,GO:0005737,GO:0006302,GO:0006310,GO:0006355,GO:0016579,GO:0031011,GO:0043044,GO:0070914	protein binding|nucleus|nucleoplasm|cytoplasm|double-strand break repair|DNA recombination|regulation of transcription, DNA-templated|protein deubiquitination|Ino80 complex|ATP-dependent chromatin remodeling|UV-damage excision repair
ACTR6	648.9055317	583.6721882	714.1388753	1.223527332	0.29104633	0.262251539	1	17.93293721	21.57427856	64431	actin related protein 6	GO:0000812,GO:0005515,GO:0005634,GO:0005737,GO:0005856,GO:0031491,GO:0043486	Swr1 complex|protein binding|nucleus|cytoplasm|cytoskeleton|nucleosome binding|histone exchange
ACTR8	967.5413649	949.8978749	985.1848549	1.037148183	0.052622034	0.83481217	1	4.279806141	4.36451597	93973	actin related protein 8	GO:0005515,GO:0005524,GO:0005634,GO:0005654,GO:0005813,GO:0006302,GO:0006310,GO:0006355,GO:0007049,GO:0016579,GO:0031011,GO:0043044,GO:0051301	protein binding|ATP binding|nucleus|nucleoplasm|centrosome|double-strand break repair|DNA recombination|regulation of transcription, DNA-templated|cell cycle|protein deubiquitination|Ino80 complex|ATP-dependent chromatin remodeling|cell division
ACTRT3	33.22404715	39.53572754	26.91236677	0.680710042	-0.554887701	0.438999823	1	1.262686484	0.845140411	84517	actin related protein T3	GO:0005634,GO:0005737,GO:0005856	nucleus|cytoplasm|cytoskeleton
ACVR1	949.8392376	951.9787026	947.6997726	0.995505225	-0.006499207	0.98381944	1	12.98373465	12.70908703	90	activin A receptor type 1	GO:0000082,GO:0001525,GO:0001569,GO:0001701,GO:0001702,GO:0001707,GO:0001755,GO:0002526,GO:0003143,GO:0003148,GO:0003181,GO:0003183,GO:0003203,GO:0003274,GO:0003289,GO:0004672,GO:0004674,GO:0004675,GO:0005025,GO:0005515,GO:0005524,GO:0005886,GO:0005887,GO:0006468,GO:0007179,GO:0007281,GO:0007368,GO:0007507,GO:0009953,GO:0009968,GO:0010862,GO:0016361,GO:0017046,GO:0018107,GO:0030278,GO:0030335,GO:…	G1/S transition of mitotic cell cycle|angiogenesis|branching involved in blood vessel morphogenesis|in utero embryonic development|gastrulation with mouth forming second|mesoderm formation|neural crest cell migration|acute inflammatory response|embryonic heart tube morphogenesis|outflow tract septum morphogenesis|atrioventricular valve morphogenesis|mitral valve morphogenesis|endocardial cushion …	hsa04060,hsa04350,hsa04550,hsa05418	Cytokine-cytokine receptor interaction|TGF-beta signaling pathway|Signaling pathways regulating pluripotency of stem cells|Fluid shear stress and atherosclerosis
ACVR1B	640.1796719	770.946687	509.4126567	0.660762495	-0.597796293	0.02145704	0.822216713	7.582751151	4.926555354	91	activin A receptor type 1B	GO:0000082,GO:0001701,GO:0001942,GO:0004674,GO:0004675,GO:0005515,GO:0005524,GO:0005829,GO:0005886,GO:0005887,GO:0006355,GO:0006468,GO:0007165,GO:0007178,GO:0007399,GO:0007417,GO:0009986,GO:0010629,GO:0010862,GO:0016361,GO:0017002,GO:0018107,GO:0019838,GO:0030308,GO:0031625,GO:0032924,GO:0032927,GO:0034711,GO:0038092,GO:0043235,GO:0045648,GO:0045944,GO:0046332,GO:0046545,GO:0046777,GO:0046872,GO:…	G1/S transition of mitotic cell cycle|in utero embryonic development|hair follicle development|protein serine/threonine kinase activity|transmembrane receptor protein serine/threonine kinase activity|protein binding|ATP binding|cytosol|plasma membrane|integral component of plasma membrane|regulation of transcription, DNA-templated|protein phosphorylation|signal transduction|transmembrane receptor…	hsa04060,hsa04350,hsa04550	Cytokine-cytokine receptor interaction|TGF-beta signaling pathway|Signaling pathways regulating pluripotency of stem cells
ACVR1C	43.95527852	43.69738307	44.21317398	1.011803702	0.016929423	1	1	0.257571131	0.256250445	130399	activin A receptor type 1C	GO:0001834,GO:0002021,GO:0004674,GO:0005524,GO:0005886,GO:0006468,GO:0007399,GO:0009749,GO:0016361,GO:0019838,GO:0019915,GO:0030154,GO:0030262,GO:0032868,GO:0032924,GO:0038092,GO:0038100,GO:0043065,GO:0043235,GO:0043280,GO:0046676,GO:0046872,GO:0048179,GO:0071363,GO:1901164,GO:1901383	trophectodermal cell proliferation|response to dietary excess|protein serine/threonine kinase activity|ATP binding|plasma membrane|protein phosphorylation|nervous system development|response to glucose|activin receptor activity, type I|growth factor binding|lipid storage|cell differentiation|apoptotic nuclear changes|response to insulin|activin receptor signaling pathway|nodal signaling pathway|n…	hsa04060,hsa04350,hsa04550	Cytokine-cytokine receptor interaction|TGF-beta signaling pathway|Signaling pathways regulating pluripotency of stem cells
ACVR2A	144.2319153	152.9408407	135.5229898	0.886113801	-0.174436102	0.682964228	1	1.510394444	1.315985363	92	activin A receptor type 2A	GO:0001702,GO:0001934,GO:0004674,GO:0004675,GO:0005515,GO:0005524,GO:0005737,GO:0005886,GO:0005887,GO:0006468,GO:0007178,GO:0007283,GO:0007368,GO:0007498,GO:0009952,GO:0009986,GO:0010862,GO:0015026,GO:0017002,GO:0019838,GO:0030165,GO:0030501,GO:0030509,GO:0032924,GO:0032927,GO:0034673,GO:0034711,GO:0042713,GO:0043084,GO:0043235,GO:0043621,GO:0045648,GO:0045669,GO:0045944,GO:0046872,GO:0048179,GO:…	gastrulation with mouth forming second|positive regulation of protein phosphorylation|protein serine/threonine kinase activity|transmembrane receptor protein serine/threonine kinase activity|protein binding|ATP binding|cytoplasm|plasma membrane|integral component of plasma membrane|protein phosphorylation|transmembrane receptor protein serine/threonine kinase signaling pathway|spermatogenesis|det…	hsa04060,hsa04350,hsa04550,hsa05418	Cytokine-cytokine receptor interaction|TGF-beta signaling pathway|Signaling pathways regulating pluripotency of stem cells|Fluid shear stress and atherosclerosis
ACVR2B	327.5988524	286.1138177	369.0838871	1.289989732	0.367359582	0.231131108	1	0.844544723	1.071223484	93	activin A receptor type 2B	GO:0000122,GO:0001946,GO:0001974,GO:0004674,GO:0005515,GO:0005524,GO:0005737,GO:0005886,GO:0005887,GO:0006355,GO:0006468,GO:0007165,GO:0007178,GO:0009952,GO:0016362,GO:0017002,GO:0019838,GO:0030501,GO:0030509,GO:0032924,GO:0032927,GO:0032991,GO:0043235,GO:0045669,GO:0046872,GO:0048179,GO:0048185,GO:0060836,GO:0060840,GO:0060841,GO:0061298,GO:0071363,GO:0120163	negative regulation of transcription by RNA polymerase II|lymphangiogenesis|blood vessel remodeling|protein serine/threonine kinase activity|protein binding|ATP binding|cytoplasm|plasma membrane|integral component of plasma membrane|regulation of transcription, DNA-templated|protein phosphorylation|signal transduction|transmembrane receptor protein serine/threonine kinase signaling pathway|anteri…	hsa04060,hsa04350,hsa04550,hsa05418	Cytokine-cytokine receptor interaction|TGF-beta signaling pathway|Signaling pathways regulating pluripotency of stem cells|Fluid shear stress and atherosclerosis
ACVRL1	2.601034707	5.202069413	0	0	#NAME?	0.147074026	1	0.063082228	0	94	activin A receptor like type 1	GO:0001525,GO:0001936,GO:0001946,GO:0001955,GO:0001974,GO:0002043,GO:0003203,GO:0004674,GO:0004675,GO:0005024,GO:0005025,GO:0005515,GO:0005524,GO:0005886,GO:0005887,GO:0006275,GO:0006355,GO:0006468,GO:0007162,GO:0007165,GO:0007179,GO:0007507,GO:0008015,GO:0008217,GO:0008285,GO:0009953,GO:0009986,GO:0010596,GO:0010629,GO:0010862,GO:0016361,GO:0019901,GO:0030308,GO:0030336,GO:0030509,GO:0030513,GO:…	angiogenesis|regulation of endothelial cell proliferation|lymphangiogenesis|blood vessel maturation|blood vessel remodeling|blood vessel endothelial cell proliferation involved in sprouting angiogenesis|endocardial cushion morphogenesis|protein serine/threonine kinase activity|transmembrane receptor protein serine/threonine kinase activity|transforming growth factor beta-activated receptor activi…	hsa04060	Cytokine-cytokine receptor interaction
ACYP1	326.8955919	242.4164347	411.3747492	1.696975495	0.762965732	0.012977267	0.6722126	15.02592285	25.07193794	97	acylphosphatase 1	GO:0003998,GO:0006796	acylphosphatase activity|phosphate-containing compound metabolic process	hsa00620	Pyruvate metabolism
ACYP2	55.08279953	58.26317743	51.90242162	0.890827173	-0.16678253	0.799764595	1	0.487061199	0.426626834	98	acylphosphatase 2	GO:0003998,GO:0005515,GO:0006796,GO:0042802	acylphosphatase activity|protein binding|phosphate-containing compound metabolic process|identical protein binding	hsa00620	Pyruvate metabolism
ADA	203.5606587	209.1231904	197.9981269	0.946801388	-0.078866274	0.839617357	1	7.460240856	6.945170526	100	adenosine deaminase	GO:0001666,GO:0001821,GO:0001829,GO:0001883,GO:0001889,GO:0001890,GO:0002314,GO:0002636,GO:0002686,GO:0002906,GO:0004000,GO:0005515,GO:0005615,GO:0005764,GO:0005829,GO:0005886,GO:0006154,GO:0006157,GO:0007155,GO:0007568,GO:0008270,GO:0009168,GO:0009897,GO:0009986,GO:0010460,GO:0016020,GO:0030054,GO:0030890,GO:0032261,GO:0032839,GO:0033089,GO:0033197,GO:0033632,GO:0042110,GO:0042323,GO:0042493,GO:…	response to hypoxia|histamine secretion|trophectodermal cell differentiation|purine nucleoside binding|liver development|placenta development|germinal center B cell differentiation|positive regulation of germinal center formation|negative regulation of leukocyte migration|negative regulation of mature B cell apoptotic process|adenosine deaminase activity|protein binding|extracellular space|lysoso…	hsa00230,hsa05340	Purine metabolism|Primary immunodeficiency
ADAL	248.9872393	278.8309205	219.143558	0.785937074	-0.347514286	0.301605108	1	3.788363992	2.927592693	161823	adenosine deaminase like	GO:0004000,GO:0005829,GO:0006154,GO:0009117,GO:0017144,GO:0043101,GO:0046103,GO:0046872	adenosine deaminase activity|cytosol|adenosine catabolic process|nucleotide metabolic process|drug metabolic process|purine-containing compound salvage|inosine biosynthetic process|metal ion binding
ADAM10	2273.980867	2469.942557	2078.019177	0.841322876	-0.249268522	0.29171424	1	11.63427138	9.624386747	102	ADAM metallopeptidase domain 10	GO:0000139,GO:0001701,GO:0004175,GO:0004222,GO:0005102,GO:0005178,GO:0005515,GO:0005634,GO:0005737,GO:0005788,GO:0005794,GO:0005798,GO:0005802,GO:0005886,GO:0005912,GO:0005925,GO:0006468,GO:0006509,GO:0007162,GO:0007219,GO:0007229,GO:0007267,GO:0007283,GO:0008021,GO:0008237,GO:0008284,GO:0008593,GO:0009986,GO:0010629,GO:0010820,GO:0014069,GO:0016020,GO:0016021,GO:0016485,GO:0017124,GO:0019901,GO:…	Golgi membrane|in utero embryonic development|endopeptidase activity|metalloendopeptidase activity|signaling receptor binding|integrin binding|protein binding|nucleus|cytoplasm|endoplasmic reticulum lumen|Golgi apparatus|Golgi-associated vesicle|trans-Golgi network|plasma membrane|adherens junction|focal adhesion|protein phosphorylation|membrane protein ectodomain proteolysis|negative regulation …	hsa05010,hsa05120	Alzheimer disease|Epithelial cell signaling in Helicobacter pylori infection
ADAM11	38.66892077	43.69738307	33.64045846	0.769850643	-0.377349516	0.586791102	1	0.456458998	0.345524962	4185	ADAM metallopeptidase domain 11	GO:0004222,GO:0005178,GO:0005886,GO:0006508,GO:0007229,GO:0008237,GO:0016021,GO:0062023	metalloendopeptidase activity|integrin binding|plasma membrane|proteolysis|integrin-mediated signaling pathway|metallopeptidase activity|integral component of membrane|collagen-containing extracellular matrix
ADAM12	817.8941441	818.8057256	816.9825626	0.997773388	-0.003215904	0.99535462	1	3.985967042	3.910540592	8038	ADAM metallopeptidase domain 12	GO:0004222,GO:0005515,GO:0005576,GO:0005654,GO:0005886,GO:0006508,GO:0007155,GO:0007520,GO:0008237,GO:0016021,GO:0017124,GO:0030198,GO:0045766,GO:0046872	metalloendopeptidase activity|protein binding|extracellular region|nucleoplasm|plasma membrane|proteolysis|cell adhesion|myoblast fusion|metallopeptidase activity|integral component of membrane|SH3 domain binding|extracellular matrix organization|positive regulation of angiogenesis|metal ion binding
ADAM15	2114.124465	2032.968727	2195.280203	1.079839633	0.110817073	0.640408436	1	33.51739404	35.58776277	8751	ADAM metallopeptidase domain 15	GO:0001525,GO:0001669,GO:0001953,GO:0002418,GO:0004222,GO:0005178,GO:0005515,GO:0005615,GO:0005886,GO:0005912,GO:0006508,GO:0006915,GO:0007160,GO:0007229,GO:0008237,GO:0008584,GO:0009986,GO:0016021,GO:0017124,GO:0022617,GO:0030198,GO:0030308,GO:0030336,GO:0030574,GO:0031514,GO:0042246,GO:0045087,GO:0046872,GO:0060317,GO:0070062,GO:1900121,GO:1904628,GO:1990910	angiogenesis|acrosomal vesicle|negative regulation of cell-matrix adhesion|immune response to tumor cell|metalloendopeptidase activity|integrin binding|protein binding|extracellular space|plasma membrane|adherens junction|proteolysis|apoptotic process|cell-matrix adhesion|integrin-mediated signaling pathway|metallopeptidase activity|male gonad development|cell surface|integral component of membra…
ADAM17	1227.605207	1469.064402	986.1460108	0.671274867	-0.575024468	0.017451517	0.770503287	11.75255091	7.757177101	6868	ADAM metallopeptidase domain 17	GO:0001666,GO:0001934,GO:0002446,GO:0002467,GO:0002690,GO:0004175,GO:0004222,GO:0005112,GO:0005138,GO:0005178,GO:0005515,GO:0005737,GO:0005829,GO:0005886,GO:0005887,GO:0005911,GO:0005925,GO:0006508,GO:0006509,GO:0007155,GO:0007173,GO:0007219,GO:0007220,GO:0008233,GO:0008237,GO:0008284,GO:0009986,GO:0010820,GO:0015629,GO:0016020,GO:0016324,GO:0016485,GO:0017124,GO:0030165,GO:0030183,GO:0030307,GO:…	response to hypoxia|positive regulation of protein phosphorylation|neutrophil mediated immunity|germinal center formation|positive regulation of leukocyte chemotaxis|endopeptidase activity|metalloendopeptidase activity|Notch binding|interleukin-6 receptor binding|integrin binding|protein binding|cytoplasm|cytosol|plasma membrane|integral component of plasma membrane|cell-cell junction|focal adhes…	hsa04330,hsa05010,hsa05120,hsa05171	Notch signaling pathway|Alzheimer disease|Epithelial cell signaling in Helicobacter pylori infection|Coronavirus disease - COVID-19
ADAM19	691.3102503	599.2783964	783.3421041	1.307142238	0.386416138	0.132286594	1	4.92718943	6.332763746	8728	ADAM metallopeptidase domain 19	GO:0001890,GO:0004222,GO:0005515,GO:0005634,GO:0005794,GO:0005886,GO:0006509,GO:0010628,GO:0016021,GO:0016485,GO:0017124,GO:0030198,GO:0042987,GO:0046872,GO:0062023,GO:1902945,GO:2000049	placenta development|metalloendopeptidase activity|protein binding|nucleus|Golgi apparatus|plasma membrane|membrane protein ectodomain proteolysis|positive regulation of gene expression|integral component of membrane|protein processing|SH3 domain binding|extracellular matrix organization|amyloid precursor protein catabolic process|metal ion binding|collagen-containing extracellular matrix|metallo…
ADAM20	4.964295633	4.161655531	5.766935736	1.385731158	0.470647391	0.897151737	1	0.016525291	0.022516416	8748	ADAM metallopeptidase domain 20	GO:0004222,GO:0005886,GO:0006508,GO:0007338,GO:0007339,GO:0008237,GO:0008584,GO:0009897,GO:0016021,GO:0046872,GO:1990913	metalloendopeptidase activity|plasma membrane|proteolysis|single fertilization|binding of sperm to zona pellucida|metallopeptidase activity|male gonad development|external side of plasma membrane|integral component of membrane|metal ion binding|sperm head plasma membrane
ADAM21	2.482147817	2.080827765	2.883467868	1.385731158	0.470647391	1	1	0.041953137	0.057162946	8747	ADAM metallopeptidase domain 21	GO:0004222,GO:0005515,GO:0005886,GO:0006508,GO:0007338,GO:0007339,GO:0008237,GO:0008584,GO:0009897,GO:0016021,GO:0046872,GO:1990913	metalloendopeptidase activity|protein binding|plasma membrane|proteolysis|single fertilization|binding of sperm to zona pellucida|metallopeptidase activity|male gonad development|external side of plasma membrane|integral component of membrane|metal ion binding|sperm head plasma membrane
ADAM22	359.990077	404.7210003	315.2591536	0.778954275	-0.36038945	0.226674704	1	2.862719144	2.192612503	53616	ADAM metallopeptidase domain 22	GO:0004222,GO:0005178,GO:0005515,GO:0005886,GO:0006508,GO:0007155,GO:0007162,GO:0007417,GO:0008344,GO:0016021,GO:0022011,GO:0030424,GO:0098978,GO:0099061,GO:0099645	metalloendopeptidase activity|integrin binding|protein binding|plasma membrane|proteolysis|cell adhesion|negative regulation of cell adhesion|central nervous system development|adult locomotory behavior|integral component of membrane|myelination in peripheral nervous system|axon|glutamatergic synapse|integral component of postsynaptic density membrane|neurotransmitter receptor localization to pos…
ADAM23	632.1740069	661.7032294	602.6447844	0.910747836	-0.134876432	0.60789232	1	5.496324544	4.922000976	8745	ADAM metallopeptidase domain 23	GO:0004222,GO:0005178,GO:0005515,GO:0005576,GO:0005886,GO:0005887,GO:0006508,GO:0007155,GO:0007417,GO:0008237,GO:0098978,GO:0099056,GO:1990830	metalloendopeptidase activity|integrin binding|protein binding|extracellular region|plasma membrane|integral component of plasma membrane|proteolysis|cell adhesion|central nervous system development|metallopeptidase activity|glutamatergic synapse|integral component of presynaptic membrane|cellular response to leukemia inhibitory factor
ADAM32	10.48842717	10.40413883	10.57271552	1.016202849	0.023188414	1	1	0.189182203	0.189030493	203102	ADAM metallopeptidase domain 32	GO:0004222,GO:0005515,GO:0006508,GO:0007155,GO:0007339,GO:0016021	metalloendopeptidase activity|protein binding|proteolysis|cell adhesion|binding of sperm to zona pellucida|integral component of membrane
ADAM33	21.21965854	14.56579436	27.87352272	1.913628741	0.936310963	0.268523326	1	0.187042751	0.351940904	80332	ADAM metallopeptidase domain 33	GO:0004222,GO:0006508,GO:0008270,GO:0016021	metalloendopeptidase activity|proteolysis|zinc ion binding|integral component of membrane
ADAM8	955.2539287	1031.050158	879.4576997	0.852972761	-0.229428424	0.353322252	1	14.51470639	12.17347579	101	ADAM metallopeptidase domain 8	GO:0000902,GO:0001525,GO:0002102,GO:0002523,GO:0002675,GO:0002693,GO:0004222,GO:0004252,GO:0005509,GO:0005515,GO:0005737,GO:0005886,GO:0005887,GO:0006508,GO:0006954,GO:0008237,GO:0008270,GO:0009986,GO:0010954,GO:0022407,GO:0022617,GO:0032010,GO:0032127,GO:0033089,GO:0035579,GO:0042581,GO:0043312,GO:0043406,GO:0043524,GO:0043621,GO:0045089,GO:0045780,GO:0045785,GO:0048247,GO:0050714,GO:0050839,GO:…	cell morphogenesis|angiogenesis|podosome|leukocyte migration involved in inflammatory response|positive regulation of acute inflammatory response|positive regulation of cellular extravasation|metalloendopeptidase activity|serine-type endopeptidase activity|calcium ion binding|protein binding|cytoplasm|plasma membrane|integral component of plasma membrane|proteolysis|inflammatory response|metallop…
ADAM9	5659.373323	6045.845072	5272.901575	0.872152943	-0.197346942	0.41376013	1	73.41425249	62.95702689	8754	ADAM metallopeptidase domain 9	GO:0000186,GO:0004222,GO:0005080,GO:0005178,GO:0005515,GO:0005518,GO:0005615,GO:0005925,GO:0006509,GO:0007155,GO:0007160,GO:0007179,GO:0007229,GO:0008237,GO:0009986,GO:0010042,GO:0016021,GO:0016477,GO:0017124,GO:0030216,GO:0030335,GO:0031233,GO:0031293,GO:0033627,GO:0033630,GO:0033631,GO:0034241,GO:0034612,GO:0042117,GO:0042542,GO:0043236,GO:0046872,GO:0050714,GO:0051044,GO:0051384,GO:0051549,GO:…	activation of MAPKK activity|metalloendopeptidase activity|protein kinase C binding|integrin binding|protein binding|collagen binding|extracellular space|focal adhesion|membrane protein ectodomain proteolysis|cell adhesion|cell-matrix adhesion|transforming growth factor beta receptor signaling pathway|integrin-mediated signaling pathway|metallopeptidase activity|cell surface|response to manganese…
ADAMTS1	2745.148502	1970.543894	3519.753111	1.786183562	0.83688035	0.000434062	0.111996241	20.29023845	35.63562809	9510	ADAM metallopeptidase with thrombospondin type 1 motif 1	GO:0001542,GO:0001822,GO:0004222,GO:0005515,GO:0005604,GO:0006508,GO:0007229,GO:0008201,GO:0008237,GO:0008270,GO:0008285,GO:0016525,GO:0030198,GO:0031012,GO:0031410,GO:0060347,GO:0062023,GO:1900087,GO:1904707,GO:1904754	ovulation from ovarian follicle|kidney development|metalloendopeptidase activity|protein binding|basement membrane|proteolysis|integrin-mediated signaling pathway|heparin binding|metallopeptidase activity|zinc ion binding|negative regulation of cell population proliferation|negative regulation of angiogenesis|extracellular matrix organization|extracellular matrix|cytoplasmic vesicle|heart trabecu…
ADAMTS10	3.002354758	3.121241648	2.883467868	0.923820772	-0.11431511	1	1	0.039268017	0.03566957	81794	ADAM metallopeptidase with thrombospondin type 1 motif 10	GO:0001527,GO:0003674,GO:0004222,GO:0005515,GO:0006508,GO:0008150,GO:0030198,GO:0031012,GO:0046872,GO:0062023	microfibril|molecular_function|metalloendopeptidase activity|protein binding|proteolysis|biological_process|extracellular matrix organization|extracellular matrix|metal ion binding|collagen-containing extracellular matrix
ADAMTS12	3304.113184	3927.562407	2680.663961	0.682526128	-0.55104382	0.020318114	0.810058917	22.78087024	15.28835541	81792	ADAM metallopeptidase with thrombospondin type 1 motif 12	GO:0004222,GO:0005515,GO:0007160,GO:0016477,GO:0030167,GO:0030198,GO:0031012,GO:0032331,GO:0046872,GO:0050727,GO:0051603,GO:0071347,GO:0071356,GO:0071773,GO:1901509,GO:1902203,GO:1902548,GO:2001113	metalloendopeptidase activity|protein binding|cell-matrix adhesion|cell migration|proteoglycan catabolic process|extracellular matrix organization|extracellular matrix|negative regulation of chondrocyte differentiation|metal ion binding|regulation of inflammatory response|proteolysis involved in cellular protein catabolic process|cellular response to interleukin-1|cellular response to tumor necro…
ADAMTS13	20.37235906	30.1720026	10.57271552	0.350414775	-1.512864486	0.076722806	1	0.269583848	0.0928854	11093	ADAM metallopeptidase with thrombospondin type 1 motif 13	GO:0004222,GO:0005178,GO:0005509,GO:0005515,GO:0005615,GO:0005788,GO:0006508,GO:0007160,GO:0007229,GO:0008237,GO:0008270,GO:0009100,GO:0009636,GO:0009986,GO:0014075,GO:0016485,GO:0030168,GO:0030198,GO:0031012,GO:0035864,GO:0043171,GO:0071222,GO:0071346,GO:0071353,GO:0071356	metalloendopeptidase activity|integrin binding|calcium ion binding|protein binding|extracellular space|endoplasmic reticulum lumen|proteolysis|cell-matrix adhesion|integrin-mediated signaling pathway|metallopeptidase activity|zinc ion binding|glycoprotein metabolic process|response to toxic substance|cell surface|response to amine|protein processing|platelet activation|extracellular matrix organi…
ADAMTS16	121.2484607	142.5367019	99.96021942	0.7012946	-0.511907475	0.243038502	1	1.527801127	1.053509605	170690	ADAM metallopeptidase with thrombospondin type 1 motif 16	GO:0001658,GO:0003073,GO:0004222,GO:0006508,GO:0030198,GO:0031012,GO:0046872,GO:0048232,GO:1902017	branching involved in ureteric bud morphogenesis|regulation of systemic arterial blood pressure|metalloendopeptidase activity|proteolysis|extracellular matrix organization|extracellular matrix|metal ion binding|male gamete generation|regulation of cilium assembly
ADAMTS17	3.002354758	3.121241648	2.883467868	0.923820772	-0.11431511	1	1	0.00742478	0.006744387	170691	ADAM metallopeptidase with thrombospondin type 1 motif 17	GO:0004222,GO:0006508,GO:0030198,GO:0031012,GO:0046872	metalloendopeptidase activity|proteolysis|extracellular matrix organization|extracellular matrix|metal ion binding
ADAMTS18	99.4393981	99.87973273	98.99906347	0.991182703	-0.012777083	1	1	0.94544125	0.92142383	170692	ADAM metallopeptidase with thrombospondin type 1 motif 18	GO:0001654,GO:0004222,GO:0006508,GO:0030198,GO:0031012,GO:0046872,GO:0090331	eye development|metalloendopeptidase activity|proteolysis|extracellular matrix organization|extracellular matrix|metal ion binding|negative regulation of platelet aggregation
ADAMTS19	14.16950472	18.72744989	9.61155956	0.513233762	-0.962312016	0.340500071	1	0.111222967	0.056128169	171019	ADAM metallopeptidase with thrombospondin type 1 motif 19	GO:0004222,GO:0006508,GO:0030198,GO:0031012,GO:0046872	metalloendopeptidase activity|proteolysis|extracellular matrix organization|extracellular matrix|metal ion binding
ADAMTS2	13.93173094	12.48496659	15.3784953	1.231761029	0.300722389	0.825910327	1	0.091161543	0.110410228	9509	ADAM metallopeptidase with thrombospondin type 1 motif 2	GO:0004222,GO:0005576,GO:0007283,GO:0008237,GO:0008270,GO:0016485,GO:0030198,GO:0030199,GO:0030324,GO:0030574,GO:0031012,GO:0043588,GO:0062023	metalloendopeptidase activity|extracellular region|spermatogenesis|metallopeptidase activity|zinc ion binding|protein processing|extracellular matrix organization|collagen fibril organization|lung development|collagen catabolic process|extracellular matrix|skin development|collagen-containing extracellular matrix
ADAMTS3	229.734552	252.8205735	206.6485305	0.817372288	-0.290934764	0.402344582	1	1.922018425	1.544715963	9508	ADAM metallopeptidase with thrombospondin type 1 motif 3	GO:0001701,GO:0004175,GO:0004222,GO:0005515,GO:0005576,GO:0005615,GO:0008201,GO:0008270,GO:0010573,GO:0016485,GO:0030198,GO:0030199,GO:0030574,GO:0031012,GO:0032964,GO:0062023,GO:0070062,GO:0097435,GO:1900748	in utero embryonic development|endopeptidase activity|metalloendopeptidase activity|protein binding|extracellular region|extracellular space|heparin binding|zinc ion binding|vascular endothelial growth factor production|protein processing|extracellular matrix organization|collagen fibril organization|collagen catabolic process|extracellular matrix|collagen biosynthetic process|collagen-containing…
ADAMTS5	15.93330078	14.56579436	17.30080721	1.187769564	0.248254969	0.853385722	1	0.078338171	0.091490668	11096	ADAM metallopeptidase with thrombospondin type 1 motif 5	GO:0004222,GO:0005178,GO:0005515,GO:0005576,GO:0005615,GO:0005788,GO:0006508,GO:0008201,GO:0008233,GO:0008237,GO:0008270,GO:0022617,GO:0030198,GO:0031012,GO:0042742,GO:0044691,GO:0050840,GO:0062023,GO:0120163	metalloendopeptidase activity|integrin binding|protein binding|extracellular region|extracellular space|endoplasmic reticulum lumen|proteolysis|heparin binding|peptidase activity|metallopeptidase activity|zinc ion binding|extracellular matrix disassembly|extracellular matrix organization|extracellular matrix|defense response to bacterium|tooth eruption|extracellular matrix binding|collagen-contai…
ADAMTS6	1227.146593	1116.364096	1337.929091	1.19847019	0.261194025	0.280155908	1	4.335174272	5.108636188	11174	ADAM metallopeptidase with thrombospondin type 1 motif 6	GO:0001822,GO:0003279,GO:0004222,GO:0006508,GO:0008237,GO:0030198,GO:0031012,GO:0035904,GO:0046872,GO:0060976	kidney development|cardiac septum development|metalloendopeptidase activity|proteolysis|metallopeptidase activity|extracellular matrix organization|extracellular matrix|aorta development|metal ion binding|coronary vasculature development
ADAMTS7	190.0201869	219.5273292	160.5130447	0.731175682	-0.451710006	0.223487616	1	2.057564118	1.479266067	11173	ADAM metallopeptidase with thrombospondin type 1 motif 7	GO:0004222,GO:0005515,GO:0005788,GO:0008237,GO:0030198,GO:0031012,GO:0032331,GO:0046872,GO:0051603,GO:0071347,GO:0071356,GO:0071773	metalloendopeptidase activity|protein binding|endoplasmic reticulum lumen|metallopeptidase activity|extracellular matrix organization|extracellular matrix|negative regulation of chondrocyte differentiation|metal ion binding|proteolysis involved in cellular protein catabolic process|cellular response to interleukin-1|cellular response to tumor necrosis factor|cellular response to BMP stimulus
ADAMTS9	88.22758875	95.7180772	80.7371003	0.843488531	-0.245559643	0.628905896	1	0.670028575	0.555704208	56999	ADAM metallopeptidase with thrombospondin type 1 motif 9	GO:0003179,GO:0003229,GO:0004222,GO:0005783,GO:0006508,GO:0006516,GO:0007275,GO:0008237,GO:0008270,GO:0010596,GO:0015031,GO:0016192,GO:0030198,GO:0031012,GO:0035909,GO:0043231,GO:0062023,GO:0090673,GO:1903671	heart valve morphogenesis|ventricular cardiac muscle tissue development|metalloendopeptidase activity|endoplasmic reticulum|proteolysis|glycoprotein catabolic process|multicellular organism development|metallopeptidase activity|zinc ion binding|negative regulation of endothelial cell migration|protein transport|vesicle-mediated transport|extracellular matrix organization|extracellular matrix|aort…
ADAMTSL1	2.442518853	1.040413883	3.844623824	3.695283087	1.88568489	0.568729642	1	0.002466571	0.008962156	92949	ADAMTS like 1	GO:0004222,GO:0005788,GO:0006508,GO:0030198,GO:0031012	metalloendopeptidase activity|endoplasmic reticulum lumen|proteolysis|extracellular matrix organization|extracellular matrix
ADAMTSL4	219.4247624	196.6382238	242.2113009	1.231761029	0.300722389	0.395010555	1	1.930504157	2.33812852	54507	ADAMTS like 4	GO:0002020,GO:0002064,GO:0004222,GO:0005515,GO:0005614,GO:0005788,GO:0006508,GO:0006915,GO:0030198,GO:0031012,GO:0043065,GO:0062023	protease binding|epithelial cell development|metalloendopeptidase activity|protein binding|interstitial matrix|endoplasmic reticulum lumen|proteolysis|apoptotic process|extracellular matrix organization|extracellular matrix|positive regulation of apoptotic process|collagen-containing extracellular matrix
ADAMTSL5	256.3298871	244.4972624	268.1625117	1.096791469	0.133289255	0.696571245	1	4.935086811	5.322185888	339366	ADAMTS like 5	GO:0001527,GO:0004222,GO:0005515,GO:0005576,GO:0006508,GO:0008201,GO:0030198,GO:0031012,GO:0050436	microfibril|metalloendopeptidase activity|protein binding|extracellular region|proteolysis|heparin binding|extracellular matrix organization|extracellular matrix|microfibril binding
ADAP1	91.155716	84.27352449	98.03790751	1.163329861	0.218260229	0.666501991	1	1.621313307	1.854560483	11033	ArfGAP with dual PH domains 1	GO:0005096,GO:0005515,GO:0005547,GO:0005634,GO:0005737,GO:0005829,GO:0005886,GO:0007166,GO:0043087,GO:0043231,GO:0043533,GO:0043547,GO:0046872,GO:1902936	GTPase activator activity|protein binding|phosphatidylinositol-3,4,5-trisphosphate binding|nucleus|cytoplasm|cytosol|plasma membrane|cell surface receptor signaling pathway|regulation of GTPase activity|intracellular membrane-bounded organelle|inositol 1,3,4,5 tetrakisphosphate binding|positive regulation of GTPase activity|metal ion binding|phosphatidylinositol bisphosphate binding
ADAP2	89.90709647	101.9605605	77.85363244	0.763566148	-0.389174951	0.429260539	1	1.884157797	1.414604765	55803	ArfGAP with dual PH domains 2	GO:0005096,GO:0005515,GO:0005546,GO:0005547,GO:0005737,GO:0005740,GO:0005886,GO:0007507,GO:0030674,GO:0043231,GO:0043325,GO:0043533,GO:0043547,GO:0046872,GO:0048017	GTPase activator activity|protein binding|phosphatidylinositol-4,5-bisphosphate binding|phosphatidylinositol-3,4,5-trisphosphate binding|cytoplasm|mitochondrial envelope|plasma membrane|heart development|protein-macromolecule adaptor activity|intracellular membrane-bounded organelle|phosphatidylinositol-3,4-bisphosphate binding|inositol 1,3,4,5 tetrakisphosphate binding|positive regulation of GTP…
ADAR	5755.402787	6359.009651	5151.795924	0.81015696	-0.303726653	0.208878676	1	48.50895622	38.6422384	103	adenosine deaminase RNA specific	GO:0001649,GO:0002244,GO:0002566,GO:0003677,GO:0003723,GO:0003725,GO:0003726,GO:0005515,GO:0005634,GO:0005654,GO:0005730,GO:0005737,GO:0006382,GO:0006396,GO:0006397,GO:0008251,GO:0009615,GO:0016020,GO:0016553,GO:0030218,GO:0031054,GO:0035280,GO:0035455,GO:0043066,GO:0044387,GO:0044530,GO:0045070,GO:0045087,GO:0046872,GO:0051607,GO:0060216,GO:0060337,GO:0060339,GO:0061484,GO:0098586,GO:1900369	osteoblast differentiation|hematopoietic progenitor cell differentiation|somatic diversification of immune receptors via somatic mutation|DNA binding|RNA binding|double-stranded RNA binding|double-stranded RNA adenosine deaminase activity|protein binding|nucleus|nucleoplasm|nucleolus|cytoplasm|adenosine to inosine editing|RNA processing|mRNA processing|tRNA-specific adenosine deaminase activity|r…	hsa04623,hsa05162,hsa05164,hsa05171	Cytosolic DNA-sensing pathway|Measles|Influenza A|Coronavirus disease - COVID-19
ADARB1	2493.33889	2235.849434	2750.828346	1.230328082	0.299043079	0.205926955	1	9.436391852	11.41558264	104	adenosine deaminase RNA specific B1	GO:0003723,GO:0003725,GO:0003726,GO:0003729,GO:0005515,GO:0005634,GO:0005654,GO:0005730,GO:0005737,GO:0005829,GO:0006382,GO:0006396,GO:0006397,GO:0007274,GO:0008251,GO:0008285,GO:0016553,GO:0021610,GO:0021618,GO:0021965,GO:0030336,GO:0035264,GO:0044387,GO:0045070,GO:0045087,GO:0045202,GO:0046872,GO:0050884,GO:0051607,GO:0051726,GO:0060384,GO:0060415,GO:0061744,GO:0097049	RNA binding|double-stranded RNA binding|double-stranded RNA adenosine deaminase activity|mRNA binding|protein binding|nucleus|nucleoplasm|nucleolus|cytoplasm|cytosol|adenosine to inosine editing|RNA processing|mRNA processing|neuromuscular synaptic transmission|tRNA-specific adenosine deaminase activity|negative regulation of cell population proliferation|base conversion or substitution editing|f…
ADAT1	1452.386138	1591.83324	1312.939036	0.824796846	-0.277889279	0.245066372	1	14.33325702	11.6241996	23536	adenosine deaminase tRNA specific 1	GO:0003723,GO:0008033,GO:0008251,GO:0046872	RNA binding|tRNA processing|tRNA-specific adenosine deaminase activity|metal ion binding
ADAT2	281.3639869	333.9728563	228.7551175	0.684951226	-0.545926834	0.089958585	1	1.77666642	1.19656617	134637	adenosine deaminase tRNA specific 2	GO:0002100,GO:0005515,GO:0005654,GO:0006400,GO:0008270,GO:0052717	tRNA wobble adenosine to inosine editing|protein binding|nucleoplasm|tRNA modification|zinc ion binding|tRNA-specific adenosine-34 deaminase activity
ADAT3	46.56134365	36.41448589	56.7082014	1.557297872	0.639044923	0.304656139	1	1.215368471	1.861019118	113179	adenosine deaminase tRNA specific 3	GO:0005515,GO:0005654,GO:0006400,GO:0046872,GO:0052717	protein binding|nucleoplasm|tRNA modification|metal ion binding|tRNA-specific adenosine-34 deaminase activity
ADCK1	72.17540108	78.0310412	66.31976096	0.84991511	-0.234609344	0.671999054	1	1.208465831	1.009906353	57143	aarF domain containing kinase 1	GO:0004674,GO:0005524,GO:0005576,GO:0005743,GO:0006468,GO:0007005,GO:0010637,GO:0032592,GO:0055088,GO:1903852	protein serine/threonine kinase activity|ATP binding|extracellular region|mitochondrial inner membrane|protein phosphorylation|mitochondrion organization|negative regulation of mitochondrial fusion|integral component of mitochondrial membrane|lipid homeostasis|positive regulation of cristae formation
ADCK2	881.3354676	806.320759	956.3501762	1.186066668	0.246185105	0.323234798	1	16.39933573	19.12522428	90956	aarF domain containing kinase 2	GO:0004674,GO:0005515,GO:0005524,GO:0006468,GO:0016021	protein serine/threonine kinase activity|protein binding|ATP binding|protein phosphorylation|integral component of membrane
ADCK5	272.3424458	261.1438845	283.541007	1.085765449	0.11871248	0.723918492	1	4.507363893	4.812046522	203054	aarF domain containing kinase 5	GO:0004674,GO:0005515,GO:0006468,GO:0016021	protein serine/threonine kinase activity|protein binding|protein phosphorylation|integral component of membrane
ADCY10	3.562190663	5.202069413	1.922311912	0.369528309	-1.436243205	0.543489417	1	0.032058301	0.011648215	55811	adenylate cyclase 10	GO:0000287,GO:0003351,GO:0004016,GO:0005524,GO:0005576,GO:0005634,GO:0005737,GO:0005739,GO:0005829,GO:0006171,GO:0007283,GO:0015630,GO:0016324,GO:0030145,GO:0030425,GO:0030426,GO:0031514,GO:0035556,GO:0043025,GO:0043065,GO:0045178,GO:0048471,GO:0051117,GO:0071241,GO:0071890	magnesium ion binding|epithelial cilium movement involved in extracellular fluid movement|adenylate cyclase activity|ATP binding|extracellular region|nucleus|cytoplasm|mitochondrion|cytosol|cAMP biosynthetic process|spermatogenesis|microtubule cytoskeleton|apical plasma membrane|manganese ion binding|dendrite|growth cone|motile cilium|intracellular signal transduction|neuronal cell body|positive …	hsa00230,hsa04024,hsa04371,hsa04713,hsa04714,hsa04935	Purine metabolism|cAMP signaling pathway|Apelin signaling pathway|Circadian entrainment|Thermogenesis|Growth hormone synthesis, secretion and action
ADCY3	1398.418594	1449.296539	1347.54065	0.929789463	-0.105024019	0.662828148	1	15.55324604	14.21925495	109	adenylate cyclase 3	GO:0003091,GO:0004016,GO:0005516,GO:0005524,GO:0005737,GO:0005794,GO:0005886,GO:0005887,GO:0005929,GO:0006171,GO:0007165,GO:0007186,GO:0007189,GO:0007190,GO:0007193,GO:0007338,GO:0007340,GO:0007608,GO:0008355,GO:0016020,GO:0016021,GO:0030317,GO:0034199,GO:0046872,GO:0071377,GO:1904322	renal water homeostasis|adenylate cyclase activity|calmodulin binding|ATP binding|cytoplasm|Golgi apparatus|plasma membrane|integral component of plasma membrane|cilium|cAMP biosynthetic process|signal transduction|G protein-coupled receptor signaling pathway|adenylate cyclase-activating G protein-coupled receptor signaling pathway|activation of adenylate cyclase activity|adenylate cyclase-inhibi…	hsa00230,hsa01522,hsa04015,hsa04020,hsa04022,hsa04024,hsa04062,hsa04072,hsa04114,hsa04211,hsa04213,hsa04261,hsa04270,hsa04371,hsa04540,hsa04611,hsa04713,hsa04714,hsa04723,hsa04724,hsa04725,hsa04727,hsa04740,hsa04750,hsa04911,hsa04912,hsa04913,hsa04914,hsa04915,hsa04916,hsa04918,hsa04921,hsa04923,hsa04925,hsa04926,hsa04927,hsa04928,hsa04934,hsa04935,hsa04962,hsa04970,hsa04971,hsa04972,hsa04976,hsa…	Purine metabolism|Endocrine resistance|Rap1 signaling pathway|Calcium signaling pathway|cGMP-PKG signaling pathway|cAMP signaling pathway|Chemokine signaling pathway|Phospholipase D signaling pathway|Oocyte meiosis|Longevity regulating pathway|Longevity regulating pathway - multiple species|Adrenergic signaling in cardiomyocytes|Vascular smooth muscle contraction|Apelin signaling pathway|Gap junc…
ADCY5	39.63510714	31.21241648	48.0577978	1.539701286	0.622650484	0.348562487	1	0.192505409	0.291440959	111	adenylate cyclase 5	GO:0001973,GO:0003091,GO:0004016,GO:0005524,GO:0005886,GO:0005887,GO:0005929,GO:0006171,GO:0007186,GO:0007189,GO:0007190,GO:0007191,GO:0007193,GO:0007195,GO:0007204,GO:0007626,GO:0008179,GO:0016021,GO:0034199,GO:0045111,GO:0046872,GO:0050885,GO:0061178,GO:0071377,GO:0097110,GO:1904322	G protein-coupled adenosine receptor signaling pathway|renal water homeostasis|adenylate cyclase activity|ATP binding|plasma membrane|integral component of plasma membrane|cilium|cAMP biosynthetic process|G protein-coupled receptor signaling pathway|adenylate cyclase-activating G protein-coupled receptor signaling pathway|activation of adenylate cyclase activity|adenylate cyclase-activating dopam…	hsa00230,hsa01522,hsa04015,hsa04022,hsa04024,hsa04062,hsa04072,hsa04114,hsa04211,hsa04213,hsa04261,hsa04270,hsa04371,hsa04540,hsa04611,hsa04713,hsa04714,hsa04723,hsa04724,hsa04725,hsa04726,hsa04727,hsa04728,hsa04750,hsa04911,hsa04912,hsa04913,hsa04914,hsa04915,hsa04916,hsa04918,hsa04921,hsa04923,hsa04924,hsa04925,hsa04926,hsa04927,hsa04928,hsa04934,hsa04935,hsa04970,hsa04971,hsa04972,hsa04976,hsa…	Purine metabolism|Endocrine resistance|Rap1 signaling pathway|cGMP-PKG signaling pathway|cAMP signaling pathway|Chemokine signaling pathway|Phospholipase D signaling pathway|Oocyte meiosis|Longevity regulating pathway|Longevity regulating pathway - multiple species|Adrenergic signaling in cardiomyocytes|Vascular smooth muscle contraction|Apelin signaling pathway|Gap junction|Platelet activation|C…
ADCY6	1294.248258	1263.062454	1325.434063	1.049381256	0.069538925	0.775257999	1	9.310403554	9.606672526	112	adenylate cyclase 6	GO:0003091,GO:0004016,GO:0005080,GO:0005515,GO:0005524,GO:0005886,GO:0005887,GO:0005929,GO:0006171,GO:0007186,GO:0007189,GO:0007190,GO:0007193,GO:0007212,GO:0010977,GO:0016020,GO:0019901,GO:0031226,GO:0032420,GO:0034199,GO:0035811,GO:0046872,GO:0071377,GO:0071380,GO:0071870,GO:0097746,GO:1904117,GO:1904322	renal water homeostasis|adenylate cyclase activity|protein kinase C binding|protein binding|ATP binding|plasma membrane|integral component of plasma membrane|cilium|cAMP biosynthetic process|G protein-coupled receptor signaling pathway|adenylate cyclase-activating G protein-coupled receptor signaling pathway|activation of adenylate cyclase activity|adenylate cyclase-inhibiting G protein-coupled r…	hsa00230,hsa01522,hsa04015,hsa04022,hsa04024,hsa04062,hsa04072,hsa04114,hsa04211,hsa04213,hsa04261,hsa04270,hsa04371,hsa04540,hsa04611,hsa04713,hsa04714,hsa04723,hsa04724,hsa04725,hsa04727,hsa04742,hsa04750,hsa04911,hsa04912,hsa04913,hsa04914,hsa04915,hsa04916,hsa04918,hsa04921,hsa04923,hsa04924,hsa04925,hsa04926,hsa04927,hsa04928,hsa04934,hsa04935,hsa04961,hsa04962,hsa04970,hsa04971,hsa04972,hsa…	Purine metabolism|Endocrine resistance|Rap1 signaling pathway|cGMP-PKG signaling pathway|cAMP signaling pathway|Chemokine signaling pathway|Phospholipase D signaling pathway|Oocyte meiosis|Longevity regulating pathway|Longevity regulating pathway - multiple species|Adrenergic signaling in cardiomyocytes|Vascular smooth muscle contraction|Apelin signaling pathway|Gap junction|Platelet activation|C…
ADCY7	1229.29539	1349.416806	1109.173973	0.821965436	-0.282850366	0.241914827	1	10.57968192	8.550614853	113	adenylate cyclase 7	GO:0002819,GO:0003091,GO:0004016,GO:0005524,GO:0005886,GO:0005887,GO:0006171,GO:0007186,GO:0007189,GO:0007190,GO:0007193,GO:0016021,GO:0034199,GO:0046872,GO:0060135,GO:0071285,GO:0071361,GO:0071377,GO:1900016	regulation of adaptive immune response|renal water homeostasis|adenylate cyclase activity|ATP binding|plasma membrane|integral component of plasma membrane|cAMP biosynthetic process|G protein-coupled receptor signaling pathway|adenylate cyclase-activating G protein-coupled receptor signaling pathway|activation of adenylate cyclase activity|adenylate cyclase-inhibiting G protein-coupled receptor s…	hsa00230,hsa01522,hsa04015,hsa04020,hsa04022,hsa04024,hsa04062,hsa04072,hsa04114,hsa04211,hsa04213,hsa04261,hsa04270,hsa04371,hsa04540,hsa04611,hsa04713,hsa04714,hsa04723,hsa04724,hsa04725,hsa04727,hsa04750,hsa04911,hsa04912,hsa04913,hsa04914,hsa04915,hsa04916,hsa04918,hsa04921,hsa04923,hsa04925,hsa04926,hsa04927,hsa04928,hsa04934,hsa04935,hsa04970,hsa04971,hsa04972,hsa04976,hsa05032,hsa05163,hsa…	Purine metabolism|Endocrine resistance|Rap1 signaling pathway|Calcium signaling pathway|cGMP-PKG signaling pathway|cAMP signaling pathway|Chemokine signaling pathway|Phospholipase D signaling pathway|Oocyte meiosis|Longevity regulating pathway|Longevity regulating pathway - multiple species|Adrenergic signaling in cardiomyocytes|Vascular smooth muscle contraction|Apelin signaling pathway|Gap junc…
ADCY8	11.64772794	15.60620824	7.689247648	0.492704412	-1.021205706	0.35686789	1	0.158190817	0.076637071	114	adenylate cyclase 8	GO:0003091,GO:0003779,GO:0004016,GO:0005516,GO:0005524,GO:0005886,GO:0005887,GO:0005901,GO:0005905,GO:0006171,GO:0007165,GO:0007186,GO:0007189,GO:0007190,GO:0007193,GO:0007204,GO:0007611,GO:0007613,GO:0007616,GO:0007626,GO:0008294,GO:0010255,GO:0014069,GO:0015629,GO:0016020,GO:0016323,GO:0016324,GO:0030424,GO:0030425,GO:0030665,GO:0031915,GO:0032793,GO:0032809,GO:0034199,GO:0035774,GO:0038003,GO:…	renal water homeostasis|actin binding|adenylate cyclase activity|calmodulin binding|ATP binding|plasma membrane|integral component of plasma membrane|caveola|clathrin-coated pit|cAMP biosynthetic process|signal transduction|G protein-coupled receptor signaling pathway|adenylate cyclase-activating G protein-coupled receptor signaling pathway|activation of adenylate cyclase activity|adenylate cycla…	hsa00230,hsa01522,hsa04015,hsa04020,hsa04022,hsa04024,hsa04062,hsa04072,hsa04114,hsa04211,hsa04213,hsa04261,hsa04270,hsa04371,hsa04540,hsa04611,hsa04713,hsa04714,hsa04720,hsa04723,hsa04724,hsa04725,hsa04727,hsa04742,hsa04750,hsa04911,hsa04912,hsa04913,hsa04914,hsa04915,hsa04916,hsa04918,hsa04921,hsa04923,hsa04925,hsa04926,hsa04927,hsa04928,hsa04934,hsa04935,hsa04970,hsa04971,hsa04972,hsa04976,hsa…	Purine metabolism|Endocrine resistance|Rap1 signaling pathway|Calcium signaling pathway|cGMP-PKG signaling pathway|cAMP signaling pathway|Chemokine signaling pathway|Phospholipase D signaling pathway|Oocyte meiosis|Longevity regulating pathway|Longevity regulating pathway - multiple species|Adrenergic signaling in cardiomyocytes|Vascular smooth muscle contraction|Apelin signaling pathway|Gap junc…
ADCY9	714.0502863	716.8451651	711.2554074	0.99220228	-0.011293822	0.970830509	1	4.945922296	4.825237433	115	adenylate cyclase 9	GO:0001701,GO:0003091,GO:0004016,GO:0005524,GO:0005886,GO:0005887,GO:0006171,GO:0007165,GO:0007186,GO:0007189,GO:0007190,GO:0007193,GO:0016021,GO:0030424,GO:0030425,GO:0034199,GO:0046872,GO:0071377,GO:0071880	in utero embryonic development|renal water homeostasis|adenylate cyclase activity|ATP binding|plasma membrane|integral component of plasma membrane|cAMP biosynthetic process|signal transduction|G protein-coupled receptor signaling pathway|adenylate cyclase-activating G protein-coupled receptor signaling pathway|activation of adenylate cyclase activity|adenylate cyclase-inhibiting G protein-couple…	hsa00230,hsa01522,hsa04015,hsa04020,hsa04022,hsa04024,hsa04062,hsa04072,hsa04114,hsa04211,hsa04213,hsa04261,hsa04270,hsa04371,hsa04540,hsa04611,hsa04713,hsa04714,hsa04723,hsa04724,hsa04725,hsa04727,hsa04750,hsa04911,hsa04912,hsa04913,hsa04914,hsa04915,hsa04916,hsa04918,hsa04921,hsa04923,hsa04925,hsa04926,hsa04927,hsa04928,hsa04934,hsa04935,hsa04961,hsa04962,hsa04970,hsa04971,hsa04972,hsa04976,hsa…	Purine metabolism|Endocrine resistance|Rap1 signaling pathway|Calcium signaling pathway|cGMP-PKG signaling pathway|cAMP signaling pathway|Chemokine signaling pathway|Phospholipase D signaling pathway|Oocyte meiosis|Longevity regulating pathway|Longevity regulating pathway - multiple species|Adrenergic signaling in cardiomyocytes|Vascular smooth muscle contraction|Apelin signaling pathway|Gap junc…
ADD1	4404.639327	4318.758027	4490.520626	1.039771295	0.056266232	0.814528069	1	60.02192145	61.36473971	118	adducin 1	GO:0000902,GO:0001701,GO:0003723,GO:0003779,GO:0005200,GO:0005515,GO:0005516,GO:0005634,GO:0005654,GO:0005737,GO:0005829,GO:0005856,GO:0005886,GO:0005912,GO:0005925,GO:0006884,GO:0008134,GO:0008290,GO:0014069,GO:0016604,GO:0020027,GO:0030036,GO:0030218,GO:0030507,GO:0032092,GO:0035264,GO:0036498,GO:0042803,GO:0045296,GO:0046982,GO:0048873,GO:0051015,GO:0051016,GO:0051017,GO:0055085,GO:0071277,GO:…	cell morphogenesis|in utero embryonic development|RNA binding|actin binding|structural constituent of cytoskeleton|protein binding|calmodulin binding|nucleus|nucleoplasm|cytoplasm|cytosol|cytoskeleton|plasma membrane|adherens junction|focal adhesion|cell volume homeostasis|transcription factor binding|F-actin capping protein complex|postsynaptic density|nuclear body|hemoglobin metabolic process|a…
ADD3	1097.941543	941.5745638	1254.308523	1.332139345	0.413745	0.089811989	1	9.484730828	12.42355378	120	adducin 3	GO:0000794,GO:0005200,GO:0005516,GO:0005829,GO:0005856,GO:0005886,GO:0005903,GO:0005911,GO:0005938,GO:0014069,GO:0016020,GO:0051015,GO:0051016,GO:0055085	condensed nuclear chromosome|structural constituent of cytoskeleton|calmodulin binding|cytosol|cytoskeleton|plasma membrane|brush border|cell-cell junction|cell cortex|postsynaptic density|membrane|actin filament binding|barbed-end actin filament capping|transmembrane transport
ADGRA2	83.94201591	96.75849109	71.12554074	0.735083195	-0.444020555	0.377115148	1	0.847361804	0.612458345	25960	adhesion G protein-coupled receptor A2	GO:0002040,GO:0004930,GO:0005515,GO:0005886,GO:0007166,GO:0007186,GO:0007417,GO:0009986,GO:0010595,GO:0016021,GO:0016055,GO:0030175,GO:0043542,GO:0045765,GO:0050920,GO:0090210,GO:0090263,GO:1900747,GO:1990909	sprouting angiogenesis|G protein-coupled receptor activity|protein binding|plasma membrane|cell surface receptor signaling pathway|G protein-coupled receptor signaling pathway|central nervous system development|cell surface|positive regulation of endothelial cell migration|integral component of membrane|Wnt signaling pathway|filopodium|endothelial cell migration|regulation of angiogenesis|regulat…
ADGRA3	1137.515671	1223.526726	1051.504616	0.859404698	-0.218590432	0.369215767	1	11.52238797	9.736691188	166647	adhesion G protein-coupled receptor A3	GO:0004930,GO:0005886,GO:0007166,GO:0007186,GO:0009897,GO:0016021	G protein-coupled receptor activity|plasma membrane|cell surface receptor signaling pathway|G protein-coupled receptor signaling pathway|external side of plasma membrane|integral component of membrane
ADGRB1	31.46528151	31.21241648	31.71814655	1.016202849	0.023188414	1	1	0.259260592	0.259052683	575	adhesion G protein-coupled receptor B1	GO:0001530,GO:0001786,GO:0001891,GO:0004930,GO:0005515,GO:0005615,GO:0005886,GO:0005887,GO:0005911,GO:0005925,GO:0006910,GO:0007155,GO:0007165,GO:0007166,GO:0007186,GO:0007189,GO:0007409,GO:0007422,GO:0007517,GO:0008285,GO:0010596,GO:0014069,GO:0016021,GO:0016525,GO:0030165,GO:0030425,GO:0031397,GO:0042177,GO:0043197,GO:0043277,GO:0043652,GO:0045087,GO:0048167,GO:0048471,GO:0050829,GO:0051965,GO:…	lipopolysaccharide binding|phosphatidylserine binding|phagocytic cup|G protein-coupled receptor activity|protein binding|extracellular space|plasma membrane|integral component of plasma membrane|cell-cell junction|focal adhesion|phagocytosis, recognition|cell adhesion|signal transduction|cell surface receptor signaling pathway|G protein-coupled receptor signaling pathway|adenylate cyclase-activat…	hsa04115	p53 signaling pathway
ADGRB2	641.9296054	602.399638	681.4595728	1.13124167	0.177907169	0.495782928	1	5.399556856	6.0059912	576	adhesion G protein-coupled receptor B2	GO:0004930,GO:0005515,GO:0005886,GO:0005887,GO:0007166,GO:0007186,GO:0007189,GO:0007422,GO:0016021,GO:0016525,GO:0033173	G protein-coupled receptor activity|protein binding|plasma membrane|integral component of plasma membrane|cell surface receptor signaling pathway|G protein-coupled receptor signaling pathway|adenylate cyclase-activating G protein-coupled receptor signaling pathway|peripheral nervous system development|integral component of membrane|negative regulation of angiogenesis|calcineurin-NFAT signaling ca…
ADGRB3	131.2714011	115.485941	147.0568613	1.273374577	0.348656866	0.417889839	1	1.012031595	1.267130734	577	adhesion G protein-coupled receptor B3	GO:0004930,GO:0005096,GO:0005515,GO:0005886,GO:0005887,GO:0007166,GO:0007186,GO:0007189,GO:0007520,GO:0016021,GO:0016322,GO:0016525,GO:0043083,GO:0043547,GO:0048814,GO:0051965,GO:0061743,GO:0098794,GO:0099558	G protein-coupled receptor activity|GTPase activator activity|protein binding|plasma membrane|integral component of plasma membrane|cell surface receptor signaling pathway|G protein-coupled receptor signaling pathway|adenylate cyclase-activating G protein-coupled receptor signaling pathway|myoblast fusion|integral component of membrane|neuron remodeling|negative regulation of angiogenesis|synapti…
ADGRE1	50.20782266	31.21241648	69.20322883	2.217169852	1.148719296	0.056572508	1	0.487346197	1.062448101	2015	adhesion G protein-coupled receptor E1	GO:0002250,GO:0004930,GO:0005509,GO:0005887,GO:0007155,GO:0007166,GO:0007186,GO:0007189	adaptive immune response|G protein-coupled receptor activity|calcium ion binding|integral component of plasma membrane|cell adhesion|cell surface receptor signaling pathway|G protein-coupled receptor signaling pathway|adenylate cyclase-activating G protein-coupled receptor signaling pathway
ADGRE5	1780.717819	1947.654788	1613.78085	0.828576429	-0.271293315	0.25269863	1	29.78302476	24.26456756	976	adhesion G protein-coupled receptor E5	GO:0004888,GO:0004930,GO:0005509,GO:0005515,GO:0005886,GO:0005887,GO:0005925,GO:0006954,GO:0006955,GO:0007155,GO:0007166,GO:0007186,GO:0007189,GO:0007267,GO:0016020,GO:0030667,GO:0043312,GO:0070062	transmembrane signaling receptor activity|G protein-coupled receptor activity|calcium ion binding|protein binding|plasma membrane|integral component of plasma membrane|focal adhesion|inflammatory response|immune response|cell adhesion|cell surface receptor signaling pathway|G protein-coupled receptor signaling pathway|adenylate cyclase-activating G protein-coupled receptor signaling pathway|cell-…
ADGRF3	3.081612685	5.202069413	0.961155956	0.184764154	-2.436243205	0.338470402	1	0.044278291	0.008044142	165082	adhesion G protein-coupled receptor F3	GO:0004930,GO:0007166,GO:0007186,GO:0016021	G protein-coupled receptor activity|cell surface receptor signaling pathway|G protein-coupled receptor signaling pathway|integral component of membrane
ADGRF4	32.94161399	44.73779695	21.14543103	0.472652488	-1.081148246	0.123677871	1	0.785386184	0.365002958	221393	adhesion G protein-coupled receptor F4	GO:0004930,GO:0005515,GO:0007166,GO:0007186,GO:0016021	G protein-coupled receptor activity|protein binding|cell surface receptor signaling pathway|G protein-coupled receptor signaling pathway|integral component of membrane
ADGRG1	1293.845095	1567.903721	1019.786469	0.650413961	-0.620569871	0.010050235	0.610531935	14.65174924	9.370235594	9289	adhesion G protein-coupled receptor G1	GO:0001525,GO:0004930,GO:0005515,GO:0005518,GO:0005887,GO:0007155,GO:0007166,GO:0007186,GO:0007189,GO:0007266,GO:0007267,GO:0007420,GO:0008201,GO:0008285,GO:0010573,GO:0016021,GO:0016477,GO:0021796,GO:0021801,GO:0021819,GO:0035025,GO:0045121,GO:0045785,GO:0050840,GO:0061484,GO:0070062,GO:0070528,GO:0072520,GO:0097451,GO:2000179,GO:2001223	angiogenesis|G protein-coupled receptor activity|protein binding|collagen binding|integral component of plasma membrane|cell adhesion|cell surface receptor signaling pathway|G protein-coupled receptor signaling pathway|adenylate cyclase-activating G protein-coupled receptor signaling pathway|Rho protein signal transduction|cell-cell signaling|brain development|heparin binding|negative regulation …
ADGRG3	10.68657199	15.60620824	5.766935736	0.369528309	-1.436243205	0.20707843	1	0.118004343	0.042876259	222487	adhesion G protein-coupled receptor G3	GO:0004930,GO:0005515,GO:0005886,GO:0005887,GO:0007166,GO:0007186,GO:0007189,GO:0016021,GO:0030183,GO:0030334,GO:0032792,GO:0035579,GO:0043312,GO:1901223	G protein-coupled receptor activity|protein binding|plasma membrane|integral component of plasma membrane|cell surface receptor signaling pathway|G protein-coupled receptor signaling pathway|adenylate cyclase-activating G protein-coupled receptor signaling pathway|integral component of membrane|B cell differentiation|regulation of cell migration|negative regulation of CREB transcription factor ac…
ADGRG6	1405.588864	1246.415831	1564.761896	1.255409196	0.328157682	0.170640059	1	8.144841693	10.0540058	57211	adhesion G protein-coupled receptor G6	GO:0004930,GO:0005518,GO:0005737,GO:0005886,GO:0005887,GO:0007166,GO:0007186,GO:0007189,GO:0009986,GO:0014037,GO:0016021,GO:0019933,GO:0022011,GO:0042552,GO:0043236,GO:0050840,GO:0060347	G protein-coupled receptor activity|collagen binding|cytoplasm|plasma membrane|integral component of plasma membrane|cell surface receptor signaling pathway|G protein-coupled receptor signaling pathway|adenylate cyclase-activating G protein-coupled receptor signaling pathway|cell surface|Schwann cell differentiation|integral component of membrane|cAMP-mediated signaling|myelination in peripheral …
ADGRL1	366.1683936	377.6702394	354.6665478	0.939090537	-0.090663842	0.767186625	1	2.373476984	2.191611988	22859	adhesion G protein-coupled receptor L1	GO:0004930,GO:0005515,GO:0005886,GO:0005887,GO:0007157,GO:0007166,GO:0007186,GO:0007189,GO:0014069,GO:0016021,GO:0016524,GO:0030246,GO:0030424,GO:0030426,GO:0035584,GO:0042734,GO:0043005,GO:0045202,GO:0050839,GO:0090129	G protein-coupled receptor activity|protein binding|plasma membrane|integral component of plasma membrane|heterophilic cell-cell adhesion via plasma membrane cell adhesion molecules|cell surface receptor signaling pathway|G protein-coupled receptor signaling pathway|adenylate cyclase-activating G protein-coupled receptor signaling pathway|postsynaptic density|integral component of membrane|latrot…
ADGRL2	594.7631521	676.2690237	513.2572805	0.758954296	-0.397915086	0.130696022	1	3.420321727	2.552429534	23266	adhesion G protein-coupled receptor L2	GO:0004930,GO:0005887,GO:0007166,GO:0007186,GO:0007189,GO:0007420,GO:0009617,GO:0016021,GO:0016524,GO:0030246,GO:0043005,GO:0050808,GO:0051965,GO:0098978,GO:0099055	G protein-coupled receptor activity|integral component of plasma membrane|cell surface receptor signaling pathway|G protein-coupled receptor signaling pathway|adenylate cyclase-activating G protein-coupled receptor signaling pathway|brain development|response to bacterium|integral component of membrane|latrotoxin receptor activity|carbohydrate binding|neuron projection|synapse organization|positi…
ADGRL4	2.52177678	3.121241648	1.922311912	0.615880514	-0.699277611	0.948776152	1	0.047068361	0.028503403	64123	adhesion G protein-coupled receptor L4	GO:0004930,GO:0005509,GO:0005886,GO:0005887,GO:0007166,GO:0007186,GO:0007189,GO:0016021,GO:0031410,GO:0065003	G protein-coupled receptor activity|calcium ion binding|plasma membrane|integral component of plasma membrane|cell surface receptor signaling pathway|G protein-coupled receptor signaling pathway|adenylate cyclase-activating G protein-coupled receptor signaling pathway|integral component of membrane|cytoplasmic vesicle|protein-containing complex assembly
ADGRV1	517.2825004	446.3375557	588.2274451	1.317898164	0.398238895	0.142073929	1	1.228225998	1.591590424	84059	adhesion G protein-coupled receptor V1	GO:0001917,GO:0001965,GO:0002141,GO:0002142,GO:0004930,GO:0005509,GO:0005515,GO:0005737,GO:0005886,GO:0007166,GO:0007186,GO:0007194,GO:0007399,GO:0007601,GO:0007605,GO:0009986,GO:0010739,GO:0010855,GO:0016020,GO:0016021,GO:0016787,GO:0030501,GO:0031647,GO:0043235,GO:0045184,GO:0045202,GO:0045494,GO:0048496,GO:0048839,GO:0050877,GO:0050910,GO:0050953,GO:0060122,GO:0060171,GO:0070062,GO:0071277,GO:…	photoreceptor inner segment|G-protein alpha-subunit binding|stereocilia ankle link|stereocilia ankle link complex|G protein-coupled receptor activity|calcium ion binding|protein binding|cytoplasm|plasma membrane|cell surface receptor signaling pathway|G protein-coupled receptor signaling pathway|negative regulation of adenylate cyclase activity|nervous system development|visual perception|sensory…
ADH5	3302.120945	3206.555586	3397.686304	1.059606239	0.083528243	0.725413649	1	64.52789526	67.23001142	128	alcohol dehydrogenase 5 (class III), chi polypeptide	GO:0001523,GO:0003016,GO:0004024,GO:0005504,GO:0005739,GO:0005829,GO:0006069,GO:0008270,GO:0009055,GO:0010430,GO:0018119,GO:0018467,GO:0022900,GO:0032496,GO:0042802,GO:0045777,GO:0046294,GO:0051409,GO:0051775,GO:0051903,GO:0070062,GO:0106321,GO:0106322	retinoid metabolic process|respiratory system process|alcohol dehydrogenase activity, zinc-dependent|fatty acid binding|mitochondrion|cytosol|ethanol oxidation|zinc ion binding|electron transfer activity|fatty acid omega-oxidation|peptidyl-cysteine S-nitrosylation|formaldehyde dehydrogenase activity|electron transport chain|response to lipopolysaccharide|identical protein binding|positive regulat…	hsa00010,hsa00071,hsa00350,hsa00830,hsa00980,hsa00982,hsa05204	Glycolysis / Gluconeogenesis|Fatty acid degradation|Tyrosine metabolism|Retinol metabolism|Metabolism of xenobiotics by cytochrome P450|Drug metabolism - cytochrome P450|Chemical carcinogenesis
ADHFE1	74.13231154	91.55642167	56.7082014	0.619379836	-0.691103679	0.18436737	1	2.477788008	1.509010938	137872	alcohol dehydrogenase iron containing 1	GO:0004022,GO:0005739,GO:0005759,GO:0006103,GO:0006539,GO:0046872,GO:0047988,GO:0055114	alcohol dehydrogenase (NAD+) activity|mitochondrion|mitochondrial matrix|2-oxoglutarate metabolic process|glutamate catabolic process via 2-oxoglutarate|metal ion binding|hydroxyacid-oxoacid transhydrogenase activity|oxidation-reduction process
ADI1	627.5022052	627.3695712	627.6348393	1.000422826	0.00060988	1	1	6.538090404	6.431402529	55256	acireductone dioxygenase 1	GO:0005506,GO:0005515,GO:0005634,GO:0005737,GO:0005829,GO:0005886,GO:0006555,GO:0010309,GO:0016491,GO:0019509,GO:0055114	iron ion binding|protein binding|nucleus|cytoplasm|cytosol|plasma membrane|methionine metabolic process|acireductone dioxygenase [iron(II)-requiring] activity|oxidoreductase activity|L-methionine salvage from methylthioadenosine|oxidation-reduction process	hsa00270	Cysteine and methionine metabolism
ADIPOR1	2803.962799	2707.156923	2900.768675	1.071518482	0.099656734	0.674398649	1	61.76827252	65.07831509	51094	adiponectin receptor 1	GO:0005515,GO:0005886,GO:0009755,GO:0010633,GO:0010719,GO:0010906,GO:0016020,GO:0016021,GO:0019216,GO:0019395,GO:0019901,GO:0030308,GO:0031226,GO:0033210,GO:0033211,GO:0038023,GO:0042304,GO:0042593,GO:0042802,GO:0046426,GO:0046427,GO:0046628,GO:0046872,GO:0055100,GO:0097003,GO:0120162,GO:1901223	protein binding|plasma membrane|hormone-mediated signaling pathway|negative regulation of epithelial cell migration|negative regulation of epithelial to mesenchymal transition|regulation of glucose metabolic process|membrane|integral component of membrane|regulation of lipid metabolic process|fatty acid oxidation|protein kinase binding|negative regulation of cell growth|intrinsic component of pla…	hsa04152,hsa04211,hsa04920,hsa04932	AMPK signaling pathway|Longevity regulating pathway|Adipocytokine signaling pathway|Non-alcoholic fatty liver disease
ADIPOR2	1987.708534	1893.553266	2081.863801	1.099448237	0.136779683	0.564140416	1	23.28466766	25.17190068	79602	adiponectin receptor 2	GO:0001934,GO:0005515,GO:0005886,GO:0007507,GO:0007565,GO:0007584,GO:0009750,GO:0009755,GO:0010629,GO:0014075,GO:0016021,GO:0019395,GO:0030308,GO:0031226,GO:0032496,GO:0033211,GO:0038023,GO:0042304,GO:0042493,GO:0042593,GO:0045471,GO:0046326,GO:0046872,GO:0055100,GO:0061042,GO:0061871,GO:0071398,GO:0097003,GO:0120162	positive regulation of protein phosphorylation|protein binding|plasma membrane|heart development|female pregnancy|response to nutrient|response to fructose|hormone-mediated signaling pathway|negative regulation of gene expression|response to amine|integral component of membrane|fatty acid oxidation|negative regulation of cell growth|intrinsic component of plasma membrane|response to lipopolysacch…	hsa04152,hsa04211,hsa04920,hsa04932	AMPK signaling pathway|Longevity regulating pathway|Adipocytokine signaling pathway|Non-alcoholic fatty liver disease
ADIRF	1007.46455	862.5031087	1152.425991	1.336141261	0.418072542	0.088837757	1	73.41340622	96.44926645	10974	adipogenesis regulatory factor	GO:0003674,GO:0005515,GO:0005634,GO:0005654,GO:0005829,GO:0030154,GO:0045600,GO:0045944,GO:0070062,GO:0071478,GO:0072719,GO:2001023	molecular_function|protein binding|nucleus|nucleoplasm|cytosol|cell differentiation|positive regulation of fat cell differentiation|positive regulation of transcription by RNA polymerase II|extracellular exosome|cellular response to radiation|cellular response to cisplatin|regulation of response to drug
ADK	2618.553319	1977.826791	3259.279847	1.647909646	0.720637142	0.002394388	0.313463325	24.23163011	39.26333679	132	adenosine kinase	GO:0003723,GO:0004001,GO:0005524,GO:0005634,GO:0005654,GO:0005829,GO:0005886,GO:0006166,GO:0006175,GO:0009156,GO:0016310,GO:0043101,GO:0044209,GO:0046872	RNA binding|adenosine kinase activity|ATP binding|nucleus|nucleoplasm|cytosol|plasma membrane|purine ribonucleoside salvage|dATP biosynthetic process|ribonucleoside monophosphate biosynthetic process|phosphorylation|purine-containing compound salvage|AMP salvage|metal ion binding	hsa00230	Purine metabolism
ADM	713.3772083	598.2379825	828.5164341	1.384927835	0.469810803	0.065984927	1	21.39870081	29.13974382	133	adrenomedullin	GO:0001570,GO:0001666,GO:0001843,GO:0002026,GO:0002031,GO:0003073,GO:0005102,GO:0005179,GO:0005576,GO:0005615,GO:0005737,GO:0006954,GO:0007165,GO:0007186,GO:0007189,GO:0007204,GO:0007507,GO:0007565,GO:0007568,GO:0008209,GO:0008284,GO:0008285,GO:0009409,GO:0009611,GO:0010460,GO:0031100,GO:0031102,GO:0031623,GO:0031700,GO:0032496,GO:0032868,GO:0035809,GO:0042475,GO:0042594,GO:0043065,GO:0043116,GO:…	vasculogenesis|response to hypoxia|neural tube closure|regulation of the force of heart contraction|G protein-coupled receptor internalization|regulation of systemic arterial blood pressure|signaling receptor binding|hormone activity|extracellular region|extracellular space|cytoplasm|inflammatory response|signal transduction|G protein-coupled receptor signaling pathway|adenylate cyclase-activatin…	hsa04080,hsa04270	Neuroactive ligand-receptor interaction|Vascular smooth muscle contraction
ADM2	71.89296792	83.23311061	60.55282523	0.727508858	-0.458963281	0.38845876	1	1.054355124	0.754217104	79924	adrenomedullin 2	GO:0001525,GO:0005179,GO:0005576,GO:0006468,GO:0007186,GO:0007189,GO:0007586,GO:0007631,GO:0010628,GO:0044877,GO:0045766,GO:0045776	angiogenesis|hormone activity|extracellular region|protein phosphorylation|G protein-coupled receptor signaling pathway|adenylate cyclase-activating G protein-coupled receptor signaling pathway|digestion|feeding behavior|positive regulation of gene expression|protein-containing complex binding|positive regulation of angiogenesis|negative regulation of blood pressure
ADM5	5.444873611	4.161655531	6.728091692	1.616686351	0.693039812	0.747994079	1	0.281852674	0.448042394	199800	adrenomedullin 5 (putative)	GO:0003674,GO:0005575,GO:0005576,GO:0008150	molecular_function|cellular_component|extracellular region|biological_process
ADNP	3137.545625	3150.373237	3124.718013	0.991856449	-0.011796759	0.961735594	1	19.45269345	18.97141582	23394	activity dependent neuroprotector homeobox	GO:0000785,GO:0000981,GO:0003677,GO:0005515,GO:0005634,GO:0006357,GO:0010468,GO:0046872,GO:0090575	chromatin|DNA-binding transcription factor activity, RNA polymerase II-specific|DNA binding|protein binding|nucleus|regulation of transcription by RNA polymerase II|regulation of gene expression|metal ion binding|RNA polymerase II transcription regulator complex
ADNP2	1329.760725	1387.912119	1271.60933	0.916203059	-0.126260715	0.600804348	1	13.5560613	12.2122712	22850	ADNP homeobox 2	GO:0000785,GO:0000981,GO:0003674,GO:0003677,GO:0005515,GO:0005575,GO:0005634,GO:0006357,GO:0010468,GO:0030182,GO:0030307,GO:0034599,GO:0046872,GO:0060548,GO:0071300	chromatin|DNA-binding transcription factor activity, RNA polymerase II-specific|molecular_function|DNA binding|protein binding|cellular_component|nucleus|regulation of transcription by RNA polymerase II|regulation of gene expression|neuron differentiation|positive regulation of cell growth|cellular response to oxidative stress|metal ion binding|negative regulation of cell death|cellular response …
ADO	1263.709534	1218.324657	1309.094412	1.07450375	0.103670518	0.669327649	1	17.2924861	18.26991595	84890	2-aminoethanethiol dioxygenase	GO:0000098,GO:0005515,GO:0005829,GO:0046872,GO:0047800,GO:0055114	sulfur amino acid catabolic process|protein binding|cytosol|metal ion binding|cysteamine dioxygenase activity|oxidation-reduction process	hsa00430	Taurine and hypotaurine metabolism
ADORA1	73.93919714	73.86938567	74.00900861	1.001890133	0.002724311	1	1	1.231190927	1.212876787	134	adenosine A1 receptor	GO:0000186,GO:0001609,GO:0001659,GO:0001664,GO:0001666,GO:0001883,GO:0001973,GO:0002087,GO:0002674,GO:0002686,GO:0002793,GO:0003084,GO:0003085,GO:0003093,GO:0005515,GO:0005783,GO:0005886,GO:0005887,GO:0006612,GO:0006909,GO:0006954,GO:0007165,GO:0007186,GO:0007193,GO:0007267,GO:0007399,GO:0008285,GO:0014050,GO:0014069,GO:0016042,GO:0016323,GO:0030673,GO:0031072,GO:0031683,GO:0032229,GO:0032244,GO:…	activation of MAPKK activity|G protein-coupled adenosine receptor activity|temperature homeostasis|G protein-coupled receptor binding|response to hypoxia|purine nucleoside binding|G protein-coupled adenosine receptor signaling pathway|regulation of respiratory gaseous exchange by nervous system process|negative regulation of acute inflammatory response|negative regulation of leukocyte migration|p…	hsa04022,hsa04024,hsa04071,hsa04080,hsa04923,hsa04924,hsa05032	cGMP-PKG signaling pathway|cAMP signaling pathway|Sphingolipid signaling pathway|Neuroactive ligand-receptor interaction|Regulation of lipolysis in adipocytes|Renin secretion|Morphine addiction
ADORA2A	58.56573226	61.38441908	55.74704545	0.908162793	-0.138977164	0.833197961	1	1.183516483	1.056839883	135	adenosine A2a receptor	GO:0000139,GO:0001609,GO:0001973,GO:0005515,GO:0005882,GO:0005886,GO:0005887,GO:0006355,GO:0006469,GO:0006909,GO:0006915,GO:0006954,GO:0006968,GO:0007186,GO:0007188,GO:0007189,GO:0007205,GO:0007267,GO:0007271,GO:0007417,GO:0007596,GO:0007600,GO:0007626,GO:0008015,GO:0008285,GO:0014049,GO:0014057,GO:0014061,GO:0014069,GO:0016020,GO:0019899,GO:0030425,GO:0030673,GO:0031000,GO:0031802,GO:0035249,GO:…	Golgi membrane|G protein-coupled adenosine receptor activity|G protein-coupled adenosine receptor signaling pathway|protein binding|intermediate filament|plasma membrane|integral component of plasma membrane|regulation of transcription, DNA-templated|negative regulation of protein kinase activity|phagocytosis|apoptotic process|inflammatory response|cellular defense response|G protein-coupled rece…	hsa04015,hsa04020,hsa04024,hsa04080,hsa04270,hsa05012,hsa05034	Rap1 signaling pathway|Calcium signaling pathway|cAMP signaling pathway|Neuroactive ligand-receptor interaction|Vascular smooth muscle contraction|Parkinson disease|Alcoholism
ADORA2B	1099.789013	1027.928916	1171.64911	1.139815304	0.188800069	0.439766066	1	9.456762109	10.59859085	136	adenosine A2b receptor	GO:0000187,GO:0001609,GO:0001973,GO:0005515,GO:0005886,GO:0005887,GO:0006968,GO:0007186,GO:0007190,GO:0007254,GO:0007588,GO:0044267	activation of MAPK activity|G protein-coupled adenosine receptor activity|G protein-coupled adenosine receptor signaling pathway|protein binding|plasma membrane|integral component of plasma membrane|cellular defense response|G protein-coupled receptor signaling pathway|activation of adenylate cyclase activity|JNK cascade|excretion|cellular protein metabolic process	hsa04015,hsa04020,hsa04080,hsa04270,hsa05034	Rap1 signaling pathway|Calcium signaling pathway|Neuroactive ligand-receptor interaction|Vascular smooth muscle contraction|Alcoholism
ADPGK	1148.817413	1103.879129	1193.755697	1.081418849	0.112925407	0.644189821	1	11.27718229	11.9912847	83440	ADP dependent glucokinase	GO:0005576,GO:0005783,GO:0005789,GO:0006006,GO:0016020,GO:0043843,GO:0046872,GO:0061621	extracellular region|endoplasmic reticulum|endoplasmic reticulum membrane|glucose metabolic process|membrane|ADP-specific glucokinase activity|metal ion binding|canonical glycolysis	hsa00010	Glycolysis / Gluconeogenesis
ADPRH	42.75131837	49.93986637	35.56277037	0.712111845	-0.489824245	0.451672414	1	0.722471912	0.505871666	141	ADP-ribosylarginine hydrolase	GO:0000287,GO:0003875,GO:0005096,GO:0005515,GO:0005615,GO:0005776,GO:0005829,GO:0006464,GO:0006886,GO:0030955,GO:0051725,GO:0055037,GO:0090630,GO:2000785	magnesium ion binding|ADP-ribosylarginine hydrolase activity|GTPase activator activity|protein binding|extracellular space|autophagosome|cytosol|cellular protein modification process|intracellular protein transport|potassium ion binding|protein de-ADP-ribosylation|recycling endosome|activation of GTPase activity|regulation of autophagosome assembly
ADPRHL1	40.99758315	29.13158871	52.86357758	1.814647944	0.859689682	0.185432195	1	0.722108383	1.288445183	113622	ADP-ribosylhydrolase like 1	GO:0000287,GO:0003875,GO:0051725	magnesium ion binding|ADP-ribosylarginine hydrolase activity|protein de-ADP-ribosylation
ADPRM	192.0714466	197.6786377	186.4642555	0.94326963	-0.084257876	0.832269217	1	6.877278733	6.378574862	56985	ADP-ribose/CDP-alcohol diphosphatase, manganese dependent	GO:0005829,GO:0008663,GO:0030145,GO:0034656,GO:0047631,GO:0047734	cytosol|2',3'-cyclic-nucleotide 2'-phosphodiesterase activity|manganese ion binding|nucleobase-containing small molecule catabolic process|ADP-ribose diphosphatase activity|CDP-glycerol diphosphatase activity	hsa00230,hsa00564	Purine metabolism|Glycerophospholipid metabolism
ADPRS	498.2028058	487.954111	508.4515007	1.042006798	0.05936469	0.834952159	1	15.70640174	16.09231157	54936	ADP-ribosylserine hydrolase	GO:0000287,GO:0004553,GO:0004649,GO:0005515,GO:0005634,GO:0005654,GO:0005739,GO:0005759,GO:0006281,GO:0016604,GO:0061463,GO:0071451,GO:0090734,GO:0140290,GO:0140292	magnesium ion binding|hydrolase activity, hydrolyzing O-glycosyl compounds|poly(ADP-ribose) glycohydrolase activity|protein binding|nucleus|nucleoplasm|mitochondrion|mitochondrial matrix|DNA repair|nuclear body|O-acetyl-ADP-ribose deacetylase activity|cellular response to superoxide|site of DNA damage|peptidyl-serine ADP-deribosylation|ADP-ribosylserine hydrolase activity
ADRA1D	2.923096831	1.040413883	4.80577978	4.619103859	2.207612985	0.416510993	1	0.018873208	0.085718512	146	adrenoceptor alpha 1D	GO:0001996,GO:0004930,GO:0004937,GO:0005515,GO:0005886,GO:0005887,GO:0007186,GO:0007188,GO:0007200,GO:0007204,GO:0007267,GO:0008284,GO:0042802,GO:0043410,GO:0045907,GO:0071880,GO:0150099	positive regulation of heart rate by epinephrine-norepinephrine|G protein-coupled receptor activity|alpha1-adrenergic receptor activity|protein binding|plasma membrane|integral component of plasma membrane|G protein-coupled receptor signaling pathway|adenylate cyclase-modulating G protein-coupled receptor signaling pathway|phospholipase C-activating G protein-coupled receptor signaling pathway|po…	hsa04020,hsa04022,hsa04080,hsa04261,hsa04270,hsa04970	Calcium signaling pathway|cGMP-PKG signaling pathway|Neuroactive ligand-receptor interaction|Adrenergic signaling in cardiomyocytes|Vascular smooth muscle contraction|Salivary secretion
ADRB1	5.603389465	8.323311061	2.883467868	0.346432789	-1.529352609	0.352439314	1	0.146166441	0.049789509	153	adrenoceptor beta 1	GO:0001996,GO:0001997,GO:0002024,GO:0002025,GO:0004930,GO:0004939,GO:0004940,GO:0005085,GO:0005515,GO:0005769,GO:0005886,GO:0005887,GO:0007186,GO:0007190,GO:0009409,GO:0030165,GO:0031649,GO:0031694,GO:0040015,GO:0042596,GO:0043547,GO:0045187,GO:0046982,GO:0050873,GO:0060078,GO:0071880,GO:0098685,GO:0099579,GO:0120162	positive regulation of heart rate by epinephrine-norepinephrine|positive regulation of the force of heart contraction by epinephrine-norepinephrine|diet induced thermogenesis|norepinephrine-epinephrine-mediated vasodilation involved in regulation of systemic arterial blood pressure|G protein-coupled receptor activity|beta-adrenergic receptor activity|beta1-adrenergic receptor activity|guanyl-nucl…	hsa04020,hsa04022,hsa04024,hsa04080,hsa04261,hsa04540,hsa04923,hsa04924,hsa04970,hsa05414	Calcium signaling pathway|cGMP-PKG signaling pathway|cAMP signaling pathway|Neuroactive ligand-receptor interaction|Adrenergic signaling in cardiomyocytes|Gap junction|Regulation of lipolysis in adipocytes|Renin secretion|Salivary secretion|Dilated cardiomyopathy
ADRB2	570.2693809	537.8939773	602.6447844	1.120378383	0.163986053	0.539988039	1	14.26051315	15.70981434	154	adrenoceptor beta 2	GO:0001540,GO:0002024,GO:0002025,GO:0002028,GO:0002032,GO:0004930,GO:0004941,GO:0005515,GO:0005634,GO:0005764,GO:0005768,GO:0005769,GO:0005794,GO:0005886,GO:0005887,GO:0006898,GO:0007166,GO:0007171,GO:0007186,GO:0007188,GO:0007190,GO:0008179,GO:0008333,GO:0009409,GO:0010008,GO:0010739,GO:0015459,GO:0016020,GO:0016324,GO:0016579,GO:0030501,GO:0030665,GO:0031649,GO:0040015,GO:0042802,GO:0042803,GO:…	amyloid-beta binding|diet induced thermogenesis|norepinephrine-epinephrine-mediated vasodilation involved in regulation of systemic arterial blood pressure|regulation of sodium ion transport|desensitization of G protein-coupled receptor signaling pathway by arrestin|G protein-coupled receptor activity|beta2-adrenergic receptor activity|protein binding|nucleus|lysosome|endosome|early endosome|Golg…	hsa04020,hsa04022,hsa04024,hsa04080,hsa04261,hsa04923,hsa04924,hsa04970	Calcium signaling pathway|cGMP-PKG signaling pathway|cAMP signaling pathway|Neuroactive ligand-receptor interaction|Adrenergic signaling in cardiomyocytes|Regulation of lipolysis in adipocytes|Renin secretion|Salivary secretion
ADRM1	2933.539601	2853.85528	3013.223922	1.055843281	0.078395711	0.741437303	1	65.19906299	67.68804852	11047	adhesion regulating molecule 1	GO:0000502,GO:0002020,GO:0005515,GO:0005654,GO:0005829,GO:0005886,GO:0006368,GO:0006511,GO:0008541,GO:0010950,GO:0016579,GO:0043130,GO:0043248,GO:0061133,GO:0070628	proteasome complex|protease binding|protein binding|nucleoplasm|cytosol|plasma membrane|transcription elongation from RNA polymerase II promoter|ubiquitin-dependent protein catabolic process|proteasome regulatory particle, lid subcomplex|positive regulation of endopeptidase activity|protein deubiquitination|ubiquitin binding|proteasome assembly|endopeptidase activator activity|proteasome binding	hsa03050,hsa05010,hsa05012,hsa05014,hsa05016,hsa05017,hsa05020,hsa05022,hsa05169	Proteasome|Alzheimer disease|Parkinson disease|Amyotrophic lateral sclerosis|Huntington disease|Spinocerebellar ataxia|Prion disease|Pathways of neurodegeneration - multiple diseases|Epstein-Barr virus infection
ADSL	1468.240795	1503.39806	1433.08353	0.953229599	-0.069104345	0.774609707	1	19.98345986	18.73006914	158	adenylosuccinate lyase	GO:0004018,GO:0005829,GO:0006164,GO:0006167,GO:0006189,GO:0009168,GO:0032991,GO:0042802,GO:0044208,GO:0070626	N6-(1,2-dicarboxyethyl)AMP AMP-lyase (fumarate-forming) activity|cytosol|purine nucleotide biosynthetic process|AMP biosynthetic process|'de novo' IMP biosynthetic process|purine ribonucleoside monophosphate biosynthetic process|protein-containing complex|identical protein binding|'de novo' AMP biosynthetic process|(S)-2-(5-amino-1-(5-phospho-D-ribosyl)imidazole-4-carboxamido)succinate AMP-lyase …	hsa00230,hsa00250	Purine metabolism|Alanine, aspartate and glutamate metabolism
ADSS1	42.99915299	31.21241648	54.78588949	1.755259466	0.811684309	0.203286373	1	0.737057213	1.272077887	122622	adenylosuccinate synthase 1	GO:0000287,GO:0002376,GO:0003924,GO:0004019,GO:0005525,GO:0005737,GO:0005829,GO:0006167,GO:0006531,GO:0006541,GO:0009168,GO:0014850,GO:0035690,GO:0042301,GO:0042594,GO:0042802,GO:0044208,GO:0046040,GO:0051015,GO:0071257	magnesium ion binding|immune system process|GTPase activity|adenylosuccinate synthase activity|GTP binding|cytoplasm|cytosol|AMP biosynthetic process|aspartate metabolic process|glutamine metabolic process|purine ribonucleoside monophosphate biosynthetic process|response to muscle activity|cellular response to drug|phosphate ion binding|response to starvation|identical protein binding|'de novo' A…	hsa00230,hsa00250	Purine metabolism|Alanine, aspartate and glutamate metabolism
ADSS2	1101.328898	1181.910171	1020.747625	0.863642306	-0.211494179	0.386320165	1	16.9196281	14.36798612	159	adenylosuccinate synthase 2	GO:0000287,GO:0002376,GO:0004019,GO:0005515,GO:0005525,GO:0005737,GO:0005739,GO:0005829,GO:0006167,GO:0006531,GO:0009168,GO:0014074,GO:0042301,GO:0044208,GO:0046040,GO:0060359,GO:0070062,GO:0071257	magnesium ion binding|immune system process|adenylosuccinate synthase activity|protein binding|GTP binding|cytoplasm|mitochondrion|cytosol|AMP biosynthetic process|aspartate metabolic process|purine ribonucleoside monophosphate biosynthetic process|response to purine-containing compound|phosphate ion binding|'de novo' AMP biosynthetic process|IMP metabolic process|response to ammonium ion|extrace…	hsa00230,hsa00250	Purine metabolism|Alanine, aspartate and glutamate metabolism
ADTRP	895.9257997	873.9476614	917.903938	1.050296235	0.070796295	0.779374829	1	6.582131025	6.797504601	84830	androgen dependent TFPI regulating protein	GO:0001934,GO:0002042,GO:0002686,GO:0003332,GO:0005515,GO:0005901,GO:0009986,GO:0010628,GO:0016020,GO:0016021,GO:0016787,GO:0030195,GO:0042758,GO:0043491,GO:0050709,GO:0071383,GO:0140052,GO:1903038,GO:2000402	positive regulation of protein phosphorylation|cell migration involved in sprouting angiogenesis|negative regulation of leukocyte migration|negative regulation of extracellular matrix constituent secretion|protein binding|caveola|cell surface|positive regulation of gene expression|membrane|integral component of membrane|hydrolase activity|negative regulation of blood coagulation|long-chain fatty …
AEBP2	708.3776997	681.4710931	735.2843063	1.078966245	0.109649731	0.671761797	1	6.58259905	6.983553096	121536	AE binding protein 2	GO:0000122,GO:0000785,GO:0000978,GO:0001227,GO:0005654,GO:0006325,GO:0006357,GO:0035098,GO:0045814,GO:0046872	negative regulation of transcription by RNA polymerase II|chromatin|RNA polymerase II cis-regulatory region sequence-specific DNA binding|DNA-binding transcription repressor activity, RNA polymerase II-specific|nucleoplasm|chromatin organization|regulation of transcription by RNA polymerase II|ESC/E(Z) complex|negative regulation of gene expression, epigenetic|metal ion binding			other
AEN	954.9419274	1010.24188	899.6419748	0.890521362	-0.167277876	0.49952975	1	11.048105	9.673938305	64782	apoptosis enhancing nuclease	GO:0003676,GO:0004527,GO:0005515,GO:0005634,GO:0005654,GO:0005730,GO:0010212,GO:0031965,GO:0042771,GO:0090305	nucleic acid binding|exonuclease activity|protein binding|nucleus|nucleoplasm|nucleolus|response to ionizing radiation|nuclear membrane|intrinsic apoptotic signaling pathway in response to DNA damage by p53 class mediator|nucleic acid phosphodiester bond hydrolysis
AFAP1	3456.811105	3444.810365	3468.811845	1.006967431	0.010017023	0.967667745	1	20.51363512	20.31090286	60312	actin filament associated protein 1	GO:0003779,GO:0005829,GO:0005925,GO:0009966,GO:0015629,GO:0017124,GO:0042169,GO:0051493	actin binding|cytosol|focal adhesion|regulation of signal transduction|actin cytoskeleton|SH3 domain binding|SH2 domain binding|regulation of cytoskeleton organization
AFAP1L1	1291.645995	1459.700677	1123.591313	0.7697409	-0.377555189	0.116798916	1	12.41656716	9.397607091	134265	actin filament associated protein 1 like 1	GO:0002102,GO:0005515,GO:0005829,GO:0017124,GO:0030054,GO:0071437	podosome|protein binding|cytosol|SH3 domain binding|cell junction|invadopodium
AFAP1L2	3.522561699	4.161655531	2.883467868	0.692865579	-0.529352609	0.940314863	1	0.042361226	0.028859492	84632	actin filament associated protein 1 like 2	GO:0005737,GO:0005829,GO:0005886,GO:0006954,GO:0007346,GO:0017124,GO:0030296,GO:0032675,GO:0032757,GO:0035591,GO:0042169,GO:0045742,GO:0045893,GO:0061098	cytoplasm|cytosol|plasma membrane|inflammatory response|regulation of mitotic cell cycle|SH3 domain binding|protein tyrosine kinase activator activity|regulation of interleukin-6 production|positive regulation of interleukin-8 production|signaling adaptor activity|SH2 domain binding|positive regulation of epidermal growth factor receptor signaling pathway|positive regulation of transcription, DNA…
AFDN	2023.777034	1831.128433	2216.425635	1.21041517	0.275501974	0.244331564	1	11.51047809	13.6993165	4301	afadin, adherens junction formation factor	GO:0005515,GO:0005654,GO:0005829,GO:0005886,GO:0005911,GO:0005912,GO:0007155,GO:0007165,GO:0007267,GO:0008022,GO:0010628,GO:0016607,GO:0022409,GO:0030054,GO:0030336,GO:0031267,GO:0032880,GO:0034332,GO:0043547,GO:0044291,GO:0044331,GO:0045296,GO:0046930,GO:0046931,GO:0050839,GO:0051015,GO:0061951,GO:0070160,GO:0070830,GO:0090557,GO:2000049	protein binding|nucleoplasm|cytosol|plasma membrane|cell-cell junction|adherens junction|cell adhesion|signal transduction|cell-cell signaling|protein C-terminus binding|positive regulation of gene expression|nuclear speck|positive regulation of cell-cell adhesion|cell junction|negative regulation of cell migration|small GTPase binding|regulation of protein localization|adherens junction organiza…	hsa04014,hsa04015,hsa04024,hsa04520,hsa04530,hsa04670	Ras signaling pathway|Rap1 signaling pathway|cAMP signaling pathway|Adherens junction|Tight junction|Leukocyte transendothelial migration
AFF1	1677.137502	1688.591732	1665.683272	0.986433393	-0.019706455	0.936529925	1	8.213364675	7.96636224	4299	AF4/FMR2 family member 1	GO:0005515,GO:0008023,GO:0010468,GO:0032783	protein binding|transcription elongation factor complex|regulation of gene expression|super elongation complex	hsa05202	Transcriptional misregulation in cancer
AFF3	97.55168473	113.4051132	81.69825626	0.720410694	-0.473108499	0.319062791	1	0.297377283	0.210648863	3899	AF4/FMR2 family member 3	GO:0003690,GO:0003700,GO:0005634,GO:0005654,GO:0005829,GO:0006355,GO:0010468,GO:0016604,GO:0032783,GO:0034612,GO:0035116	double-stranded DNA binding|DNA-binding transcription factor activity|nucleus|nucleoplasm|cytosol|regulation of transcription, DNA-templated|regulation of gene expression|nuclear body|super elongation complex|response to tumor necrosis factor|embryonic hindlimb morphogenesis
AFF4	4644.153401	4651.690469	4636.616332	0.996759428	-0.004682749	0.985396212	1	25.84883079	25.33392231	27125	AF4/FMR2 family member 4	GO:0001650,GO:0005515,GO:0005654,GO:0006366,GO:0006368,GO:0007286,GO:0008023,GO:0010468,GO:0032783,GO:0035327	fibrillar center|protein binding|nucleoplasm|transcription by RNA polymerase II|transcription elongation from RNA polymerase II promoter|spermatid development|transcription elongation factor complex|regulation of gene expression|super elongation complex|transcriptionally active chromatin			AF_4
AFG1L	61.17179739	54.1015219	68.24207288	1.261370669	0.334992291	0.562108763	1	0.336045017	0.416784315	246269	AFG1 like ATPase	GO:0005515,GO:0005524,GO:0005737,GO:0005739,GO:0006123,GO:0007005,GO:0016887,GO:0031966,GO:0035694	protein binding|ATP binding|cytoplasm|mitochondrion|mitochondrial electron transport, cytochrome c to oxygen|mitochondrion organization|ATPase activity|mitochondrial membrane|mitochondrial protein catabolic process
AFG3L2	1783.33959	1801.996845	1764.682335	0.979292689	-0.030187981	0.901048124	1	30.43331002	29.30440318	10939	AFG3 like matrix AAA peptidase subunit 2	GO:0004176,GO:0004222,GO:0005515,GO:0005524,GO:0005739,GO:0005743,GO:0005745,GO:0006508,GO:0006851,GO:0007409,GO:0007528,GO:0008053,GO:0008237,GO:0008270,GO:0016485,GO:0016540,GO:0021675,GO:0033619,GO:0034982,GO:0036444,GO:0040014,GO:0042407,GO:0042552,GO:0048747,GO:0051082,GO:0051560,GO:0060013,GO:0065003	ATP-dependent peptidase activity|metalloendopeptidase activity|protein binding|ATP binding|mitochondrion|mitochondrial inner membrane|m-AAA complex|proteolysis|mitochondrial calcium ion transmembrane transport|axonogenesis|neuromuscular junction development|mitochondrial fusion|metallopeptidase activity|zinc ion binding|protein processing|protein autoprocessing|nerve development|membrane protein …	hsa05017	Spinocerebellar ataxia
AFMID	376.6171918	387.0339643	366.2004192	0.946171274	-0.079826734	0.793736523	1	9.007977034	8.380466755	125061	arylformamidase	GO:0005515,GO:0005634,GO:0005737,GO:0005829,GO:0016787,GO:0019441,GO:0034354	protein binding|nucleus|cytoplasm|cytosol|hydrolase activity|tryptophan catabolic process to kynurenine|'de novo' NAD biosynthetic process from tryptophan	hsa00380,hsa00630	Tryptophan metabolism|Glyoxylate and dicarboxylate metabolism
AFP	2.962725795	2.080827765	3.844623824	1.847641543	0.88568489	0.829811711	1	0.04862082	0.0883306	174	alpha fetoprotein	GO:0005504,GO:0005515,GO:0005615,GO:0005737,GO:0005788,GO:0006810,GO:0008270,GO:0043687,GO:0044267	fatty acid binding|protein binding|extracellular space|cytoplasm|endoplasmic reticulum lumen|transport|zinc ion binding|post-translational protein modification|cellular protein metabolic process	hsa04390	Hippo signaling pathway
AFTPH	755.2554607	827.1290367	683.3818847	0.82620952	-0.27542041	0.277592578	1	10.53265485	8.556560522	54812	aftiphilin	GO:0005654,GO:0005794,GO:0005829,GO:0015031,GO:0030121,GO:0030276,GO:0032588,GO:0043231,GO:0046907	nucleoplasm|Golgi apparatus|cytosol|protein transport|AP-1 adaptor complex|clathrin binding|trans-Golgi network membrane|intracellular membrane-bounded organelle|intracellular transport
AGA	285.1048151	293.3967149	276.8129153	0.943476533	-0.083941461	0.803139492	1	7.686815628	7.130972234	175	aspartylglucosaminidase	GO:0003948,GO:0005515,GO:0005576,GO:0005615,GO:0005737,GO:0005764,GO:0005783,GO:0006508,GO:0006517,GO:0008233,GO:0035578,GO:0043312,GO:0043621	N4-(beta-N-acetylglucosaminyl)-L-asparaginase activity|protein binding|extracellular region|extracellular space|cytoplasm|lysosome|endoplasmic reticulum|proteolysis|protein deglycosylation|peptidase activity|azurophil granule lumen|neutrophil degranulation|protein self-association	hsa00511,hsa04142	Other glycan degradation|Lysosome
AGAP1	1374.925608	1311.961906	1437.88931	1.09598404	0.13222679	0.58276821	1	3.830041882	4.12742254	116987	ArfGAP with GTPase domain, ankyrin repeat and PH domain 1	GO:0003924,GO:0005096,GO:0005515,GO:0005525,GO:0005543,GO:0005634,GO:0005737,GO:0015031,GO:0043547,GO:0046872	GTPase activity|GTPase activator activity|protein binding|GTP binding|phospholipid binding|nucleus|cytoplasm|protein transport|positive regulation of GTPase activity|metal ion binding	hsa04144	Endocytosis
AGAP2	168.899908	157.1024963	180.6973197	1.150187451	0.201869002	0.611496792	1	1.235524828	1.397305217	116986	ArfGAP with GTPase domain, ankyrin repeat and PH domain 2	GO:0003924,GO:0005096,GO:0005515,GO:0005524,GO:0005525,GO:0005634,GO:0005654,GO:0005737,GO:0005768,GO:0005829,GO:0015031,GO:0016020,GO:0016197,GO:0019901,GO:0030036,GO:0030295,GO:0032147,GO:0035014,GO:0042177,GO:0043524,GO:0043547,GO:0045860,GO:0046872,GO:0061903,GO:0070062,GO:0090543	GTPase activity|GTPase activator activity|protein binding|ATP binding|GTP binding|nucleus|nucleoplasm|cytoplasm|endosome|cytosol|protein transport|membrane|endosomal transport|protein kinase binding|actin cytoskeleton organization|protein kinase activator activity|activation of protein kinase activity|phosphatidylinositol 3-kinase regulator activity|negative regulation of protein catabolic proces…	hsa04068,hsa04144	FoxO signaling pathway|Endocytosis
AGAP3	1116.108543	1077.868782	1154.348303	1.070954389	0.098897038	0.687098063	1	9.390120124	9.888110285	116988	ArfGAP with GTPase domain, ankyrin repeat and PH domain 3	GO:0003924,GO:0005096,GO:0005525,GO:0005634,GO:0005737,GO:0007165,GO:0016020,GO:0031593,GO:0034614,GO:0043161,GO:0043547,GO:0046872,GO:0071944	GTPase activity|GTPase activator activity|GTP binding|nucleus|cytoplasm|signal transduction|membrane|polyubiquitin modification-dependent protein binding|cellular response to reactive oxygen species|proteasome-mediated ubiquitin-dependent protein catabolic process|positive regulation of GTPase activity|metal ion binding|cell periphery	hsa04144	Endocytosis
AGAP4	251.7813884	301.720026	201.8427508	0.668973662	-0.579978682	0.082350314	1	4.209736797	2.769077698	119016	ArfGAP with GTPase domain, ankyrin repeat and PH domain 4	GO:0005096,GO:0005634,GO:0043547,GO:0046872	GTPase activator activity|nucleus|positive regulation of GTPase activity|metal ion binding	hsa04144	Endocytosis
AGAP5	100.3854628	137.3346325	63.4362931	0.461910386	-1.11431511	0.017483645	0.770503287	2.695585482	1.224283551	729092	ArfGAP with GTPase domain, ankyrin repeat and PH domain 5	GO:0005096,GO:0005634,GO:0043547,GO:0046872	GTPase activator activity|nucleus|positive regulation of GTPase activity|metal ion binding	hsa04144	Endocytosis
AGAP6	268.3739046	270.5076095	266.2401998	0.984224438	-0.022940757	0.95653803	1	5.378723527	5.205285374	414189	ArfGAP with GTPase domain, ankyrin repeat and PH domain 6	GO:0005096,GO:0005634,GO:0043547,GO:0046872	GTPase activator activity|nucleus|positive regulation of GTPase activity|metal ion binding	hsa04144	Endocytosis
AGAP9	318.45781	311.0837509	325.8318691	1.047408835	0.066824679	0.83818545	1	6.955160469	7.162993645	642517	ArfGAP with GTPase domain, ankyrin repeat and PH domain 9	GO:0005096,GO:0005634,GO:0043547,GO:0046872	GTPase activator activity|nucleus|positive regulation of GTPase activity|metal ion binding	hsa04144	Endocytosis
AGBL2	52.31821855	61.38441908	43.25201802	0.704609063	-0.505105063	0.399132348	1	0.641467325	0.444420356	79841	AGBL carboxypeptidase 2	GO:0004181,GO:0005814,GO:0005829,GO:0006508,GO:0008270,GO:0035610,GO:0036064	metallocarboxypeptidase activity|centriole|cytosol|proteolysis|zinc ion binding|protein side chain deglutamylation|ciliary basal body
AGBL3	53.24477596	47.8590386	58.63051332	1.225066676	0.292860272	0.636582397	1	0.314318106	0.378617169	340351	AGBL carboxypeptidase 3	GO:0004181,GO:0005829,GO:0006508,GO:0008270,GO:0035610	metallocarboxypeptidase activity|cytosol|proteolysis|zinc ion binding|protein side chain deglutamylation
AGBL5	938.8702325	941.5745638	936.1659011	0.994255726	-0.00831113	0.978014625	1	15.36700426	15.02306308	60509	AGBL carboxypeptidase 5	GO:0004181,GO:0005634,GO:0005737,GO:0005829,GO:0006508,GO:0008270,GO:0015630,GO:0015631,GO:0030496,GO:0035608,GO:0035611,GO:0045171,GO:0051607,GO:0072686	metallocarboxypeptidase activity|nucleus|cytoplasm|cytosol|proteolysis|zinc ion binding|microtubule cytoskeleton|tubulin binding|midbody|protein deglutamylation|protein branching point deglutamylation|intercellular bridge|defense response to virus|mitotic spindle
AGER	32.14400431	36.41448589	27.87352272	0.765451497	-0.385617132	0.609016882	1	1.139140788	0.857366001	177	advanced glycosylation end-product specific receptor	GO:0001540,GO:0001650,GO:0001666,GO:0001774,GO:0001914,GO:0001934,GO:0004888,GO:0005044,GO:0005515,GO:0005576,GO:0005886,GO:0005887,GO:0006897,GO:0006954,GO:0007166,GO:0007611,GO:0009611,GO:0009986,GO:0010255,GO:0016324,GO:0030054,GO:0031175,GO:0032693,GO:0032722,GO:0032731,GO:0032735,GO:0032755,GO:0032760,GO:0034116,GO:0038023,GO:0042104,GO:0042802,GO:0043507,GO:0044548,GO:0044877,GO:0045056,GO:…	amyloid-beta binding|fibrillar center|response to hypoxia|microglial cell activation|regulation of T cell mediated cytotoxicity|positive regulation of protein phosphorylation|transmembrane signaling receptor activity|scavenger receptor activity|protein binding|extracellular region|plasma membrane|integral component of plasma membrane|endocytosis|inflammatory response|cell surface receptor signali…	hsa04933,hsa05010,hsa05022	AGE-RAGE signaling pathway in diabetic complications|Alzheimer disease|Pathways of neurodegeneration - multiple diseases
AGFG1	2562.882459	2484.508352	2641.256567	1.063090235	0.088264058	0.709936173	1	15.15529139	15.84183912	3267	ArfGAP with FG repeats 1	GO:0003677,GO:0003723,GO:0005096,GO:0005515,GO:0005643,GO:0005829,GO:0006406,GO:0007275,GO:0007283,GO:0030154,GO:0031410,GO:0043231,GO:0043547,GO:0046872,GO:0061024	DNA binding|RNA binding|GTPase activator activity|protein binding|nuclear pore|cytosol|mRNA export from nucleus|multicellular organism development|spermatogenesis|cell differentiation|cytoplasmic vesicle|intracellular membrane-bounded organelle|positive regulation of GTPase activity|metal ion binding|membrane organization
AGFG2	183.4260734	185.1936711	181.6584757	0.980910819	-0.027806117	0.956849738	1	1.9191157	1.850980578	3268	ArfGAP with FG repeats 2	GO:0003674,GO:0005096,GO:0008150,GO:0016020,GO:0043547,GO:0046872	molecular_function|GTPase activator activity|biological_process|membrane|positive regulation of GTPase activity|metal ion binding
AGGF1	1101.008065	984.231533	1217.784596	1.237294839	0.307189326	0.207809422	1	11.69858084	14.23238098	55109	angiogenic factor with G-patch and FHA domains 1	GO:0001525,GO:0001570,GO:0001938,GO:0003676,GO:0005515,GO:0005576,GO:0005737,GO:0007155,GO:0045766,GO:0048471	angiogenesis|vasculogenesis|positive regulation of endothelial cell proliferation|nucleic acid binding|protein binding|extracellular region|cytoplasm|cell adhesion|positive regulation of angiogenesis|perinuclear region of cytoplasm
AGK	740.8683039	752.2192372	729.5173706	0.969820146	-0.044210871	0.866982353	1	3.500571867	3.338115645	55750	acylglycerol kinase	GO:0001727,GO:0001729,GO:0003951,GO:0004143,GO:0005515,GO:0005524,GO:0005737,GO:0005739,GO:0005741,GO:0005743,GO:0005758,GO:0005829,GO:0006665,GO:0016020,GO:0016310,GO:0017050,GO:0031305,GO:0031966,GO:0042721,GO:0043231,GO:0045039,GO:0046474,GO:0046512,GO:0046513,GO:0046834,GO:0047620,GO:0102773	lipid kinase activity|ceramide kinase activity|NAD+ kinase activity|diacylglycerol kinase activity|protein binding|ATP binding|cytoplasm|mitochondrion|mitochondrial outer membrane|mitochondrial inner membrane|mitochondrial intermembrane space|cytosol|sphingolipid metabolic process|membrane|phosphorylation|D-erythro-sphingosine kinase activity|integral component of mitochondrial inner membrane|mit…	hsa00561	Glycerolipid metabolism
AGL	800.0580387	855.2202115	744.8958659	0.870998903	-0.199257193	0.429707341	1	6.70016601	5.73818241	178	amylo-alpha-1, 6-glucosidase, 4-alpha-glucanotransferase	GO:0004133,GO:0004134,GO:0004135,GO:0005515,GO:0005576,GO:0005634,GO:0005737,GO:0005829,GO:0005978,GO:0005980,GO:0007584,GO:0016234,GO:0016529,GO:0030247,GO:0031593,GO:0034774,GO:0043033,GO:0043312,GO:0051384,GO:0102500,GO:1904813	glycogen debranching enzyme activity|4-alpha-glucanotransferase activity|amylo-alpha-1,6-glucosidase activity|protein binding|extracellular region|nucleus|cytoplasm|cytosol|glycogen biosynthetic process|glycogen catabolic process|response to nutrient|inclusion body|sarcoplasmic reticulum|polysaccharide binding|polyubiquitin modification-dependent protein binding|secretory granule lumen|isoamylase…	hsa00500	Starch and sucrose metabolism
AGMAT	7.045123399	8.323311061	5.766935736	0.692865579	-0.529352609	0.780164403	1	0.143521749	0.097777265	79814	agmatinase	GO:0005739,GO:0008295,GO:0008783,GO:0033389,GO:0046872,GO:0097055	mitochondrion|spermidine biosynthetic process|agmatinase activity|putrescine biosynthetic process from arginine, using agmatinase|metal ion binding|agmatine biosynthetic process	hsa00330	Arginine and proline metabolism
AGO1	717.2753236	763.6637899	670.8868573	0.878510761	-0.186868137	0.465909659	1	3.117758026	2.693150789	26523	argonaute RISC component 1	GO:0000932,GO:0000956,GO:0000993,GO:0001046,GO:0003723,GO:0003725,GO:0003727,GO:0004521,GO:0005515,GO:0005634,GO:0005654,GO:0005737,GO:0005829,GO:0005844,GO:0007223,GO:0010501,GO:0010628,GO:0010629,GO:0016442,GO:0016525,GO:0031054,GO:0035194,GO:0035196,GO:0035198,GO:0035278,GO:0035279,GO:0035280,GO:0036464,GO:0045652,GO:0045944,GO:0060964,GO:0070578,GO:0090502,GO:0090625,GO:1990904	P-body|nuclear-transcribed mRNA catabolic process|RNA polymerase II complex binding|core promoter sequence-specific DNA binding|RNA binding|double-stranded RNA binding|single-stranded RNA binding|endoribonuclease activity|protein binding|nucleus|nucleoplasm|cytoplasm|cytosol|polysome|Wnt signaling pathway, calcium modulating pathway|RNA secondary structure unwinding|positive regulation of gene ex…
AGO2	2723.98871	2701.954853	2746.022566	1.016309567	0.023339912	0.922972202	1	7.695915276	7.690551243	27161	argonaute RISC catalytic component 2	GO:0000340,GO:0000932,GO:0000993,GO:0001046,GO:0003723,GO:0003725,GO:0003727,GO:0003743,GO:0004521,GO:0005515,GO:0005634,GO:0005654,GO:0005737,GO:0005829,GO:0005844,GO:0005845,GO:0006412,GO:0006413,GO:0007223,GO:0008022,GO:0009791,GO:0010501,GO:0010586,GO:0010628,GO:0010629,GO:0016020,GO:0016442,GO:0030422,GO:0030425,GO:0031047,GO:0031054,GO:0035087,GO:0035194,GO:0035196,GO:0035197,GO:0035198,GO:…	RNA 7-methylguanosine cap binding|P-body|RNA polymerase II complex binding|core promoter sequence-specific DNA binding|RNA binding|double-stranded RNA binding|single-stranded RNA binding|translation initiation factor activity|endoribonuclease activity|protein binding|nucleus|nucleoplasm|cytoplasm|cytosol|polysome|mRNA cap binding complex|translation|translational initiation|Wnt signaling pathway,…
AGO3	215.0894997	221.608157	208.5708425	0.941169519	-0.087473498	0.816276258	1	0.989940574	0.916111124	192669	argonaute RISC catalytic component 3	GO:0000794,GO:0000932,GO:0003723,GO:0003725,GO:0003727,GO:0004521,GO:0005515,GO:0005654,GO:0005737,GO:0005829,GO:0006402,GO:0007223,GO:0010501,GO:0010628,GO:0010629,GO:0016020,GO:0016442,GO:0031054,GO:0035194,GO:0035196,GO:0035198,GO:0035278,GO:0035279,GO:0035280,GO:0036464,GO:0045652,GO:0046872,GO:0070578,GO:0072091,GO:0090502,GO:0090624,GO:0090625,GO:1901224	condensed nuclear chromosome|P-body|RNA binding|double-stranded RNA binding|single-stranded RNA binding|endoribonuclease activity|protein binding|nucleoplasm|cytoplasm|cytosol|mRNA catabolic process|Wnt signaling pathway, calcium modulating pathway|RNA secondary structure unwinding|positive regulation of gene expression|negative regulation of gene expression|membrane|RISC complex|pre-miRNA proces…
AGO4	528.4590968	537.8939773	519.0242162	0.964919181	-0.051519983	0.855241246	1	4.068369184	3.859957068	192670	argonaute RISC component 4	GO:0000932,GO:0003725,GO:0003727,GO:0005515,GO:0005634,GO:0005737,GO:0005829,GO:0006402,GO:0007130,GO:0007140,GO:0007223,GO:0008584,GO:0010501,GO:0010586,GO:0010628,GO:0010629,GO:0016020,GO:0016442,GO:0022604,GO:0031054,GO:0035194,GO:0035196,GO:0035198,GO:0035278,GO:0035279,GO:0035280,GO:0036464,GO:0043066,GO:0045652,GO:0070578,GO:0090625	P-body|double-stranded RNA binding|single-stranded RNA binding|protein binding|nucleus|cytoplasm|cytosol|mRNA catabolic process|synaptonemal complex assembly|male meiotic nuclear division|Wnt signaling pathway, calcium modulating pathway|male gonad development|RNA secondary structure unwinding|miRNA metabolic process|positive regulation of gene expression|negative regulation of gene expression|me…
AGPAT1	1055.343096	1009.201466	1101.484726	1.09144186	0.126235282	0.607962501	1	16.7942711	18.02324326	10554	1-acylglycerol-3-phosphate O-acyltransferase 1	GO:0001819,GO:0001961,GO:0003841,GO:0005515,GO:0005783,GO:0005789,GO:0006644,GO:0006654,GO:0016020,GO:0016021,GO:0016024,GO:0031325	positive regulation of cytokine production|positive regulation of cytokine-mediated signaling pathway|1-acylglycerol-3-phosphate O-acyltransferase activity|protein binding|endoplasmic reticulum|endoplasmic reticulum membrane|phospholipid metabolic process|phosphatidic acid biosynthetic process|membrane|integral component of membrane|CDP-diacylglycerol biosynthetic process|positive regulation of c…	hsa00561,hsa00564,hsa04072,hsa04975	Glycerolipid metabolism|Glycerophospholipid metabolism|Phospholipase D signaling pathway|Fat digestion and absorption
AGPAT2	1199.590102	1124.687407	1274.492798	1.133197357	0.180399142	0.457263412	1	38.8243854	43.25948263	10555	1-acylglycerol-3-phosphate O-acyltransferase 2	GO:0001819,GO:0001961,GO:0003841,GO:0005783,GO:0005789,GO:0005886,GO:0006644,GO:0006654,GO:0008544,GO:0016021,GO:0016024,GO:0035579,GO:0042493,GO:0043312	positive regulation of cytokine production|positive regulation of cytokine-mediated signaling pathway|1-acylglycerol-3-phosphate O-acyltransferase activity|endoplasmic reticulum|endoplasmic reticulum membrane|plasma membrane|phospholipid metabolic process|phosphatidic acid biosynthetic process|epidermis development|integral component of membrane|CDP-diacylglycerol biosynthetic process|specific gr…	hsa00561,hsa00564,hsa04072,hsa04975	Glycerolipid metabolism|Glycerophospholipid metabolism|Phospholipase D signaling pathway|Fat digestion and absorption
AGPAT3	1798.986042	1733.329528	1864.642555	1.075757681	0.105353142	0.65814814	1	10.62416575	11.23777861	56894	1-acylglycerol-3-phosphate O-acyltransferase 3	GO:0000139,GO:0003841,GO:0005515,GO:0005635,GO:0005783,GO:0005789,GO:0005886,GO:0006654,GO:0008654,GO:0012505,GO:0016020,GO:0016021,GO:0016024,GO:0016746	Golgi membrane|1-acylglycerol-3-phosphate O-acyltransferase activity|protein binding|nuclear envelope|endoplasmic reticulum|endoplasmic reticulum membrane|plasma membrane|phosphatidic acid biosynthetic process|phospholipid biosynthetic process|endomembrane system|membrane|integral component of membrane|CDP-diacylglycerol biosynthetic process|transferase activity, transferring acyl groups	hsa00561,hsa00564,hsa04072	Glycerolipid metabolism|Glycerophospholipid metabolism|Phospholipase D signaling pathway
AGPAT4	466.3261434	483.7924554	448.8598314	0.927794194	-0.108123276	0.702658685	1	3.203364041	2.922329118	56895	1-acylglycerol-3-phosphate O-acyltransferase 4	GO:0003841,GO:0005515,GO:0005741,GO:0005783,GO:0005789,GO:0006654,GO:0008654,GO:0012505,GO:0016021,GO:0016024,GO:0016746	1-acylglycerol-3-phosphate O-acyltransferase activity|protein binding|mitochondrial outer membrane|endoplasmic reticulum|endoplasmic reticulum membrane|phosphatidic acid biosynthetic process|phospholipid biosynthetic process|endomembrane system|integral component of membrane|CDP-diacylglycerol biosynthetic process|transferase activity, transferring acyl groups	hsa00561,hsa00564,hsa04072	Glycerolipid metabolism|Glycerophospholipid metabolism|Phospholipase D signaling pathway
AGPAT5	785.5369037	814.6440701	756.4297374	0.928540163	-0.106963782	0.674730619	1	8.215430229	7.500706698	55326	1-acylglycerol-3-phosphate O-acyltransferase 5	GO:0002244,GO:0003841,GO:0005515,GO:0005635,GO:0005739,GO:0005741,GO:0005789,GO:0006639,GO:0006654,GO:0008654,GO:0012505,GO:0016021,GO:0016024,GO:0016746	hematopoietic progenitor cell differentiation|1-acylglycerol-3-phosphate O-acyltransferase activity|protein binding|nuclear envelope|mitochondrion|mitochondrial outer membrane|endoplasmic reticulum membrane|acylglycerol metabolic process|phosphatidic acid biosynthetic process|phospholipid biosynthetic process|endomembrane system|integral component of membrane|CDP-diacylglycerol biosynthetic proce…	hsa00561,hsa00564,hsa04072	Glycerolipid metabolism|Glycerophospholipid metabolism|Phospholipase D signaling pathway
AGPS	2075.306475	2061.059902	2089.553048	1.013824512	0.01980795	0.935397542	1	12.00425394	11.96655496	8540	alkylglycerone phosphate synthase	GO:0005515,GO:0005730,GO:0005739,GO:0005777,GO:0005778,GO:0005782,GO:0005829,GO:0006625,GO:0008609,GO:0008610,GO:0008611,GO:0016020,GO:0016491,GO:0055114,GO:0071949	protein binding|nucleolus|mitochondrion|peroxisome|peroxisomal membrane|peroxisomal matrix|cytosol|protein targeting to peroxisome|alkylglycerone-phosphate synthase activity|lipid biosynthetic process|ether lipid biosynthetic process|membrane|oxidoreductase activity|oxidation-reduction process|FAD binding	hsa00565,hsa04146	Ether lipid metabolism|Peroxisome
AGRN	11899.83792	13203.89258	10595.78326	0.802474209	-0.317473069	0.214492857	1	86.70696192	68.41577193	375790	agrin	GO:0001523,GO:0002162,GO:0005200,GO:0005201,GO:0005509,GO:0005515,GO:0005576,GO:0005604,GO:0005796,GO:0005886,GO:0006024,GO:0006027,GO:0007010,GO:0007165,GO:0007213,GO:0007528,GO:0009887,GO:0009888,GO:0016021,GO:0030198,GO:0033691,GO:0035374,GO:0043113,GO:0043202,GO:0043236,GO:0043395,GO:0043547,GO:0045162,GO:0045202,GO:0045887,GO:0045944,GO:0050808,GO:0051491,GO:0062023,GO:0070062	retinoid metabolic process|dystroglycan binding|structural constituent of cytoskeleton|extracellular matrix structural constituent|calcium ion binding|protein binding|extracellular region|basement membrane|Golgi lumen|plasma membrane|glycosaminoglycan biosynthetic process|glycosaminoglycan catabolic process|cytoskeleton organization|signal transduction|G protein-coupled acetylcholine receptor sig…	hsa04512	ECM-receptor interaction
AGTPBP1	736.1122139	728.2897178	743.9347099	1.021481825	0.030663534	0.909540861	1	3.203188042	3.217245905	23287	ATP/GTP binding carboxypeptidase 1	GO:0001754,GO:0004181,GO:0005634,GO:0005730,GO:0005737,GO:0005739,GO:0005829,GO:0006508,GO:0007005,GO:0008270,GO:0015631,GO:0021702,GO:0021772,GO:0035608,GO:0035609,GO:0035610,GO:0043231,GO:0050905	eye photoreceptor cell differentiation|metallocarboxypeptidase activity|nucleus|nucleolus|cytoplasm|mitochondrion|cytosol|proteolysis|mitochondrion organization|zinc ion binding|tubulin binding|cerebellar Purkinje cell differentiation|olfactory bulb development|protein deglutamylation|C-terminal protein deglutamylation|protein side chain deglutamylation|intracellular membrane-bounded organelle|ne…
AGTRAP	941.1095761	949.8978749	932.3212773	0.981496329	-0.026945223	0.917643374	1	40.32959725	38.92097788	57085	angiotensin II receptor associated protein	GO:0000139,GO:0001666,GO:0004945,GO:0005515,GO:0005789,GO:0005794,GO:0005886,GO:0005938,GO:0008217,GO:0016021,GO:0030659,GO:0038166,GO:0043231	Golgi membrane|response to hypoxia|angiotensin type II receptor activity|protein binding|endoplasmic reticulum membrane|Golgi apparatus|plasma membrane|cell cortex|regulation of blood pressure|integral component of membrane|cytoplasmic vesicle membrane|angiotensin-activated signaling pathway|intracellular membrane-bounded organelle
AGXT2	23.85529179	33.29324424	14.41733934	0.433040987	-1.207424514	0.130217901	1	0.799639629	0.340482262	64902	alanine--glyoxylate aminotransferase 2	GO:0005739,GO:0005759,GO:0008453,GO:0009436,GO:0019265,GO:0019481,GO:0030170,GO:0045429,GO:0046487,GO:0047305	mitochondrion|mitochondrial matrix|alanine-glyoxylate transaminase activity|glyoxylate catabolic process|glycine biosynthetic process, by transamination of glyoxylate|L-alanine catabolic process, by transamination|pyridoxal phosphate binding|positive regulation of nitric oxide biosynthetic process|glyoxylate metabolic process|(R)-3-amino-2-methylpropionate-pyruvate transaminase activity	hsa00250,hsa00260,hsa00270,hsa00280	Alanine, aspartate and glutamate metabolism|Glycine, serine and threonine metabolism|Cysteine and methionine metabolism|Valine, leucine and isoleucine degradation
AHCTF1	2671.356647	2922.522596	2420.190697	0.828117018	-0.272093451	0.249898981	1	17.26473983	14.05798016	25909	AT-hook containing transcription factor 1	GO:0000777,GO:0000785,GO:0003677,GO:0005634,GO:0005643,GO:0005654,GO:0005829,GO:0007049,GO:0015031,GO:0016363,GO:0031080,GO:0031965,GO:0032465,GO:0051028,GO:0051292,GO:0051301,GO:0070062	condensed chromosome kinetochore|chromatin|DNA binding|nucleus|nuclear pore|nucleoplasm|cytosol|cell cycle|protein transport|nuclear matrix|nuclear pore outer ring|nuclear membrane|regulation of cytokinesis|mRNA transport|nuclear pore complex assembly|cell division|extracellular exosome
AHCY	5910.251348	5806.549879	6013.952817	1.03571879	0.050632348	0.834814117	1	70.17320993	71.46351555	191	adenosylhomocysteinase	GO:0000096,GO:0001666,GO:0002439,GO:0004013,GO:0005515,GO:0005634,GO:0005829,GO:0006730,GO:0007584,GO:0019510,GO:0030554,GO:0032259,GO:0033353,GO:0042470,GO:0042745,GO:0042802,GO:0043005,GO:0051287,GO:0070062	sulfur amino acid metabolic process|response to hypoxia|chronic inflammatory response to antigenic stimulus|adenosylhomocysteinase activity|protein binding|nucleus|cytosol|one-carbon metabolic process|response to nutrient|S-adenosylhomocysteine catabolic process|adenyl nucleotide binding|methylation|S-adenosylmethionine cycle|melanosome|circadian sleep/wake cycle|identical protein binding|neuron …	hsa00270	Cysteine and methionine metabolism
AHCYL1	4628.418859	4541.406598	4715.43112	1.03831952	0.05425047	0.821370698	1	52.8492201	53.95612848	10768	adenosylhomocysteinase like 1	GO:0003723,GO:0004013,GO:0005515,GO:0005737,GO:0005789,GO:0005829,GO:0006378,GO:0006611,GO:0006730,GO:0006915,GO:0010765,GO:0016324,GO:0031440,GO:0032412,GO:0033353,GO:0038166,GO:0042045,GO:0042802,GO:0044070,GO:0044233,GO:0051592,GO:0070062,GO:1903779,GO:1990456	RNA binding|adenosylhomocysteinase activity|protein binding|cytoplasm|endoplasmic reticulum membrane|cytosol|mRNA polyadenylation|protein export from nucleus|one-carbon metabolic process|apoptotic process|positive regulation of sodium ion transport|apical plasma membrane|regulation of mRNA 3'-end processing|regulation of ion transmembrane transporter activity|S-adenosylmethionine cycle|angiotensi…	hsa00270	Cysteine and methionine metabolism
AHCYL2	828.6505276	760.5425482	896.7585069	1.179103666	0.237690565	0.34367023	1	5.287059786	6.129674171	23382	adenosylhomocysteinase like 2	GO:0004013,GO:0005515,GO:0005783,GO:0005829,GO:0006730,GO:0033353,GO:0043005	adenosylhomocysteinase activity|protein binding|endoplasmic reticulum|cytosol|one-carbon metabolic process|S-adenosylmethionine cycle|neuron projection	hsa00270	Cysteine and methionine metabolism
AHDC1	283.2466699	332.9324424	233.5608973	0.701526399	-0.511430701	0.111482398	1	2.196833896	1.515348131	27245	AT-hook DNA binding motif containing 1	GO:0003677,GO:0005515	DNA binding|protein binding
AHI1	368.6109124	378.7106533	358.5111716	0.946662494	-0.07907793	0.797122005	1	2.681938897	2.496406063	54806	Abelson helper integration site 1	GO:0001738,GO:0001947,GO:0002092,GO:0005515,GO:0005813,GO:0005814,GO:0005829,GO:0005911,GO:0005912,GO:0005929,GO:0007169,GO:0007417,GO:0010842,GO:0016192,GO:0030862,GO:0030902,GO:0034613,GO:0035844,GO:0035845,GO:0036038,GO:0036064,GO:0039008,GO:0039023,GO:0042802,GO:0043066,GO:0045944,GO:0050795,GO:0060271,GO:0065001,GO:0070121,GO:0070986,GO:0071599,GO:0097711,GO:0097730	morphogenesis of a polarized epithelium|heart looping|positive regulation of receptor internalization|protein binding|centrosome|centriole|cytosol|cell-cell junction|adherens junction|cilium|transmembrane receptor protein tyrosine kinase signaling pathway|central nervous system development|retina layer formation|vesicle-mediated transport|positive regulation of polarized epithelial cell different…
AHNAK	44932.61596	46077.85003	43787.38189	0.950291341	-0.073558212	0.817284965	1	126.8422226	118.5200412	79026	AHNAK nucleoprotein	GO:0003723,GO:0005515,GO:0005634,GO:0005737,GO:0005765,GO:0005829,GO:0005886,GO:0005925,GO:0015629,GO:0016020,GO:0030315,GO:0031982,GO:0042383,GO:0043034,GO:0043484,GO:0044291,GO:0044548,GO:0045121,GO:0045296,GO:0070062,GO:0097493,GO:1901385	RNA binding|protein binding|nucleus|cytoplasm|lysosomal membrane|cytosol|plasma membrane|focal adhesion|actin cytoskeleton|membrane|T-tubule|vesicle|sarcolemma|costamere|regulation of RNA splicing|cell-cell contact zone|S100 protein binding|membrane raft|cadherin binding|extracellular exosome|structural molecule activity conferring elasticity|regulation of voltage-gated calcium channel activity	hsa05132	Salmonella infection
AHNAK2	3715.170902	3919.239096	3511.102707	0.895863361	-0.158649389	0.504705107	1	11.25195477	9.911535286	113146	AHNAK nucleoprotein 2	GO:0001778,GO:0005515,GO:0005634,GO:0005737,GO:0005829,GO:0005886,GO:0030018,GO:0030315,GO:0030659,GO:0042383,GO:0043034,GO:0043484	plasma membrane repair|protein binding|nucleus|cytoplasm|cytosol|plasma membrane|Z disc|T-tubule|cytoplasmic vesicle membrane|sarcolemma|costamere|regulation of RNA splicing	hsa05132	Salmonella infection
AHR	667.9091556	830.2502783	505.5680329	0.608934494	-0.715641057	0.005625018	0.45516052	7.097378091	4.249518222	196	aryl hydrocarbon receptor	GO:0000785,GO:0000976,GO:0000981,GO:0000987,GO:0001094,GO:0001223,GO:0001568,GO:0003677,GO:0003700,GO:0004879,GO:0005515,GO:0005634,GO:0005654,GO:0005667,GO:0005737,GO:0005829,GO:0006355,GO:0006357,GO:0006805,GO:0006915,GO:0007049,GO:0008134,GO:0009410,GO:0009636,GO:0010468,GO:0017025,GO:0019933,GO:0030522,GO:0030888,GO:0032922,GO:0032991,GO:0034751,GO:0034752,GO:0042803,GO:0045892,GO:0045893,GO:…	chromatin|transcription regulatory region sequence-specific DNA binding|DNA-binding transcription factor activity, RNA polymerase II-specific|cis-regulatory region sequence-specific DNA binding|TFIID-class transcription factor complex binding|transcription coactivator binding|blood vessel development|DNA binding|DNA-binding transcription factor activity|nuclear receptor activity|protein binding|n…	hsa04659,hsa04934	Th17 cell differentiation|Cushing syndrome	bHLH
AHRR	54.64688093	46.81862472	62.47513714	1.334407781	0.416199607	0.485272178	1	0.437281056	0.573746973	57491	aryl-hydrocarbon receptor repressor	GO:0000785,GO:0000976,GO:0000981,GO:0004879,GO:0005515,GO:0005634,GO:0005654,GO:0005829,GO:0006357,GO:0006805,GO:0030522,GO:0034751,GO:0046983	chromatin|transcription regulatory region sequence-specific DNA binding|DNA-binding transcription factor activity, RNA polymerase II-specific|nuclear receptor activity|protein binding|nucleus|nucleoplasm|cytosol|regulation of transcription by RNA polymerase II|xenobiotic metabolic process|intracellular receptor signaling pathway|aryl hydrocarbon receptor complex|protein dimerization activity			bHLH
AHSA1	2184.610298	2129.727218	2239.493377	1.051540009	0.072503743	0.760526758	1	78.22410691	80.87933902	10598	activator of HSP90 ATPase activity 1	GO:0001671,GO:0005515,GO:0005783,GO:0005829,GO:0006457,GO:0016032,GO:0032781,GO:0045296,GO:0051087,GO:0051879,GO:0070062	ATPase activator activity|protein binding|endoplasmic reticulum|cytosol|protein folding|viral process|positive regulation of ATPase activity|cadherin binding|chaperone binding|Hsp90 protein binding|extracellular exosome
AIDA	1573.095499	1581.429102	1564.761896	0.989460669	-0.015285734	0.951693655	1	28.36906373	27.60035812	64853	axin interactor, dorsalization associated	GO:0005515,GO:0005575,GO:0005737,GO:0009953,GO:0016020,GO:0019904,GO:0031333,GO:0035091,GO:0043508,GO:0046329,GO:0048264	protein binding|cellular_component|cytoplasm|dorsal/ventral pattern formation|membrane|protein domain specific binding|negative regulation of protein-containing complex assembly|phosphatidylinositol binding|negative regulation of JUN kinase activity|negative regulation of JNK cascade|determination of ventral identity
AIF1L	39.3577044	23.9295193	54.78588949	2.289468869	1.195012948	0.070248578	1	0.351520634	0.791328386	83543	allograft inflammatory factor 1 like	GO:0005509,GO:0005737,GO:0005884,GO:0005925,GO:0015629,GO:0032587,GO:0032991,GO:0051015,GO:0051017,GO:0070062,GO:0097178	calcium ion binding|cytoplasm|actin filament|focal adhesion|actin cytoskeleton|ruffle membrane|protein-containing complex|actin filament binding|actin filament bundle assembly|extracellular exosome|ruffle assembly
AIFM1	1283.982514	1296.355698	1271.60933	0.980910819	-0.027806117	0.911383546	1	21.5661225	20.80045194	9131	apoptosis inducing factor mitochondria associated 1	GO:0003677,GO:0005515,GO:0005634,GO:0005739,GO:0005743,GO:0005758,GO:0005829,GO:0006915,GO:0006919,GO:0016174,GO:0016651,GO:0030261,GO:0033108,GO:0043065,GO:0045041,GO:0046983,GO:0048471,GO:0055114,GO:0070059,GO:0071949	DNA binding|protein binding|nucleus|mitochondrion|mitochondrial inner membrane|mitochondrial intermembrane space|cytosol|apoptotic process|activation of cysteine-type endopeptidase activity involved in apoptotic process|NAD(P)H oxidase H2O2-forming activity|oxidoreductase activity, acting on NAD(P)H|chromosome condensation|mitochondrial respiratory chain complex assembly|positive regulation of ap…	hsa04210,hsa04217	Apoptosis|Necroptosis
AIFM2	552.9383912	612.8037769	493.0730054	0.804618092	-0.313623918	0.240940647	1	10.4253144	8.248028123	84883	apoptosis inducing factor mitochondria associated 2	GO:0003677,GO:0004174,GO:0005515,GO:0005615,GO:0005634,GO:0005737,GO:0005739,GO:0005741,GO:0005811,GO:0005829,GO:0005886,GO:0006743,GO:0008637,GO:0016021,GO:0016655,GO:0022904,GO:0042981,GO:0043065,GO:0050660,GO:0110076,GO:1900407	DNA binding|electron-transferring-flavoprotein dehydrogenase activity|protein binding|extracellular space|nucleus|cytoplasm|mitochondrion|mitochondrial outer membrane|lipid droplet|cytosol|plasma membrane|ubiquinone metabolic process|apoptotic mitochondrial changes|integral component of membrane|oxidoreductase activity, acting on NAD(P)H, quinone or similar compound as acceptor|respiratory electr…	hsa04115	p53 signaling pathway
AIFM3	9.046693237	10.40413883	7.689247648	0.739056617	-0.436243205	0.791668951	1	0.232516653	0.168967412	150209	apoptosis inducing factor mitochondria associated 3	GO:0005634,GO:0005739,GO:0005743,GO:0005783,GO:0005829,GO:0016491,GO:0046872,GO:0050660,GO:0051537,GO:0055114,GO:0097194	nucleus|mitochondrion|mitochondrial inner membrane|endoplasmic reticulum|cytosol|oxidoreductase activity|metal ion binding|flavin adenine dinucleotide binding|2 iron, 2 sulfur cluster binding|oxidation-reduction process|execution phase of apoptosis
AIG1	846.8477097	821.9269673	871.7684521	1.060639797	0.084934788	0.737591393	1	4.357279389	4.544169319	51390	androgen induced 1	GO:0005515,GO:0005886,GO:0016020,GO:0016021,GO:0016787,GO:0042758	protein binding|plasma membrane|membrane|integral component of membrane|hydrolase activity|long-chain fatty acid catabolic process
AIMP1	1087.403426	955.0999443	1219.706908	1.277046361	0.352810901	0.148333075	1	11.60563038	14.57291988	9255	aminoacyl tRNA synthetase complex interacting multifunctional protein 1	GO:0000049,GO:0001525,GO:0001937,GO:0005125,GO:0005515,GO:0005615,GO:0005634,GO:0005783,GO:0005794,GO:0005829,GO:0006418,GO:0006915,GO:0006954,GO:0007165,GO:0007267,GO:0009986,GO:0016020,GO:0017101,GO:0042803,GO:0050900,GO:0051020,GO:0051607,GO:0070094	tRNA binding|angiogenesis|negative regulation of endothelial cell proliferation|cytokine activity|protein binding|extracellular space|nucleus|endoplasmic reticulum|Golgi apparatus|cytosol|tRNA aminoacylation for protein translation|apoptotic process|inflammatory response|signal transduction|cell-cell signaling|cell surface|membrane|aminoacyl-tRNA synthetase multienzyme complex|protein homodimeriz…
AIMP2	444.293784	498.3582498	390.2293181	0.783029715	-0.352861038	0.209819543	1	12.58110873	9.68653244	7965	aminoacyl tRNA synthetase complex interacting multifunctional protein 2	GO:0005515,GO:0005634,GO:0005829,GO:0006418,GO:0006915,GO:0008285,GO:0016020,GO:0017101,GO:0031398,GO:0060090,GO:0060510,GO:0065003,GO:1901216,GO:1903632	protein binding|nucleus|cytosol|tRNA aminoacylation for protein translation|apoptotic process|negative regulation of cell population proliferation|membrane|aminoacyl-tRNA synthetase multienzyme complex|positive regulation of protein ubiquitination|molecular adaptor activity|type II pneumocyte differentiation|protein-containing complex assembly|positive regulation of neuron death|positive regulati…
AIP	1105.555949	1027.928916	1183.182982	1.1510358	0.202932705	0.405897384	1	31.40164682	35.53959174	9049	aryl hydrocarbon receptor interacting protein	GO:0000413,GO:0003713,GO:0003755,GO:0005515,GO:0005654,GO:0005737,GO:0005829,GO:0005886,GO:0006626,GO:0006805,GO:0008134,GO:0010738,GO:0017162,GO:0022417,GO:0034751,GO:0035722,GO:0036004,GO:0045893,GO:0051082,GO:0051344	protein peptidyl-prolyl isomerization|transcription coactivator activity|peptidyl-prolyl cis-trans isomerase activity|protein binding|nucleoplasm|cytoplasm|cytosol|plasma membrane|protein targeting to mitochondrion|xenobiotic metabolic process|transcription factor binding|regulation of protein kinase A signaling|aryl hydrocarbon receptor binding|protein maturation by protein folding|aryl hydrocar…	hsa04934	Cushing syndrome
AJM1	104.0816316	108.2030438	99.96021942	0.923820772	-0.11431511	0.822851341	1	1.243989138	1.129992315	389813	apical junction component 1 homolog	GO:0005912,GO:0005929,GO:0016324,GO:0045216	adherens junction|cilium|apical plasma membrane|cell-cell junction organization
AJUBA	2005.973684	2183.82874	1828.118628	0.837116297	-0.25650003	0.278413072	1	24.65036509	20.28991985	84962	ajuba LIM protein	GO:0000086,GO:0000122,GO:0000932,GO:0001666,GO:0003682,GO:0003714,GO:0005515,GO:0005634,GO:0005654,GO:0005667,GO:0005794,GO:0005815,GO:0005829,GO:0005886,GO:0005911,GO:0005912,GO:0005925,GO:0006355,GO:0007010,GO:0016339,GO:0030027,GO:0030032,GO:0030334,GO:0031328,GO:0031334,GO:0033673,GO:0034613,GO:0035195,GO:0035313,GO:0035331,GO:0043087,GO:0043123,GO:0043406,GO:0045294,GO:0046474,GO:0046872,GO:…	G2/M transition of mitotic cell cycle|negative regulation of transcription by RNA polymerase II|P-body|response to hypoxia|chromatin binding|transcription corepressor activity|protein binding|nucleus|nucleoplasm|transcription regulator complex|Golgi apparatus|microtubule organizing center|cytosol|plasma membrane|cell-cell junction|adherens junction|focal adhesion|regulation of transcription, DNA-…	hsa04390,hsa04392	Hippo signaling pathway|Hippo signaling pathway - multiple species
AK1	736.2807906	707.4814402	765.080141	1.081413727	0.112918574	0.660499801	1	12.40373987	13.18911656	203	adenylate kinase 1	GO:0004017,GO:0004550,GO:0005524,GO:0005737,GO:0005829,GO:0006163,GO:0006165,GO:0006172,GO:0009142,GO:0015949,GO:0046033,GO:0046034,GO:0046940,GO:0070062	adenylate kinase activity|nucleoside diphosphate kinase activity|ATP binding|cytoplasm|cytosol|purine nucleotide metabolic process|nucleoside diphosphate phosphorylation|ADP biosynthetic process|nucleoside triphosphate biosynthetic process|nucleobase-containing small molecule interconversion|AMP metabolic process|ATP metabolic process|nucleoside monophosphate phosphorylation|extracellular exosome	hsa00230,hsa00730	Purine metabolism|Thiamine metabolism
AK2	3207.337643	3279.384558	3135.290728	0.95606071	-0.064825863	0.785391166	1	28.53190848	26.82177233	204	adenylate kinase 2	GO:0004017,GO:0005515,GO:0005524,GO:0005737,GO:0005739,GO:0005758,GO:0006163,GO:0006172,GO:0009132,GO:0015949,GO:0016310,GO:0046033,GO:0046034,GO:0046940,GO:0070062,GO:0097226	adenylate kinase activity|protein binding|ATP binding|cytoplasm|mitochondrion|mitochondrial intermembrane space|purine nucleotide metabolic process|ADP biosynthetic process|nucleoside diphosphate metabolic process|nucleobase-containing small molecule interconversion|phosphorylation|AMP metabolic process|ATP metabolic process|nucleoside monophosphate phosphorylation|extracellular exosome|sperm mit…	hsa00230,hsa00730	Purine metabolism|Thiamine metabolism
AK3	1776.805227	1718.763734	1834.84672	1.067538652	0.094288306	0.692473791	1	20.31611551	21.32531527	50808	adenylate kinase 3	GO:0004017,GO:0005515,GO:0005524,GO:0005525,GO:0005737,GO:0005739,GO:0005759,GO:0006163,GO:0006172,GO:0007596,GO:0009142,GO:0016310,GO:0046033,GO:0046039,GO:0046041,GO:0046051,GO:0046899,GO:0046940	adenylate kinase activity|protein binding|ATP binding|GTP binding|cytoplasm|mitochondrion|mitochondrial matrix|purine nucleotide metabolic process|ADP biosynthetic process|blood coagulation|nucleoside triphosphate biosynthetic process|phosphorylation|AMP metabolic process|GTP metabolic process|ITP metabolic process|UTP metabolic process|nucleoside triphosphate adenylate kinase activity|nucleoside…	hsa00230	Purine metabolism
AK4	799.4094984	775.1083426	823.7106543	1.062703894	0.087739669	0.731072834	1	5.500080794	5.747149836	205	adenylate kinase 4	GO:0001889,GO:0002082,GO:0004017,GO:0004550,GO:0005515,GO:0005524,GO:0005525,GO:0005737,GO:0005739,GO:0005759,GO:0006163,GO:0006165,GO:0006172,GO:0007420,GO:0009142,GO:0015949,GO:0042493,GO:0046033,GO:0046034,GO:0046039,GO:0046899,GO:0046940,GO:0050145,GO:0071456,GO:2001169	liver development|regulation of oxidative phosphorylation|adenylate kinase activity|nucleoside diphosphate kinase activity|protein binding|ATP binding|GTP binding|cytoplasm|mitochondrion|mitochondrial matrix|purine nucleotide metabolic process|nucleoside diphosphate phosphorylation|ADP biosynthetic process|brain development|nucleoside triphosphate biosynthetic process|nucleobase-containing small …	hsa00230,hsa00730	Purine metabolism|Thiamine metabolism
AK5	455.2929716	433.8525891	476.7333542	1.098837177	0.135977627	0.631439431	1	3.344008563	3.613032798	26289	adenylate kinase 5	GO:0004017,GO:0004550,GO:0005524,GO:0005737,GO:0005829,GO:0006163,GO:0006165,GO:0006172,GO:0006173,GO:0009142,GO:0009220,GO:0015949,GO:0034451,GO:0046034,GO:0046940	adenylate kinase activity|nucleoside diphosphate kinase activity|ATP binding|cytoplasm|cytosol|purine nucleotide metabolic process|nucleoside diphosphate phosphorylation|ADP biosynthetic process|dADP biosynthetic process|nucleoside triphosphate biosynthetic process|pyrimidine ribonucleotide biosynthetic process|nucleobase-containing small molecule interconversion|centriolar satellite|ATP metaboli…	hsa00230,hsa00730	Purine metabolism|Thiamine metabolism
AK6	252.906705	192.4765683	313.3368417	1.627922009	0.703031584	0.035301594	0.95006405	5.725819784	9.165210585	102157402	adenylate kinase 6	GO:0004017,GO:0005515,GO:0005524,GO:0005634,GO:0005654,GO:0005730,GO:0005737,GO:0005813,GO:0005829,GO:0015030,GO:0015949,GO:0016020,GO:0016310,GO:0016607,GO:0016887,GO:0046940,GO:0050145	adenylate kinase activity|protein binding|ATP binding|nucleus|nucleoplasm|nucleolus|cytoplasm|centrosome|cytosol|Cajal body|nucleobase-containing small molecule interconversion|membrane|phosphorylation|nuclear speck|ATPase activity|nucleoside monophosphate phosphorylation|nucleoside monophosphate kinase activity	hsa00230,hsa03008	Purine metabolism|Ribosome biogenesis in eukaryotes
AK7	78.37825541	89.47559391	67.28091692	0.75194714	-0.411296848	0.426582597	1	1.309335892	0.968076245	122481	adenylate kinase 7	GO:0004017,GO:0004127,GO:0004550,GO:0005524,GO:0005737,GO:0005829,GO:0006163,GO:0006165,GO:0009142,GO:0015949,GO:0030030,GO:0031514,GO:0046940	adenylate kinase activity|cytidylate kinase activity|nucleoside diphosphate kinase activity|ATP binding|cytoplasm|cytosol|purine nucleotide metabolic process|nucleoside diphosphate phosphorylation|nucleoside triphosphate biosynthetic process|nucleobase-containing small molecule interconversion|cell projection organization|motile cilium|nucleoside monophosphate phosphorylation	hsa00230,hsa00730	Purine metabolism|Thiamine metabolism
AK8	7.887392465	5.202069413	10.57271552	2.032405698	1.023188414	0.464422034	1	0.046441098	0.092807711	158067	adenylate kinase 8	GO:0004017,GO:0004127,GO:0004550,GO:0005515,GO:0005524,GO:0005737,GO:0005829,GO:0005930,GO:0006163,GO:0006165,GO:0009142,GO:0015949,GO:0021591,GO:0036126,GO:0046940	adenylate kinase activity|cytidylate kinase activity|nucleoside diphosphate kinase activity|protein binding|ATP binding|cytoplasm|cytosol|axoneme|purine nucleotide metabolic process|nucleoside diphosphate phosphorylation|nucleoside triphosphate biosynthetic process|nucleobase-containing small molecule interconversion|ventricular system development|sperm flagellum|nucleoside monophosphate phosphor…	hsa00230,hsa00730	Purine metabolism|Thiamine metabolism
AK9	58.24367014	65.54607461	50.94126567	0.777182554	-0.363674579	0.534171652	1	0.310332996	0.23714948	221264	adenylate kinase 9	GO:0004017,GO:0004550,GO:0005524,GO:0005634,GO:0005654,GO:0005737,GO:0005739,GO:0005829,GO:0006163,GO:0006174,GO:0006186,GO:0006756,GO:0006757,GO:0009132,GO:0015949,GO:0031965,GO:0050145,GO:0061508,GO:0061565,GO:0061566,GO:0061567,GO:0061568,GO:0061569,GO:0061570,GO:0061571	adenylate kinase activity|nucleoside diphosphate kinase activity|ATP binding|nucleus|nucleoplasm|cytoplasm|mitochondrion|cytosol|purine nucleotide metabolic process|dADP phosphorylation|dGDP phosphorylation|AMP phosphorylation|ATP generation from ADP|nucleoside diphosphate metabolic process|nucleobase-containing small molecule interconversion|nuclear membrane|nucleoside monophosphate kinase activ…	hsa00230,hsa00240	Purine metabolism|Pyrimidine metabolism
AKAP1	802.2678142	837.5331755	767.0024529	0.915787548	-0.126915147	0.616594612	1	8.793548349	7.918265659	8165	A-kinase anchoring protein 1	GO:0003723,GO:0005515,GO:0005739,GO:0005741,GO:0005829,GO:0006915,GO:0007596,GO:0016020,GO:0016021,GO:0034237,GO:0140374	RNA binding|protein binding|mitochondrion|mitochondrial outer membrane|cytosol|apoptotic process|blood coagulation|membrane|integral component of membrane|protein kinase A regulatory subunit binding|antiviral innate immune response
AKAP10	769.0739496	723.0876484	815.0602507	1.127194265	0.172736177	0.496517534	1	9.497873202	10.52679866	11216	A-kinase anchoring protein 10	GO:0005515,GO:0005739,GO:0005829,GO:0005886,GO:0007165,GO:0007596,GO:0008104,GO:0032991,GO:0051018	protein binding|mitochondrion|cytosol|plasma membrane|signal transduction|blood coagulation|protein localization|protein-containing complex|protein kinase A binding
AKAP11	2445.387461	2667.621195	2223.153726	0.833384339	-0.262946106	0.265998569	1	13.6614567	11.19472742	11215	A-kinase anchoring protein 11	GO:0003091,GO:0005515,GO:0005730,GO:0005737,GO:0005777,GO:0005815,GO:0005829,GO:0005886,GO:0008104,GO:0008157,GO:0019207,GO:0030866,GO:0034237,GO:0035556,GO:0036010,GO:0043549,GO:0051018	renal water homeostasis|protein binding|nucleolus|cytoplasm|peroxisome|microtubule organizing center|cytosol|plasma membrane|protein localization|protein phosphatase 1 binding|kinase regulator activity|cortical actin cytoskeleton organization|protein kinase A regulatory subunit binding|intracellular signal transduction|protein localization to endosome|regulation of kinase activity|protein kinase …
AKAP12	10963.14939	9531.231579	12395.06721	1.300468581	0.379031545	0.135212254	1	46.27165575	59.16789015	9590	A-kinase anchoring protein 12	GO:0005515,GO:0005516,GO:0005737,GO:0005829,GO:0005856,GO:0005886,GO:0005925,GO:0005938,GO:0007186,GO:0007193,GO:0008179,GO:0010738,GO:0010739,GO:0032496,GO:0035733,GO:0043025,GO:0043116,GO:0050804,GO:0051018,GO:0051602,GO:0051770,GO:0061870,GO:0070374,GO:0071347,GO:0071356,GO:0090036,GO:0098685,GO:1900143	protein binding|calmodulin binding|cytoplasm|cytosol|cytoskeleton|plasma membrane|focal adhesion|cell cortex|G protein-coupled receptor signaling pathway|adenylate cyclase-inhibiting G protein-coupled receptor signaling pathway|adenylate cyclase binding|regulation of protein kinase A signaling|positive regulation of protein kinase A signaling|response to lipopolysaccharide|hepatic stellate cell a…
AKAP13	1732.318452	1900.836164	1563.80074	0.822690966	-0.281577493	0.235489482	1	7.448721085	6.025451842	11214	A-kinase anchoring protein 13	GO:0004691,GO:0005078,GO:0005085,GO:0005515,GO:0005634,GO:0005829,GO:0005938,GO:0006468,GO:0007186,GO:0007507,GO:0015629,GO:0016020,GO:0030864,GO:0031267,GO:0035023,GO:0035025,GO:0043065,GO:0043123,GO:0043406,GO:0046872,GO:0048471,GO:0051018,GO:0051056,GO:0051168,GO:0055007,GO:0060090,GO:0060297,GO:0060348,GO:0061049,GO:0071875,GO:0086023	cAMP-dependent protein kinase activity|MAP-kinase scaffold activity|guanyl-nucleotide exchange factor activity|protein binding|nucleus|cytosol|cell cortex|protein phosphorylation|G protein-coupled receptor signaling pathway|heart development|actin cytoskeleton|membrane|cortical actin cytoskeleton|small GTPase binding|regulation of Rho protein signal transduction|positive regulation of Rho protein…	hsa04928,hsa05163	Parathyroid hormone synthesis, secretion and action|Human cytomegalovirus infection
AKAP17A-2	15.4527228	14.56579436	16.33965125	1.121782366	0.165792809	0.933361885	1	0.24299771	0.268029112	8227	A-kinase anchoring protein 17A
AKAP5	37.50961999	38.49531366	36.52392633	0.948788901	-0.075840962	0.952619866	1	0.316698649	0.295452035	9495	A-kinase anchoring protein 5	GO:0005515,GO:0005516,GO:0005829,GO:0005886,GO:0007165,GO:0007193,GO:0007194,GO:0007268,GO:0008179,GO:0009898,GO:0010738,GO:0014069,GO:0017124,GO:0030346,GO:0031698,GO:0032590,GO:0034237,GO:0035254,GO:0043197,GO:0045121,GO:0045762,GO:0050811,GO:0051018,GO:0060076,GO:0060090,GO:0097110,GO:0098837,GO:1900273,GO:1903078,GO:1905751	protein binding|calmodulin binding|cytosol|plasma membrane|signal transduction|adenylate cyclase-inhibiting G protein-coupled receptor signaling pathway|negative regulation of adenylate cyclase activity|chemical synaptic transmission|adenylate cyclase binding|cytoplasmic side of plasma membrane|regulation of protein kinase A signaling|postsynaptic density|SH3 domain binding|protein phosphatase 2B…
AKAP6	16.45350772	15.60620824	17.30080721	1.108584926	0.148719296	0.942598277	1	0.053571406	0.058394668	9472	A-kinase anchoring protein 6	GO:0001508,GO:0005515,GO:0005635,GO:0005737,GO:0005901,GO:0006605,GO:0008179,GO:0010738,GO:0010880,GO:0014701,GO:0014704,GO:0016529,GO:0019933,GO:0030307,GO:0030315,GO:0031965,GO:0034237,GO:0034704,GO:0043495,GO:0044325,GO:0048471,GO:0051018,GO:0051281,GO:0060090,GO:0060306,GO:0060316,GO:0061051,GO:0070886,GO:0071320,GO:0071345,GO:1901381,GO:1902261	action potential|protein binding|nuclear envelope|cytoplasm|caveola|protein targeting|adenylate cyclase binding|regulation of protein kinase A signaling|regulation of release of sequestered calcium ion into cytosol by sarcoplasmic reticulum|junctional sarcoplasmic reticulum membrane|intercalated disc|sarcoplasmic reticulum|cAMP-mediated signaling|positive regulation of cell growth|T-tubule|nuclea…
AKAP7	152.1639671	146.6983575	157.6295768	1.07451494	0.103685542	0.811632211	1	1.419844345	1.500114376	9465	A-kinase anchoring protein 7	GO:0000166,GO:0005515,GO:0005634,GO:0005829,GO:0008150,GO:0010738,GO:0032991,GO:0034237,GO:0051018	nucleotide binding|protein binding|nucleus|cytosol|biological_process|regulation of protein kinase A signaling|protein-containing complex|protein kinase A regulatory subunit binding|protein kinase A binding
AKAP8	534.9097857	530.6110801	539.2084913	1.016202849	0.023188414	0.938806806	1	7.726531549	7.720335415	10270	A-kinase anchoring protein 8	GO:0000278,GO:0000793,GO:0001939,GO:0003690,GO:0003723,GO:0005515,GO:0005634,GO:0005654,GO:0005730,GO:0005739,GO:0005794,GO:0007076,GO:0007165,GO:0008270,GO:0015031,GO:0016020,GO:0016363,GO:0031065,GO:0032720,GO:0033127,GO:0034237,GO:0042826,GO:0044839,GO:0045087,GO:0051059,GO:0071222,GO:0071380	mitotic cell cycle|condensed chromosome|female pronucleus|double-stranded DNA binding|RNA binding|protein binding|nucleus|nucleoplasm|nucleolus|mitochondrion|Golgi apparatus|mitotic chromosome condensation|signal transduction|zinc ion binding|protein transport|membrane|nuclear matrix|positive regulation of histone deacetylation|negative regulation of tumor necrosis factor production|regulation of…
AKAP8L	812.4744226	752.2192372	872.729608	1.160206446	0.21438154	0.394501545	1	19.31884416	22.03878215	26993	A-kinase anchoring protein 8 like	GO:0000785,GO:0003677,GO:0003723,GO:0005515,GO:0005521,GO:0005634,GO:0005737,GO:0006397,GO:0007076,GO:0008380,GO:0010793,GO:0016032,GO:0016363,GO:0016605,GO:0016607,GO:0017151,GO:0031065,GO:0033127,GO:0034237,GO:0042826,GO:0044839,GO:0045944,GO:0046872,GO:0051081,GO:1990904	chromatin|DNA binding|RNA binding|protein binding|lamin binding|nucleus|cytoplasm|mRNA processing|mitotic chromosome condensation|RNA splicing|regulation of mRNA export from nucleus|viral process|nuclear matrix|PML body|nuclear speck|DEAD/H-box RNA helicase binding|positive regulation of histone deacetylation|regulation of histone phosphorylation|protein kinase A regulatory subunit binding|histon…
AKAP9	1124.896726	1232.890451	1016.903001	0.824812132	-0.277862542	0.253689603	1	3.767368875	3.0553739	10142	A-kinase anchoring protein 9	GO:0000086,GO:0003677,GO:0005102,GO:0005515,GO:0005794,GO:0005795,GO:0005801,GO:0005813,GO:0005829,GO:0005856,GO:0007020,GO:0007165,GO:0007268,GO:0008076,GO:0010389,GO:0015459,GO:0031116,GO:0033138,GO:0034237,GO:0043231,GO:0044325,GO:0051661,GO:0060090,GO:0060306,GO:0060307,GO:0061337,GO:0071320,GO:0086091,GO:0097060,GO:0097711,GO:0098909,GO:0098962,GO:0098978,GO:1901018,GO:1903358	G2/M transition of mitotic cell cycle|DNA binding|signaling receptor binding|protein binding|Golgi apparatus|Golgi stack|cis-Golgi network|centrosome|cytosol|cytoskeleton|microtubule nucleation|signal transduction|chemical synaptic transmission|voltage-gated potassium channel complex|regulation of G2/M transition of mitotic cell cycle|potassium channel regulator activity|positive regulation of mi…
AKIP1	674.5988471	627.3695712	721.828123	1.150562852	0.202339796	0.43401167	1	24.89335387	28.16209371	56672	A-kinase interacting protein 1	GO:0005515,GO:0005654,GO:0034446,GO:1901222	protein binding|nucleoplasm|substrate adhesion-dependent cell spreading|regulation of NIK/NF-kappaB signaling
AKIRIN1	1598.973097	1465.943161	1732.003033	1.181493989	0.24061229	0.312271075	1	29.10516823	33.81215171	79647	akirin 1	GO:0001228,GO:0003712,GO:0005515,GO:0005634,GO:0005654,GO:0010592,GO:0010759,GO:0014839,GO:0031965,GO:0045663,GO:0045944,GO:1902723,GO:1902725	DNA-binding transcription activator activity, RNA polymerase II-specific|transcription coregulator activity|protein binding|nucleus|nucleoplasm|positive regulation of lamellipodium assembly|positive regulation of macrophage chemotaxis|myoblast migration involved in skeletal muscle regeneration|nuclear membrane|positive regulation of myoblast differentiation|positive regulation of transcription by…
AKIRIN2	581.7139336	560.7830827	602.6447844	1.074648653	0.10386506	0.699203916	1	15.76815724	16.66167348	55122	akirin 2	GO:0000122,GO:0001228,GO:0003712,GO:0005515,GO:0005634,GO:0005654,GO:0008284,GO:0009792,GO:0010950,GO:0017053,GO:0019899,GO:0032496,GO:0032755,GO:0042802,GO:0045087,GO:0045089,GO:0045944	negative regulation of transcription by RNA polymerase II|DNA-binding transcription activator activity, RNA polymerase II-specific|transcription coregulator activity|protein binding|nucleus|nucleoplasm|positive regulation of cell population proliferation|embryo development ending in birth or egg hatching|positive regulation of endopeptidase activity|transcription repressor complex|enzyme binding|…
AKNA	288.0423888	357.9023756	218.182402	0.609614288	-0.714031377	0.025588174	0.86539048	2.168796638	1.300005374	80709	AT-hook transcription factor	GO:0001650,GO:0001837,GO:0003677,GO:0005515,GO:0005654,GO:0005813,GO:0005814,GO:0005829,GO:0005874,GO:0016020,GO:0021849,GO:0043231,GO:0045944,GO:0050727,GO:0060232,GO:0060234	fibrillar center|epithelial to mesenchymal transition|DNA binding|protein binding|nucleoplasm|centrosome|centriole|cytosol|microtubule|membrane|neuroblast division in subventricular zone|intracellular membrane-bounded organelle|positive regulation of transcription by RNA polymerase II|regulation of inflammatory response|delamination|neuroblast delamination
AKNAD1	15.01177379	15.60620824	14.41733934	0.923820772	-0.11431511	0.982892021	1	0.273073656	0.2480497	254268	AKNA domain containing 1
AKR1A1	1496.77795	1546.05503	1447.50087	0.93625443	-0.095027456	0.692301099	1	52.15557231	48.01376686	10327	aldo-keto reductase family 1 member A1	GO:0004032,GO:0004033,GO:0004745,GO:0005515,GO:0005615,GO:0005829,GO:0006006,GO:0006081,GO:0009055,GO:0016324,GO:0019640,GO:0019853,GO:0022900,GO:0042840,GO:0044597,GO:0044598,GO:0045202,GO:0046185,GO:0047655,GO:0047939,GO:0047941,GO:0070062,GO:0110095,GO:1901687	alditol:NADP+ 1-oxidoreductase activity|aldo-keto reductase (NADP) activity|retinol dehydrogenase activity|protein binding|extracellular space|cytosol|glucose metabolic process|cellular aldehyde metabolic process|electron transfer activity|apical plasma membrane|glucuronate catabolic process to xylulose 5-phosphate|L-ascorbic acid biosynthetic process|electron transport chain|D-glucuronate catabo…	hsa00010,hsa00040,hsa00053,hsa00561	Glycolysis / Gluconeogenesis|Pentose and glucuronate interconversions|Ascorbate and aldarate metabolism|Glycerolipid metabolism
AKR1B1	7936.437762	9013.105465	6859.770058	0.761088404	-0.393864055	0.110444823	1	323.9143928	242.4021847	231	aldo-keto reductase family 1 member B	GO:0001523,GO:0001758,GO:0001894,GO:0002070,GO:0003091,GO:0004032,GO:0005515,GO:0005615,GO:0005654,GO:0005829,GO:0005975,GO:0006061,GO:0006700,GO:0009055,GO:0009414,GO:0018931,GO:0022900,GO:0031098,GO:0032838,GO:0033010,GO:0035809,GO:0042415,GO:0042572,GO:0042629,GO:0043066,GO:0043220,GO:0043795,GO:0044597,GO:0044598,GO:0046370,GO:0046427,GO:0047655,GO:0048471,GO:0048661,GO:0052650,GO:0055114,GO:…	retinoid metabolic process|retinal dehydrogenase activity|tissue homeostasis|epithelial cell maturation|renal water homeostasis|alditol:NADP+ 1-oxidoreductase activity|protein binding|extracellular space|nucleoplasm|cytosol|carbohydrate metabolic process|sorbitol biosynthetic process|C21-steroid hormone biosynthetic process|electron transfer activity|response to water deprivation|naphthalene meta…	hsa00040,hsa00051,hsa00052,hsa00561,hsa00790	Pentose and glucuronate interconversions|Fructose and mannose metabolism|Galactose metabolism|Glycerolipid metabolism|Folate biosynthesis
AKR1B10	1.560620824	3.121241648	0	0	#NAME?	0.37822219	1	0.063072673	0	57016	aldo-keto reductase family 1 member B10	GO:0001523,GO:0001758,GO:0004032,GO:0004033,GO:0005515,GO:0005576,GO:0005739,GO:0005764,GO:0005829,GO:0008106,GO:0016488,GO:0042572,GO:0044597,GO:0044598,GO:0045550,GO:0047655,GO:0047718,GO:0052650,GO:0055114,GO:0110095	retinoid metabolic process|retinal dehydrogenase activity|alditol:NADP+ 1-oxidoreductase activity|aldo-keto reductase (NADP) activity|protein binding|extracellular region|mitochondrion|lysosome|cytosol|alcohol dehydrogenase (NADP+) activity|farnesol catabolic process|retinol metabolic process|daunorubicin metabolic process|doxorubicin metabolic process|geranylgeranyl reductase activity|allyl-alco…	hsa00040,hsa00051,hsa00052,hsa00561,hsa00790	Pentose and glucuronate interconversions|Fructose and mannose metabolism|Galactose metabolism|Glycerolipid metabolism|Folate biosynthesis
AKR1C1	728.6953386	748.0575816	709.3330955	0.948233282	-0.076686064	0.767686278	1	12.37138465	11.53465696	1645	aldo-keto reductase family 1 member C1	GO:0001523,GO:0004032,GO:0004033,GO:0004303,GO:0005515,GO:0005829,GO:0006693,GO:0006805,GO:0007586,GO:0008202,GO:0008206,GO:0015721,GO:0016229,GO:0016655,GO:0018636,GO:0030283,GO:0030299,GO:0030855,GO:0031406,GO:0032052,GO:0035410,GO:0042448,GO:0042574,GO:0042632,GO:0044597,GO:0044598,GO:0046683,GO:0047006,GO:0047023,GO:0047024,GO:0047042,GO:0047044,GO:0047086,GO:0047115,GO:0047718,GO:0055114,GO:…	retinoid metabolic process|alditol:NADP+ 1-oxidoreductase activity|aldo-keto reductase (NADP) activity|estradiol 17-beta-dehydrogenase activity|protein binding|cytosol|prostaglandin metabolic process|xenobiotic metabolic process|digestion|steroid metabolic process|bile acid metabolic process|bile acid and bile salt transport|steroid dehydrogenase activity|oxidoreductase activity, acting on NAD(P)…	hsa00140,hsa00980	Steroid hormone biosynthesis|Metabolism of xenobiotics by cytochrome P450
AKR1C2	16.28996145	23.9295193	8.650403604	0.361495085	-1.467952065	0.117433253	1	0.322005664	0.114455611	1646	aldo-keto reductase family 1 member C2	GO:0004032,GO:0004303,GO:0005829,GO:0006693,GO:0007186,GO:0007586,GO:0008202,GO:0008284,GO:0016229,GO:0016655,GO:0018636,GO:0030855,GO:0031406,GO:0032052,GO:0042448,GO:0044597,GO:0044598,GO:0047023,GO:0047044,GO:0047086,GO:0047115,GO:0047718,GO:0051897,GO:0055114,GO:0071395,GO:0071799	alditol:NADP+ 1-oxidoreductase activity|estradiol 17-beta-dehydrogenase activity|cytosol|prostaglandin metabolic process|G protein-coupled receptor signaling pathway|digestion|steroid metabolic process|positive regulation of cell population proliferation|steroid dehydrogenase activity|oxidoreductase activity, acting on NAD(P)H, quinone or similar compound as acceptor|phenanthrene 9,10-monooxygena…	hsa00140,hsa05204	Steroid hormone biosynthesis|Chemical carcinogenesis
AKR1C3	273.0557671	279.8713344	266.2401998	0.951294995	-0.072035306	0.835068049	1	7.751021659	7.250122441	8644	aldo-keto reductase family 1 member C3	GO:0001523,GO:0001758,GO:0004032,GO:0004033,GO:0004303,GO:0004745,GO:0005634,GO:0005737,GO:0005829,GO:0006693,GO:0007186,GO:0007584,GO:0008202,GO:0008284,GO:0008584,GO:0009267,GO:0010942,GO:0016229,GO:0016488,GO:0016655,GO:0018636,GO:0019371,GO:0030216,GO:0032052,GO:0034614,GO:0035410,GO:0036130,GO:0036131,GO:0042448,GO:0042572,GO:0042574,GO:0043170,GO:0044597,GO:0044598,GO:0045550,GO:0045703,GO:…	retinoid metabolic process|retinal dehydrogenase activity|alditol:NADP+ 1-oxidoreductase activity|aldo-keto reductase (NADP) activity|estradiol 17-beta-dehydrogenase activity|retinol dehydrogenase activity|nucleus|cytoplasm|cytosol|prostaglandin metabolic process|G protein-coupled receptor signaling pathway|response to nutrient|steroid metabolic process|positive regulation of cell population prol…	hsa00140,hsa00590,hsa00790,hsa04913	Steroid hormone biosynthesis|Arachidonic acid metabolism|Folate biosynthesis|Ovarian steroidogenesis
AKR7A2	582.7939764	563.9043244	601.6836285	1.066995947	0.093554696	0.728403559	1	11.49963217	12.06473806	8574	aldo-keto reductase family 7 member A2	GO:0004032,GO:0005515,GO:0005794,GO:0005829,GO:0005975,GO:0006081,GO:0006805,GO:0009055,GO:0019119,GO:0022900,GO:0044597,GO:0044598,GO:0070062	alditol:NADP+ 1-oxidoreductase activity|protein binding|Golgi apparatus|cytosol|carbohydrate metabolic process|cellular aldehyde metabolic process|xenobiotic metabolic process|electron transfer activity|phenanthrene-9,10-epoxide hydrolase activity|electron transport chain|daunorubicin metabolic process|doxorubicin metabolic process|extracellular exosome	hsa00980	Metabolism of xenobiotics by cytochrome P450
AKR7A3	9.928591267	8.323311061	11.53387147	1.385731158	0.470647391	0.750315201	1	0.269538722	0.367258051	22977	aldo-keto reductase family 7 member A3	GO:0004033,GO:0005515,GO:0005829,GO:0006081,GO:0006805,GO:0009055,GO:0022900,GO:0042802,GO:0046223,GO:0070062	aldo-keto reductase (NADP) activity|protein binding|cytosol|cellular aldehyde metabolic process|xenobiotic metabolic process|electron transfer activity|electron transport chain|identical protein binding|aflatoxin catabolic process|extracellular exosome	hsa00980	Metabolism of xenobiotics by cytochrome P450
AKT1	4480.613348	3815.197708	5146.028988	1.348823674	0.431701763	0.071157542	1	59.93820713	79.4932232	207	AKT serine/threonine kinase 1	GO:0001649,GO:0001893,GO:0001934,GO:0001938,GO:0002042,GO:0003376,GO:0004672,GO:0004674,GO:0004712,GO:0005080,GO:0005515,GO:0005516,GO:0005524,GO:0005547,GO:0005634,GO:0005654,GO:0005737,GO:0005739,GO:0005819,GO:0005829,GO:0005886,GO:0005911,GO:0005978,GO:0005979,GO:0006006,GO:0006412,GO:0006417,GO:0006468,GO:0006469,GO:0006606,GO:0006809,GO:0006924,GO:0006954,GO:0006974,GO:0006979,GO:0007165,GO:…	osteoblast differentiation|maternal placenta development|positive regulation of protein phosphorylation|positive regulation of endothelial cell proliferation|cell migration involved in sprouting angiogenesis|sphingosine-1-phosphate receptor signaling pathway|protein kinase activity|protein serine/threonine kinase activity|protein serine/threonine/tyrosine kinase activity|protein kinase C binding|…	hsa01521,hsa01522,hsa01524,hsa04010,hsa04012,hsa04014,hsa04015,hsa04022,hsa04024,hsa04062,hsa04066,hsa04068,hsa04071,hsa04072,hsa04140,hsa04150,hsa04151,hsa04152,hsa04210,hsa04211,hsa04213,hsa04218,hsa04261,hsa04370,hsa04371,hsa04380,hsa04510,hsa04550,hsa04611,hsa04620,hsa04625,hsa04630,hsa04660,hsa04662,hsa04664,hsa04666,hsa04668,hsa04722,hsa04725,hsa04728,hsa04910,hsa04914,hsa04915,hsa04917,hsa…	EGFR tyrosine kinase inhibitor resistance|Endocrine resistance|Platinum drug resistance|MAPK signaling pathway|ErbB signaling pathway|Ras signaling pathway|Rap1 signaling pathway|cGMP-PKG signaling pathway|cAMP signaling pathway|Chemokine signaling pathway|HIF-1 signaling pathway|FoxO signaling pathway|Sphingolipid signaling pathway|Phospholipase D signaling pathway|Autophagy - animal|mTOR signal…
AKT1S1	538.8286371	545.1768745	532.4803996	0.976711274	-0.033995945	0.90639397	1	9.666142126	9.283047139	84335	AKT1 substrate 1	GO:0005515,GO:0005654,GO:0005737,GO:0005829,GO:0006469,GO:0031931,GO:0032007,GO:0042981,GO:0043523,GO:0045792,GO:0048011,GO:1900034	protein binding|nucleoplasm|cytoplasm|cytosol|negative regulation of protein kinase activity|TORC1 complex|negative regulation of TOR signaling|regulation of apoptotic process|regulation of neuron apoptotic process|negative regulation of cell size|neurotrophin TRK receptor signaling pathway|regulation of cellular response to heat	hsa04140,hsa04150,hsa04152,hsa04211,hsa04213,hsa04714,hsa05131	Autophagy - animal|mTOR signaling pathway|AMPK signaling pathway|Longevity regulating pathway|Longevity regulating pathway - multiple species|Thermogenesis|Shigellosis
AKT2	1321.962651	1359.820945	1284.104357	0.944318708	-0.082654243	0.733221327	1	8.537781714	7.927473868	208	AKT serine/threonine kinase 2	GO:0001934,GO:0004674,GO:0005515,GO:0005524,GO:0005634,GO:0005654,GO:0005769,GO:0005829,GO:0005886,GO:0005938,GO:0005978,GO:0006006,GO:0006417,GO:0006464,GO:0007165,GO:0008284,GO:0008286,GO:0008643,GO:0010748,GO:0010907,GO:0010918,GO:0018105,GO:0030334,GO:0030335,GO:0031340,GO:0032000,GO:0032287,GO:0032587,GO:0032869,GO:0032991,GO:0035556,GO:0043066,GO:0043231,GO:0045444,GO:0045725,GO:0046326,GO:…	positive regulation of protein phosphorylation|protein serine/threonine kinase activity|protein binding|ATP binding|nucleus|nucleoplasm|early endosome|cytosol|plasma membrane|cell cortex|glycogen biosynthetic process|glucose metabolic process|regulation of translation|cellular protein modification process|signal transduction|positive regulation of cell population proliferation|insulin receptor si…	hsa01521,hsa01522,hsa01524,hsa04010,hsa04012,hsa04014,hsa04015,hsa04022,hsa04024,hsa04062,hsa04066,hsa04068,hsa04071,hsa04072,hsa04140,hsa04150,hsa04151,hsa04152,hsa04210,hsa04211,hsa04213,hsa04218,hsa04261,hsa04370,hsa04371,hsa04380,hsa04510,hsa04550,hsa04611,hsa04620,hsa04625,hsa04630,hsa04660,hsa04662,hsa04664,hsa04666,hsa04668,hsa04722,hsa04725,hsa04728,hsa04910,hsa04914,hsa04915,hsa04917,hsa…	EGFR tyrosine kinase inhibitor resistance|Endocrine resistance|Platinum drug resistance|MAPK signaling pathway|ErbB signaling pathway|Ras signaling pathway|Rap1 signaling pathway|cGMP-PKG signaling pathway|cAMP signaling pathway|Chemokine signaling pathway|HIF-1 signaling pathway|FoxO signaling pathway|Sphingolipid signaling pathway|Phospholipase D signaling pathway|Autophagy - animal|mTOR signal…
AKT3	2988.533696	2834.087416	3142.979976	1.108991896	0.149248822	0.528820737	1	23.42056931	25.53859486	10000	AKT serine/threonine kinase 3	GO:0000002,GO:0001938,GO:0004672,GO:0004674,GO:0005515,GO:0005524,GO:0005634,GO:0005737,GO:0006468,GO:0007165,GO:0016020,GO:0018105,GO:0032008,GO:0035556,GO:0043536,GO:0045766,GO:0045793,GO:0048854,GO:0048873,GO:0090050,GO:0106310,GO:0106311,GO:1905564,GO:1905653,GO:2000773	mitochondrial genome maintenance|positive regulation of endothelial cell proliferation|protein kinase activity|protein serine/threonine kinase activity|protein binding|ATP binding|nucleus|cytoplasm|protein phosphorylation|signal transduction|membrane|peptidyl-serine phosphorylation|positive regulation of TOR signaling|intracellular signal transduction|positive regulation of blood vessel endotheli…	hsa01521,hsa01522,hsa01524,hsa04010,hsa04012,hsa04014,hsa04015,hsa04022,hsa04024,hsa04062,hsa04066,hsa04068,hsa04071,hsa04072,hsa04140,hsa04150,hsa04151,hsa04152,hsa04210,hsa04211,hsa04213,hsa04218,hsa04261,hsa04370,hsa04371,hsa04380,hsa04510,hsa04550,hsa04611,hsa04620,hsa04625,hsa04630,hsa04660,hsa04662,hsa04664,hsa04666,hsa04668,hsa04722,hsa04725,hsa04728,hsa04910,hsa04914,hsa04915,hsa04917,hsa…	EGFR tyrosine kinase inhibitor resistance|Endocrine resistance|Platinum drug resistance|MAPK signaling pathway|ErbB signaling pathway|Ras signaling pathway|Rap1 signaling pathway|cGMP-PKG signaling pathway|cAMP signaling pathway|Chemokine signaling pathway|HIF-1 signaling pathway|FoxO signaling pathway|Sphingolipid signaling pathway|Phospholipase D signaling pathway|Autophagy - animal|mTOR signal…
AKTIP	509.6674802	460.90335	558.4316104	1.211602412	0.276916355	0.30989928	1	8.432487037	10.04585696	64400	AKT interacting protein	GO:0000209,GO:0001934,GO:0005515,GO:0005634,GO:0005829,GO:0005886,GO:0006915,GO:0006974,GO:0007032,GO:0007040,GO:0008333,GO:0015031,GO:0018215,GO:0019787,GO:0030897,GO:0032092,GO:0045022,GO:0061631,GO:0070695	protein polyubiquitination|positive regulation of protein phosphorylation|protein binding|nucleus|cytosol|plasma membrane|apoptotic process|cellular response to DNA damage stimulus|endosome organization|lysosome organization|endosome to lysosome transport|protein transport|protein phosphopantetheinylation|ubiquitin-like protein transferase activity|HOPS complex|positive regulation of protein bind…
ALAD	1038.958785	1020.646019	1057.271552	1.035884657	0.050863372	0.839120733	1	14.67798495	14.95026936	210	aminolevulinate dehydratase	GO:0001666,GO:0003824,GO:0004655,GO:0005576,GO:0005634,GO:0005829,GO:0006782,GO:0006783,GO:0006979,GO:0008270,GO:0009635,GO:0010039,GO:0010043,GO:0010044,GO:0010212,GO:0010266,GO:0010269,GO:0014823,GO:0032025,GO:0032496,GO:0033197,GO:0034774,GO:0042493,GO:0042802,GO:0043200,GO:0043312,GO:0045471,GO:0046685,GO:0046686,GO:0046689,GO:0051260,GO:0051384,GO:0051597,GO:0070062,GO:0070541,GO:0070542,GO:…	response to hypoxia|catalytic activity|porphobilinogen synthase activity|extracellular region|nucleus|cytosol|protoporphyrinogen IX biosynthetic process|heme biosynthetic process|response to oxidative stress|zinc ion binding|response to herbicide|response to iron ion|response to zinc ion|response to aluminum ion|response to ionizing radiation|response to vitamin B1|response to selenium ion|respon…	hsa00860	Porphyrin and chlorophyll metabolism
ALAS1	1530.626614	1526.287166	1534.966062	1.00568628	0.008180332	0.97569731	1	33.07151476	32.7030148	211	5'-aminolevulinate synthase 1	GO:0001666,GO:0003870,GO:0005515,GO:0005654,GO:0005739,GO:0005759,GO:0005829,GO:0006782,GO:0006783,GO:0007005,GO:0019216,GO:0030170,GO:0042541,GO:0042802,GO:0048821	response to hypoxia|5-aminolevulinate synthase activity|protein binding|nucleoplasm|mitochondrion|mitochondrial matrix|cytosol|protoporphyrinogen IX biosynthetic process|heme biosynthetic process|mitochondrion organization|regulation of lipid metabolic process|pyridoxal phosphate binding|hemoglobin biosynthetic process|identical protein binding|erythrocyte development	hsa00260,hsa00860	Glycine, serine and threonine metabolism|Porphyrin and chlorophyll metabolism
ALCAM	7587.858752	7621.03169	7554.685814	0.991294371	-0.012614557	0.95962421	1	65.96179929	64.29338806	214	activated leukocyte cell adhesion molecule	GO:0001772,GO:0002250,GO:0005102,GO:0005515,GO:0005887,GO:0005925,GO:0007155,GO:0007157,GO:0007165,GO:0008045,GO:0009897,GO:0030424,GO:0030425,GO:0031226,GO:0031290,GO:0042101,GO:0042802,GO:0043025,GO:0048846,GO:0070062,GO:1990138	immunological synapse|adaptive immune response|signaling receptor binding|protein binding|integral component of plasma membrane|focal adhesion|cell adhesion|heterophilic cell-cell adhesion via plasma membrane cell adhesion molecules|signal transduction|motor neuron axon guidance|external side of plasma membrane|axon|dendrite|intrinsic component of plasma membrane|retinal ganglion cell axon guidan…	hsa04514	Cell adhesion molecules
ALDH16A1	211.646196	219.5273292	203.7650627	0.928199069	-0.107493844	0.77341587	1	3.702835047	3.379455038	126133	aldehyde dehydrogenase 16 family member A1	GO:0005515,GO:0016020,GO:0016620,GO:0055114	protein binding|membrane|oxidoreductase activity, acting on the aldehyde or oxo group of donors, NAD or NADP as acceptor|oxidation-reduction process
ALDH18A1	5872.559903	5523.557303	6221.562503	1.12636878	0.171679252	0.477989864	1	80.47559416	89.12837223	5832	aldehyde dehydrogenase 18 family member A1	GO:0003723,GO:0004349,GO:0004350,GO:0005515,GO:0005524,GO:0005739,GO:0005743,GO:0006536,GO:0006561,GO:0006592,GO:0008652,GO:0016310,GO:0019240,GO:0042802,GO:0055114,GO:0055129	RNA binding|glutamate 5-kinase activity|glutamate-5-semialdehyde dehydrogenase activity|protein binding|ATP binding|mitochondrion|mitochondrial inner membrane|glutamate metabolic process|proline biosynthetic process|ornithine biosynthetic process|cellular amino acid biosynthetic process|phosphorylation|citrulline biosynthetic process|identical protein binding|oxidation-reduction process|L-proline…	hsa00330	Arginine and proline metabolism
ALDH1A1	124.7565455	83.23311061	166.2799804	1.997762419	0.998385023	0.021767077	0.822216713	2.11927392	4.162958787	216	aldehyde dehydrogenase 1 family member A1	GO:0001523,GO:0001758,GO:0004029,GO:0005096,GO:0005497,GO:0005515,GO:0005737,GO:0005829,GO:0006069,GO:0006081,GO:0018479,GO:0042572,GO:0043547,GO:0051287,GO:0055114,GO:0061624,GO:0070062,GO:0120163	retinoid metabolic process|retinal dehydrogenase activity|aldehyde dehydrogenase (NAD+) activity|GTPase activator activity|androgen binding|protein binding|cytoplasm|cytosol|ethanol oxidation|cellular aldehyde metabolic process|benzaldehyde dehydrogenase (NAD+) activity|retinol metabolic process|positive regulation of GTPase activity|NAD binding|oxidation-reduction process|fructose catabolic proc…	hsa00830	Retinol metabolism
ALDH1A3	20321.71612	22672.69933	17970.73291	0.7926155	-0.335306915	0.221105906	1	348.8037742	271.8409723	220	aldehyde dehydrogenase 1 family member A3	GO:0001758,GO:0002072,GO:0002138,GO:0004029,GO:0004030,GO:0005737,GO:0005829,GO:0007626,GO:0021768,GO:0031076,GO:0042472,GO:0042572,GO:0042573,GO:0042574,GO:0042803,GO:0043065,GO:0048048,GO:0050885,GO:0051289,GO:0055114,GO:0060013,GO:0060166,GO:0060324,GO:0070062,GO:0070324,GO:0070384,GO:0070403	retinal dehydrogenase activity|optic cup morphogenesis involved in camera-type eye development|retinoic acid biosynthetic process|aldehyde dehydrogenase (NAD+) activity|aldehyde dehydrogenase [NAD(P)+] activity|cytoplasm|cytosol|locomotory behavior|nucleus accumbens development|embryonic camera-type eye development|inner ear morphogenesis|retinol metabolic process|retinoic acid metabolic process|…	hsa00830	Retinol metabolism
ALDH1B1	781.2953759	905.1600779	657.4306739	0.726314262	-0.461334186	0.067438604	1	15.50280159	11.07148662	219	aldehyde dehydrogenase 1 family member B1	GO:0004029,GO:0005654,GO:0005739,GO:0005759,GO:0005829,GO:0005975,GO:0006068,GO:0006069,GO:0043231,GO:0043878,GO:0051287	aldehyde dehydrogenase (NAD+) activity|nucleoplasm|mitochondrion|mitochondrial matrix|cytosol|carbohydrate metabolic process|ethanol catabolic process|ethanol oxidation|intracellular membrane-bounded organelle|glyceraldehyde-3-phosphate dehydrogenase (NAD+) (non-phosphorylating) activity|NAD binding	hsa00010,hsa00053,hsa00071,hsa00280,hsa00310,hsa00330,hsa00340,hsa00380,hsa00410,hsa00561,hsa00620,hsa00770	Glycolysis / Gluconeogenesis|Ascorbate and aldarate metabolism|Fatty acid degradation|Valine, leucine and isoleucine degradation|Lysine degradation|Arginine and proline metabolism|Histidine metabolism|Tryptophan metabolism|beta-Alanine metabolism|Glycerolipid metabolism|Pyruvate metabolism|Pantothenate and CoA biosynthesis
ALDH1L1	42.15688392	34.33365813	49.98010971	1.45571758	0.541730489	0.406371033	1	0.529726578	0.758228437	10840	aldehyde dehydrogenase 1 family member L1	GO:0003824,GO:0004029,GO:0005829,GO:0006730,GO:0009058,GO:0009258,GO:0016155,GO:0016742,GO:0046655,GO:0055114,GO:0070062	catalytic activity|aldehyde dehydrogenase (NAD+) activity|cytosol|one-carbon metabolic process|biosynthetic process|10-formyltetrahydrofolate catabolic process|formyltetrahydrofolate dehydrogenase activity|hydroxymethyl-, formyl- and related transferase activity|folic acid metabolic process|oxidation-reduction process|extracellular exosome	hsa00670	One carbon pool by folate
ALDH1L2	347.7919596	462.9841778	232.5997414	0.50239242	-0.993113398	0.001020963	0.197406218	3.066726404	1.514918569	160428	aldehyde dehydrogenase 1 family member L2	GO:0004029,GO:0005515,GO:0005654,GO:0005739,GO:0005759,GO:0006730,GO:0009058,GO:0009258,GO:0016155,GO:0016742,GO:0046655,GO:0055114,GO:0070062	aldehyde dehydrogenase (NAD+) activity|protein binding|nucleoplasm|mitochondrion|mitochondrial matrix|one-carbon metabolic process|biosynthetic process|10-formyltetrahydrofolate catabolic process|formyltetrahydrofolate dehydrogenase activity|hydroxymethyl-, formyl- and related transferase activity|folic acid metabolic process|oxidation-reduction process|extracellular exosome	hsa00670	One carbon pool by folate
ALDH2	534.1713123	574.3084632	494.0341614	0.860224414	-0.217215017	0.421665979	1	3.205709355	2.711484258	217	aldehyde dehydrogenase 2 family member	GO:0004029,GO:0004030,GO:0005759,GO:0005975,GO:0006066,GO:0006068,GO:0006069,GO:0009055,GO:0022900,GO:0043878,GO:0051287,GO:0070062	aldehyde dehydrogenase (NAD+) activity|aldehyde dehydrogenase [NAD(P)+] activity|mitochondrial matrix|carbohydrate metabolic process|alcohol metabolic process|ethanol catabolic process|ethanol oxidation|electron transfer activity|electron transport chain|glyceraldehyde-3-phosphate dehydrogenase (NAD+) (non-phosphorylating) activity|NAD binding|extracellular exosome	hsa00010,hsa00053,hsa00071,hsa00280,hsa00310,hsa00330,hsa00340,hsa00380,hsa00410,hsa00561,hsa00620,hsa00770	Glycolysis / Gluconeogenesis|Ascorbate and aldarate metabolism|Fatty acid degradation|Valine, leucine and isoleucine degradation|Lysine degradation|Arginine and proline metabolism|Histidine metabolism|Tryptophan metabolism|beta-Alanine metabolism|Glycerolipid metabolism|Pyruvate metabolism|Pantothenate and CoA biosynthesis
ALDH3A2	1184.136765	1211.041759	1157.231771	0.95556719	-0.065570776	0.789602187	1	16.25530002	15.27310712	224	aldehyde dehydrogenase 3 family member A2	GO:0001561,GO:0004028,GO:0004029,GO:0005515,GO:0005778,GO:0005789,GO:0006081,GO:0007417,GO:0007422,GO:0008544,GO:0016021,GO:0030148,GO:0033306,GO:0042803,GO:0043231,GO:0043878,GO:0046458,GO:0046577,GO:0050061,GO:0052814,GO:0055114	fatty acid alpha-oxidation|3-chloroallyl aldehyde dehydrogenase activity|aldehyde dehydrogenase (NAD+) activity|protein binding|peroxisomal membrane|endoplasmic reticulum membrane|cellular aldehyde metabolic process|central nervous system development|peripheral nervous system development|epidermis development|integral component of membrane|sphingolipid biosynthetic process|phytol metabolic proces…	hsa00010,hsa00053,hsa00071,hsa00280,hsa00310,hsa00330,hsa00340,hsa00380,hsa00410,hsa00561,hsa00620,hsa00770	Glycolysis / Gluconeogenesis|Ascorbate and aldarate metabolism|Fatty acid degradation|Valine, leucine and isoleucine degradation|Lysine degradation|Arginine and proline metabolism|Histidine metabolism|Tryptophan metabolism|beta-Alanine metabolism|Glycerolipid metabolism|Pyruvate metabolism|Pantothenate and CoA biosynthesis
ALDH3B1	510.2613003	577.4297049	443.0928957	0.76735383	-0.382036131	0.160095097	1	10.42149546	7.863155921	221	aldehyde dehydrogenase 3 family member B1	GO:0004028,GO:0004030,GO:0005515,GO:0005737,GO:0005829,GO:0005886,GO:0006066,GO:0006068,GO:0006629,GO:0018477,GO:0018479,GO:0030148,GO:0030667,GO:0031982,GO:0034599,GO:0035579,GO:0043312,GO:0046185,GO:0055114,GO:0070062	3-chloroallyl aldehyde dehydrogenase activity|aldehyde dehydrogenase [NAD(P)+] activity|protein binding|cytoplasm|cytosol|plasma membrane|alcohol metabolic process|ethanol catabolic process|lipid metabolic process|benzaldehyde dehydrogenase (NADP+) activity|benzaldehyde dehydrogenase (NAD+) activity|sphingolipid biosynthetic process|secretory granule membrane|vesicle|cellular response to oxidativ…	hsa00010,hsa00340,hsa00350,hsa00360,hsa00410,hsa00980,hsa00982,hsa05204	Glycolysis / Gluconeogenesis|Histidine metabolism|Tyrosine metabolism|Phenylalanine metabolism|beta-Alanine metabolism|Metabolism of xenobiotics by cytochrome P450|Drug metabolism - cytochrome P450|Chemical carcinogenesis
ALDH4A1	205.0420216	210.1636043	199.9204388	0.951260993	-0.072086875	0.854088418	1	3.361116361	3.143796419	8659	aldehyde dehydrogenase 4 family member A1	GO:0003842,GO:0004029,GO:0005515,GO:0005739,GO:0005759,GO:0005829,GO:0006560,GO:0006562,GO:0009055,GO:0010133,GO:0019470,GO:0022900,GO:0042802,GO:0046487	1-pyrroline-5-carboxylate dehydrogenase activity|aldehyde dehydrogenase (NAD+) activity|protein binding|mitochondrion|mitochondrial matrix|cytosol|proline metabolic process|proline catabolic process|electron transfer activity|proline catabolic process to glutamate|4-hydroxyproline catabolic process|electron transport chain|identical protein binding|glyoxylate metabolic process	hsa00250,hsa00330	Alanine, aspartate and glutamate metabolism|Arginine and proline metabolism
ALDH5A1	74.18200134	67.62690237	80.7371003	1.19386069	0.2556345	0.638814285	1	0.698089649	0.819475605	7915	aldehyde dehydrogenase 5 family member A1	GO:0004777,GO:0005739,GO:0005759,GO:0006105,GO:0006536,GO:0007417,GO:0009450,GO:0009791,GO:0042135,GO:0042802,GO:0055114	succinate-semialdehyde dehydrogenase (NAD+) activity|mitochondrion|mitochondrial matrix|succinate metabolic process|glutamate metabolic process|central nervous system development|gamma-aminobutyric acid catabolic process|post-embryonic development|neurotransmitter catabolic process|identical protein binding|oxidation-reduction process	hsa00250,hsa00650	Alanine, aspartate and glutamate metabolism|Butanoate metabolism
ALDH6A1	526.6953007	542.0556329	511.3349686	0.943325625	-0.084172237	0.760926649	1	5.237825977	4.85829493	4329	aldehyde dehydrogenase 6 family member A1	GO:0000062,GO:0003723,GO:0004491,GO:0005654,GO:0005739,GO:0005759,GO:0006210,GO:0006573,GO:0006574,GO:0009083,GO:0018478,GO:0019859,GO:0050873,GO:0055114	fatty-acyl-CoA binding|RNA binding|methylmalonate-semialdehyde dehydrogenase (acylating) activity|nucleoplasm|mitochondrion|mitochondrial matrix|thymine catabolic process|valine metabolic process|valine catabolic process|branched-chain amino acid catabolic process|malonate-semialdehyde dehydrogenase (acetylating) activity|thymine metabolic process|brown fat cell differentiation|oxidation-reductio…	hsa00280,hsa00410,hsa00562,hsa00640	Valine, leucine and isoleucine degradation|beta-Alanine metabolism|Inositol phosphate metabolism|Propanoate metabolism
ALDH7A1	1216.801591	1147.576513	1286.026669	1.120645687	0.164330215	0.498065587	1	12.85289597	14.16251866	501	aldehyde dehydrogenase 7 family member A1	GO:0004029,GO:0004043,GO:0005515,GO:0005634,GO:0005739,GO:0005759,GO:0005829,GO:0006081,GO:0006554,GO:0007605,GO:0008802,GO:0019285,GO:0042426,GO:0043878,GO:0055114,GO:0070062	aldehyde dehydrogenase (NAD+) activity|L-aminoadipate-semialdehyde dehydrogenase activity|protein binding|nucleus|mitochondrion|mitochondrial matrix|cytosol|cellular aldehyde metabolic process|lysine catabolic process|sensory perception of sound|betaine-aldehyde dehydrogenase activity|glycine betaine biosynthetic process from choline|choline catabolic process|glyceraldehyde-3-phosphate dehydrogen…	hsa00010,hsa00053,hsa00071,hsa00260,hsa00280,hsa00310,hsa00330,hsa00340,hsa00380,hsa00410,hsa00561,hsa00620	Glycolysis / Gluconeogenesis|Ascorbate and aldarate metabolism|Fatty acid degradation|Glycine, serine and threonine metabolism|Valine, leucine and isoleucine degradation|Lysine degradation|Arginine and proline metabolism|Histidine metabolism|Tryptophan metabolism|beta-Alanine metabolism|Glycerolipid metabolism|Pyruvate metabolism
ALDH9A1	1747.574259	1708.359595	1786.788922	1.045909144	0.064757533	0.78685199	1	36.13635029	37.16288538	223	aldehyde dehydrogenase 9 family member A1	GO:0004029,GO:0005737,GO:0005829,GO:0006081,GO:0019145,GO:0033737,GO:0042136,GO:0042445,GO:0043878,GO:0045329,GO:0047105,GO:0051289,GO:0055114,GO:0070062	aldehyde dehydrogenase (NAD+) activity|cytoplasm|cytosol|cellular aldehyde metabolic process|aminobutyraldehyde dehydrogenase activity|1-pyrroline dehydrogenase activity|neurotransmitter biosynthetic process|hormone metabolic process|glyceraldehyde-3-phosphate dehydrogenase (NAD+) (non-phosphorylating) activity|carnitine biosynthetic process|4-trimethylammoniobutyraldehyde dehydrogenase activity|…	hsa00010,hsa00053,hsa00071,hsa00280,hsa00310,hsa00330,hsa00340,hsa00380,hsa00410,hsa00561,hsa00620	Glycolysis / Gluconeogenesis|Ascorbate and aldarate metabolism|Fatty acid degradation|Valine, leucine and isoleucine degradation|Lysine degradation|Arginine and proline metabolism|Histidine metabolism|Tryptophan metabolism|beta-Alanine metabolism|Glycerolipid metabolism|Pyruvate metabolism
ALDOA	40.91832522	27.05076095	54.78588949	2.025299384	1.018135186	0.116782214	1	0.6727164	1.33965332	226	aldolase, fructose-bisphosphate A	GO:0002576,GO:0003723,GO:0003779,GO:0004332,GO:0005515,GO:0005576,GO:0005615,GO:0005634,GO:0005829,GO:0006000,GO:0006094,GO:0006096,GO:0006754,GO:0006941,GO:0007015,GO:0007339,GO:0008092,GO:0008360,GO:0015629,GO:0015631,GO:0016020,GO:0030388,GO:0031093,GO:0031430,GO:0031674,GO:0034774,GO:0042802,GO:0043312,GO:0045296,GO:0046716,GO:0051289,GO:0061621,GO:0061827,GO:0070061,GO:0070062,GO:1904724,GO:…	platelet degranulation|RNA binding|actin binding|fructose-bisphosphate aldolase activity|protein binding|extracellular region|extracellular space|nucleus|cytosol|fructose metabolic process|gluconeogenesis|glycolytic process|ATP biosynthetic process|striated muscle contraction|actin filament organization|binding of sperm to zona pellucida|cytoskeletal protein binding|regulation of cell shape|actin…	hsa00010,hsa00030,hsa00051,hsa04066	Glycolysis / Gluconeogenesis|Pentose phosphate pathway|Fructose and mannose metabolism|HIF-1 signaling pathway
ALDOC	287.5724861	232.0122958	343.1326763	1.478941774	0.564565254	0.077829782	1	7.432214771	10.80787979	230	aldolase, fructose-bisphosphate C	GO:0004332,GO:0005515,GO:0005576,GO:0005829,GO:0005856,GO:0006000,GO:0006094,GO:0006096,GO:0008092,GO:0030388,GO:0030855,GO:0034774,GO:0043312,GO:0061621,GO:0070062,GO:1904724,GO:1904813	fructose-bisphosphate aldolase activity|protein binding|extracellular region|cytosol|cytoskeleton|fructose metabolic process|gluconeogenesis|glycolytic process|cytoskeletal protein binding|fructose 1,6-bisphosphate metabolic process|epithelial cell differentiation|secretory granule lumen|neutrophil degranulation|canonical glycolysis|extracellular exosome|tertiary granule lumen|ficolin-1-rich gran…	hsa00010,hsa00030,hsa00051,hsa04066	Glycolysis / Gluconeogenesis|Pentose phosphate pathway|Fructose and mannose metabolism|HIF-1 signaling pathway
ALG1	306.5226185	313.1645787	299.8806583	0.957581664	-0.062532568	0.851238776	1	4.046735591	3.810235588	56052	ALG1 chitobiosyldiphosphodolichol beta-mannosyltransferase	GO:0000030,GO:0004578,GO:0005783,GO:0005789,GO:0006486,GO:0006488,GO:0016020,GO:0016021,GO:0097502	mannosyltransferase activity|chitobiosyldiphosphodolichol beta-mannosyltransferase activity|endoplasmic reticulum|endoplasmic reticulum membrane|protein glycosylation|dolichol-linked oligosaccharide biosynthetic process|membrane|integral component of membrane|mannosylation	hsa00510,hsa00513	N-Glycan biosynthesis|Various types of N-glycan biosynthesis
ALG10	533.5473097	532.6919079	534.4027115	1.003211619	0.004625963	0.994288757	1	2.789871254	2.751996608	84920	ALG10 alpha-1,2-glucosyltransferase	GO:0005515,GO:0005783,GO:0005789,GO:0006487,GO:0006488,GO:0016021,GO:0106073	protein binding|endoplasmic reticulum|endoplasmic reticulum membrane|protein N-linked glycosylation|dolichol-linked oligosaccharide biosynthetic process|integral component of membrane|dolichyl pyrophosphate Glc2Man9GlcNAc2 alpha-1,2-glucosyltransferase activity	hsa00510	N-Glycan biosynthesis
ALG10B	547.2412669	538.9343912	555.5481426	1.030827039	0.043802285	0.87682273	1	2.836203327	2.874712003	144245	ALG10 alpha-1,2-glucosyltransferase B	GO:0005515,GO:0005783,GO:0005886,GO:0006486,GO:0006487,GO:0006488,GO:0016021,GO:0016740,GO:0060050,GO:0106073,GO:1901980	protein binding|endoplasmic reticulum|plasma membrane|protein glycosylation|protein N-linked glycosylation|dolichol-linked oligosaccharide biosynthetic process|integral component of membrane|transferase activity|positive regulation of protein glycosylation|dolichyl pyrophosphate Glc2Man9GlcNAc2 alpha-1,2-glucosyltransferase activity|positive regulation of inward rectifier potassium channel activi…	hsa00510	N-Glycan biosynthesis
ALG11	119.1676329	138.3750464	99.96021942	0.722386167	-0.469157827	0.288364577	1	1.134381245	0.805748744	440138	ALG11 alpha-1,2-mannosyltransferase	GO:0004377,GO:0005789,GO:0006487,GO:0006490,GO:0016020,GO:0016021,GO:0097502	GDP-Man:Man3GlcNAc2-PP-Dol alpha-1,2-mannosyltransferase activity|endoplasmic reticulum membrane|protein N-linked glycosylation|oligosaccharide-lipid intermediate biosynthetic process|membrane|integral component of membrane|mannosylation	hsa00510,hsa00513	N-Glycan biosynthesis|Various types of N-glycan biosynthesis
ALG12	483.2948277	512.9240441	453.6656112	0.88446938	-0.177115897	0.523420682	1	4.993399037	4.34260426	79087	ALG12 alpha-1,6-mannosyltransferase	GO:0000009,GO:0000030,GO:0005783,GO:0005788,GO:0005789,GO:0006457,GO:0006487,GO:0006488,GO:0016020,GO:0016021,GO:0052824,GO:0052917,GO:0097502	alpha-1,6-mannosyltransferase activity|mannosyltransferase activity|endoplasmic reticulum|endoplasmic reticulum lumen|endoplasmic reticulum membrane|protein folding|protein N-linked glycosylation|dolichol-linked oligosaccharide biosynthetic process|membrane|integral component of membrane|dolichyl-pyrophosphate Man7GlcNAc2 alpha-1,6-mannosyltransferase activity|dol-P-Man:Man(7)GlcNAc(2)-PP-Dol alp…	hsa00510,hsa00513	N-Glycan biosynthesis|Various types of N-glycan biosynthesis
ALG13	795.6837615	778.2295842	813.1379388	1.044856113	0.063304283	0.805831516	1	3.460191834	3.554903726	79868	ALG13 UDP-N-acetylglucosaminyltransferase subunit	GO:0003723,GO:0004577,GO:0004843,GO:0005789,GO:0006488,GO:0006508,GO:0008234,GO:0018215	RNA binding|N-acetylglucosaminyldiphosphodolichol N-acetylglucosaminyltransferase activity|thiol-dependent ubiquitin-specific protease activity|endoplasmic reticulum membrane|dolichol-linked oligosaccharide biosynthetic process|proteolysis|cysteine-type peptidase activity|protein phosphopantetheinylation	hsa00510,hsa00513	N-Glycan biosynthesis|Various types of N-glycan biosynthesis
ALG14	88.79245508	85.31393838	92.27097178	1.081546269	0.113095386	0.837991141	1	0.407468059	0.433321116	199857	ALG14 UDP-N-acetylglucosaminyltransferase subunit	GO:0005789,GO:0006488,GO:0016021,GO:0031965,GO:0043541	endoplasmic reticulum membrane|dolichol-linked oligosaccharide biosynthetic process|integral component of membrane|nuclear membrane|UDP-N-acetylglucosamine transferase complex	hsa00510,hsa00513	N-Glycan biosynthesis|Various types of N-glycan biosynthesis
ALG2	920.3805564	910.3621473	930.3989654	1.022009722	0.031408921	0.903581425	1	17.30212059	17.38703549	85365	ALG2 alpha-1,3/1,6-mannosyltransferase	GO:0000033,GO:0004378,GO:0005515,GO:0005634,GO:0005737,GO:0005789,GO:0005829,GO:0006488,GO:0006490,GO:0015629,GO:0016020,GO:0016021,GO:0033577,GO:0046982,GO:0047485,GO:0048306,GO:0048471,GO:0051592,GO:0097502,GO:0102704	alpha-1,3-mannosyltransferase activity|GDP-Man:Man1GlcNAc2-PP-Dol alpha-1,3-mannosyltransferase activity|protein binding|nucleus|cytoplasm|endoplasmic reticulum membrane|cytosol|dolichol-linked oligosaccharide biosynthetic process|oligosaccharide-lipid intermediate biosynthetic process|actin cytoskeleton|membrane|integral component of membrane|protein glycosylation in endoplasmic reticulum|protei…	hsa00510,hsa00513	N-Glycan biosynthesis|Various types of N-glycan biosynthesis
ALG3	634.6014345	700.198543	569.0043259	0.812632833	-0.299324439	0.250459355	1	16.70465325	13.34759465	10195	ALG3 alpha-1,3- mannosyltransferase	GO:0000033,GO:0005515,GO:0005783,GO:0005789,GO:0006486,GO:0006488,GO:0016021,GO:0052925,GO:0097502	alpha-1,3-mannosyltransferase activity|protein binding|endoplasmic reticulum|endoplasmic reticulum membrane|protein glycosylation|dolichol-linked oligosaccharide biosynthetic process|integral component of membrane|dol-P-Man:Man(5)GlcNAc(2)-PP-Dol alpha-1,3-mannosyltransferase activity|mannosylation	hsa00510,hsa00513	N-Glycan biosynthesis|Various types of N-glycan biosynthesis
ALG5	389.3210393	266.345954	512.2961245	1.923423716	0.943676613	0.001280122	0.222914621	11.54703009	21.83818007	29880	ALG5 dolichyl-phosphate beta-glucosyltransferase	GO:0004576,GO:0004581,GO:0005789,GO:0006486,GO:0006487,GO:0007368,GO:0016020,GO:0016021,GO:0018279	oligosaccharyl transferase activity|dolichyl-phosphate beta-glucosyltransferase activity|endoplasmic reticulum membrane|protein glycosylation|protein N-linked glycosylation|determination of left/right symmetry|membrane|integral component of membrane|protein N-linked glycosylation via asparagine	hsa00510	N-Glycan biosynthesis
ALG6	385.0593897	406.8018281	363.3169514	0.893105503	-0.163097483	0.581340182	1	6.529403277	5.733864647	29929	ALG6 alpha-1,3-glucosyltransferase	GO:0004583,GO:0005789,GO:0006487,GO:0006488,GO:0006490,GO:0016020,GO:0016021,GO:0042281,GO:0046527	dolichyl-phosphate-glucose-glycolipid alpha-glucosyltransferase activity|endoplasmic reticulum membrane|protein N-linked glycosylation|dolichol-linked oligosaccharide biosynthetic process|oligosaccharide-lipid intermediate biosynthetic process|membrane|integral component of membrane|dolichyl pyrophosphate Man9GlcNAc2 alpha-1,3-glucosyltransferase activity|glucosyltransferase activity	hsa00510	N-Glycan biosynthesis
ALG8	627.5965544	591.9954992	663.1976096	1.12027475	0.163852599	0.532553768	1	12.57711455	13.85404973	79053	ALG8 alpha-1,3-glucosyltransferase	GO:0000033,GO:0004583,GO:0005515,GO:0005789,GO:0006487,GO:0006488,GO:0006490,GO:0016021,GO:0018279,GO:0042283,GO:0097502	alpha-1,3-mannosyltransferase activity|dolichyl-phosphate-glucose-glycolipid alpha-glucosyltransferase activity|protein binding|endoplasmic reticulum membrane|protein N-linked glycosylation|dolichol-linked oligosaccharide biosynthetic process|oligosaccharide-lipid intermediate biosynthetic process|integral component of membrane|protein N-linked glycosylation via asparagine|dolichyl pyrophosphate …	hsa00510	N-Glycan biosynthesis
ALG9	852.902109	804.2399313	901.5642867	1.12101408	0.164804399	0.511221598	1	6.309099956	6.95423967	79796	ALG9 alpha-1,2-mannosyltransferase	GO:0000026,GO:0000030,GO:0005789,GO:0006487,GO:0006488,GO:0016020,GO:0016021,GO:0052918,GO:0052926,GO:0097502	alpha-1,2-mannosyltransferase activity|mannosyltransferase activity|endoplasmic reticulum membrane|protein N-linked glycosylation|dolichol-linked oligosaccharide biosynthetic process|membrane|integral component of membrane|dol-P-Man:Man(8)GlcNAc(2)-PP-Dol alpha-1,2-mannosyltransferase activity|dol-P-Man:Man(6)GlcNAc(2)-PP-Dol alpha-1,2-mannosyltransferase activity|mannosylation	hsa00510,hsa00513	N-Glycan biosynthesis|Various types of N-glycan biosynthesis
ALK	1.441733934	0	2.883467868	Inf	Inf	0.442025237	1	0	0.018192896	238	ALK receptor tyrosine kinase	GO:0000187,GO:0004704,GO:0004713,GO:0004714,GO:0005515,GO:0005524,GO:0005886,GO:0005887,GO:0007165,GO:0007169,GO:0007275,GO:0016310,GO:0018108,GO:0021766,GO:0030534,GO:0032991,GO:0033674,GO:0036269,GO:0038061,GO:0042127,GO:0042802,GO:0042981,GO:0043235,GO:0045664,GO:0046777,GO:0048666,GO:0050995,GO:0051092,GO:0060159,GO:0070062,GO:0090648,GO:0097009,GO:1900006	activation of MAPK activity|NF-kappaB-inducing kinase activity|protein tyrosine kinase activity|transmembrane receptor protein tyrosine kinase activity|protein binding|ATP binding|plasma membrane|integral component of plasma membrane|signal transduction|transmembrane receptor protein tyrosine kinase signaling pathway|multicellular organism development|phosphorylation|peptidyl-tyrosine phosphoryla…	hsa05200,hsa05223,hsa05235	Pathways in cancer|Non-small cell lung cancer|PD-L1 expression and PD-1 checkpoint pathway in cancer
ALKBH1	363.2157286	350.6194785	375.8119788	1.0718514	0.100104906	0.743452084	1	7.205204911	7.593676547	8846	alkB homolog 1, histone H2A dioxygenase	GO:0000049,GO:0000791,GO:0001701,GO:0001764,GO:0001890,GO:0002101,GO:0005634,GO:0005654,GO:0005737,GO:0005739,GO:0005783,GO:0006281,GO:0006307,GO:0006446,GO:0006448,GO:0008198,GO:0016706,GO:0031175,GO:0035511,GO:0035513,GO:0035515,GO:0035516,GO:0035552,GO:0042056,GO:0042245,GO:0043524,GO:0048589,GO:0050918,GO:0070129,GO:0070579,GO:0070989,GO:0080111,GO:0103053,GO:0140078,GO:1990983,GO:1990984	tRNA binding|euchromatin|in utero embryonic development|neuron migration|placenta development|tRNA wobble cytosine modification|nucleus|nucleoplasm|cytoplasm|mitochondrion|endoplasmic reticulum|DNA repair|DNA dealkylation involved in DNA repair|regulation of translational initiation|regulation of translational elongation|ferrous iron binding|2-oxoglutarate-dependent dioxygenase activity|neuron pr…
ALKBH2	243.3096223	255.9418151	230.6774294	0.901288558	-0.14993902	0.665353712	1	11.57554599	10.25832658	121642	alkB homolog 2, alpha-ketoglutarate dependent dioxygenase	GO:0005515,GO:0005654,GO:0006307,GO:0008198,GO:0035511,GO:0043734,GO:0051747,GO:0070989,GO:0080111,GO:0103053	protein binding|nucleoplasm|DNA dealkylation involved in DNA repair|ferrous iron binding|oxidative DNA demethylation|DNA-N1-methyladenine dioxygenase activity|cytosine C-5 DNA demethylase activity|oxidative demethylation|DNA demethylation|1-ethyladenine demethylase activity
ALKBH3	529.2667673	521.2473552	537.2861794	1.030770083	0.04372257	0.878174506	1	18.01684802	18.26046357	221120	alkB homolog 3, alpha-ketoglutarate dependent dioxygenase	GO:0005515,GO:0005634,GO:0005654,GO:0005739,GO:0005829,GO:0006281,GO:0006307,GO:0008198,GO:0008283,GO:0031418,GO:0035552,GO:0035553,GO:0043734,GO:1990930	protein binding|nucleus|nucleoplasm|mitochondrion|cytosol|DNA repair|DNA dealkylation involved in DNA repair|ferrous iron binding|cell population proliferation|L-ascorbic acid binding|oxidative single-stranded DNA demethylation|oxidative single-stranded RNA demethylation|DNA-N1-methyladenine dioxygenase activity|RNA N1-methyladenosine dioxygenase activity
ALKBH4	208.401037	222.6485709	194.1535031	0.872017738	-0.197570614	0.58786386	1	5.631443136	4.828544084	54784	alkB homolog 4, lysine demethylase	GO:0003779,GO:0005515,GO:0005730,GO:0005737,GO:0006325,GO:0006482,GO:0016491,GO:0016706,GO:0030496,GO:0031032,GO:0032451,GO:0035511,GO:0035516,GO:0036090,GO:0046872,GO:0070938,GO:0070989,GO:0080111,GO:1902275	actin binding|protein binding|nucleolus|cytoplasm|chromatin organization|protein demethylation|oxidoreductase activity|2-oxoglutarate-dependent dioxygenase activity|midbody|actomyosin structure organization|demethylase activity|oxidative DNA demethylation|oxidative DNA demethylase activity|cleavage furrow ingression|metal ion binding|contractile ring|oxidative demethylation|DNA demethylation|regu…
ALKBH5	1608.876536	1536.691305	1681.061767	1.093948903	0.129545353	0.587343041	1	25.96087072	27.92463275	54890	alkB homolog 5, RNA demethylase	GO:0001666,GO:0003723,GO:0005634,GO:0005654,GO:0005794,GO:0005829,GO:0006307,GO:0006397,GO:0006406,GO:0007283,GO:0016607,GO:0016706,GO:0030154,GO:0035515,GO:0035553,GO:0043488,GO:0046872,GO:1990931	response to hypoxia|RNA binding|nucleus|nucleoplasm|Golgi apparatus|cytosol|DNA dealkylation involved in DNA repair|mRNA processing|mRNA export from nucleus|spermatogenesis|nuclear speck|2-oxoglutarate-dependent dioxygenase activity|cell differentiation|oxidative RNA demethylase activity|oxidative single-stranded RNA demethylation|regulation of mRNA stability|metal ion binding|RNA N6-methyladenos…
ALKBH6	204.6853609	200.7998793	208.5708425	1.038700039	0.054779085	0.892832533	1	6.697700316	6.840487252	84964	alkB homolog 6	GO:0005515,GO:0005654,GO:0005737,GO:0005925,GO:0046872,GO:0051213,GO:0055114	protein binding|nucleoplasm|cytoplasm|focal adhesion|metal ion binding|dioxygenase activity|oxidation-reduction process
ALKBH7	259.3372722	235.1335375	283.541007	1.205872246	0.270077072	0.417739427	1	13.65467327	16.19025881	84266	alkB homolog 7	GO:0005515,GO:0005739,GO:0005759,GO:0006631,GO:0006974,GO:0010883,GO:0046872,GO:0051213,GO:0055114,GO:1902445	protein binding|mitochondrion|mitochondrial matrix|fatty acid metabolic process|cellular response to DNA damage stimulus|regulation of lipid storage|metal ion binding|dioxygenase activity|oxidation-reduction process|regulation of mitochondrial membrane permeability involved in programmed necrotic cell death
ALKBH8	336.8185384	364.1448589	309.4922178	0.84991511	-0.234609344	0.442817291	1	4.119063555	3.442272298	91801	alkB homolog 8, tRNA methyltransferase	GO:0000049,GO:0002098,GO:0005506,GO:0005515,GO:0005634,GO:0005654,GO:0005737,GO:0005829,GO:0006974,GO:0008270,GO:0016300,GO:0016604,GO:0016706,GO:0030488,GO:0055114,GO:0106335	tRNA binding|tRNA wobble uridine modification|iron ion binding|protein binding|nucleus|nucleoplasm|cytoplasm|cytosol|cellular response to DNA damage stimulus|zinc ion binding|tRNA (uracil) methyltransferase activity|nuclear body|2-oxoglutarate-dependent dioxygenase activity|tRNA methylation|oxidation-reduction process|tRNA (carboxymethyluridine(34)-5-O)-methyltransferase activity
ALMS1	905.1153032	1026.888502	783.3421041	0.762830728	-0.390565135	0.115442832	1	4.24107352	3.181084157	7840	ALMS1 centrosome and basal body associated protein	GO:0000086,GO:0000922,GO:0003674,GO:0005515,GO:0005813,GO:0005814,GO:0005829,GO:0005929,GO:0008017,GO:0010389,GO:0016197,GO:0046599,GO:0051492,GO:0097711,GO:0120162	G2/M transition of mitotic cell cycle|spindle pole|molecular_function|protein binding|centrosome|centriole|cytosol|cilium|microtubule binding|regulation of G2/M transition of mitotic cell cycle|endosomal transport|regulation of centriole replication|regulation of stress fiber assembly|ciliary basal body-plasma membrane docking|positive regulation of cold-induced thermogenesis
ALOX5AP	93.01324686	145.6579436	40.36855015	0.277146232	-1.851280704	0.00018329	0.056965773	5.788158407	1.57732274	241	arachidonate 5-lipoxygenase activating protein	GO:0004364,GO:0004464,GO:0004602,GO:0005515,GO:0005635,GO:0005783,GO:0005789,GO:0006691,GO:0008047,GO:0016020,GO:0016021,GO:0019370,GO:0019372,GO:0031965,GO:0047485,GO:0050544,GO:0050790,GO:0070207,GO:0071277,GO:0098869,GO:2001301	glutathione transferase activity|leukotriene-C4 synthase activity|glutathione peroxidase activity|protein binding|nuclear envelope|endoplasmic reticulum|endoplasmic reticulum membrane|leukotriene metabolic process|enzyme activator activity|membrane|integral component of membrane|leukotriene biosynthetic process|lipoxygenase pathway|nuclear membrane|protein N-terminus binding|arachidonic acid bind…	hsa04664	Fc epsilon RI signaling pathway
ALOXE3	49.62786508	79.07145508	20.18427508	0.255266266	-1.969925201	0.001535668	0.247303919	1.17709853	0.295445528	59344	arachidonate lipoxygenase 3	GO:0005506,GO:0005515,GO:0005829,GO:0006665,GO:0016702,GO:0019233,GO:0019369,GO:0019372,GO:0035357,GO:0043651,GO:0045444,GO:0046513,GO:0050486,GO:0051120,GO:0051122,GO:0055114,GO:0061436,GO:0106255,GO:0106256	iron ion binding|protein binding|cytosol|sphingolipid metabolic process|oxidoreductase activity, acting on single donors with incorporation of molecular oxygen, incorporation of two atoms of oxygen|sensory perception of pain|arachidonic acid metabolic process|lipoxygenase pathway|peroxisome proliferator activated receptor signaling pathway|linoleic acid metabolic process|fat cell differentiation|…
ALPK1	579.6375218	645.0566072	514.2184365	0.797167924	-0.327044434	0.216816913	1	6.37627071	4.997902058	80216	alpha kinase 1	GO:0002753,GO:0004674,GO:0005515,GO:0005524,GO:0005829,GO:0006468,GO:0043123,GO:0045087,GO:0048029,GO:0106310,GO:0106311	cytoplasmic pattern recognition receptor signaling pathway|protein serine/threonine kinase activity|protein binding|ATP binding|cytosol|protein phosphorylation|positive regulation of I-kappaB kinase/NF-kappaB signaling|innate immune response|monosaccharide binding|protein serine kinase activity|protein threonine kinase activity
ALPK2	70.892183	82.19269673	59.59166927	0.725023897	-0.463899548	0.385703522	1	0.589817556	0.420475983	115701	alpha kinase 2	GO:0003007,GO:0003308,GO:0005524,GO:0006468,GO:0010468,GO:0016323,GO:0030010,GO:0042981,GO:0055013,GO:0106310,GO:0106311,GO:1905223	heart morphogenesis|negative regulation of Wnt signaling pathway involved in heart development|ATP binding|protein phosphorylation|regulation of gene expression|basolateral plasma membrane|establishment of cell polarity|regulation of apoptotic process|cardiac muscle cell development|protein serine kinase activity|protein threonine kinase activity|epicardium morphogenesis
ALPK3	5.643018428	9.363724944	1.922311912	0.205293505	-2.284240111	0.166157707	1	0.048810782	0.009852856	57538	alpha kinase 3	GO:0005524,GO:0005634,GO:0006468,GO:0007507,GO:0055013,GO:0106310,GO:0106311	ATP binding|nucleus|protein phosphorylation|heart development|cardiac muscle cell development|protein serine kinase activity|protein threonine kinase activity
ALPP	3.041983721	4.161655531	1.922311912	0.461910386	-1.11431511	0.721843574	1	0.080646299	0.036628012	250	alkaline phosphatase, placental	GO:0000287,GO:0004035,GO:0005515,GO:0005886,GO:0008270,GO:0009986,GO:0016021,GO:0016311,GO:0031225	magnesium ion binding|alkaline phosphatase activity|protein binding|plasma membrane|zinc ion binding|cell surface|integral component of membrane|dephosphorylation|anchored component of membrane	hsa00730,hsa00790	Thiamine metabolism|Folate biosynthesis
ALS2	1500.934575	1566.863307	1435.005842	0.915846223	-0.126822714	0.596432043	1	7.616414513	6.858739515	57679	alsin Rho guanine nucleotide exchange factor ALS2	GO:0001726,GO:0005085,GO:0005096,GO:0005515,GO:0005634,GO:0005769,GO:0005813,GO:0005829,GO:0007032,GO:0007041,GO:0030027,GO:0030425,GO:0030426,GO:0031267,GO:0031982,GO:0032991,GO:0035022,GO:0042802,GO:0042803,GO:0043539,GO:0043547,GO:0045860,GO:0048812,GO:0051036,GO:0051260,GO:0071902	ruffle|guanyl-nucleotide exchange factor activity|GTPase activator activity|protein binding|nucleus|early endosome|centrosome|cytosol|endosome organization|lysosomal transport|lamellipodium|dendrite|growth cone|small GTPase binding|vesicle|protein-containing complex|positive regulation of Rac protein signal transduction|identical protein binding|protein homodimerization activity|protein serine/th…	hsa05014,hsa05022	Amyotrophic lateral sclerosis|Pathways of neurodegeneration - multiple diseases
ALS2CL	761.370225	659.6224016	863.1180485	1.308503238	0.387917495	0.125565628	1	4.72711632	6.081941934	259173	ALS2 C-terminal like	GO:0005096,GO:0005515,GO:0005829,GO:0007032,GO:0042802,GO:0043547	GTPase activator activity|protein binding|cytosol|endosome organization|identical protein binding|positive regulation of GTPase activity
ALYREF	1053.198716	864.5839365	1241.813495	1.436313402	0.522370578	0.032916488	0.920517339	42.06130871	59.40228796	10189	Aly/REF export factor	GO:0000018,GO:0000346,GO:0000398,GO:0000781,GO:0001649,GO:0003723,GO:0005515,GO:0005634,GO:0005654,GO:0005737,GO:0005829,GO:0006405,GO:0006406,GO:0016020,GO:0016032,GO:0016607,GO:0031124,GO:0031297,GO:0032786,GO:0035145,GO:0046784,GO:0062153,GO:0070062,GO:0071013	regulation of DNA recombination|transcription export complex|mRNA splicing, via spliceosome|chromosome, telomeric region|osteoblast differentiation|RNA binding|protein binding|nucleus|nucleoplasm|cytoplasm|cytosol|RNA export from nucleus|mRNA export from nucleus|membrane|viral process|nuclear speck|mRNA 3'-end processing|replication fork processing|positive regulation of DNA-templated transcripti…	hsa03013,hsa03015,hsa03040,hsa05014,hsa05168	RNA transport|mRNA surveillance pathway|Spliceosome|Amyotrophic lateral sclerosis|Herpes simplex virus 1 infection
AMACR	258.1679106	254.9014012	261.43442	1.025629591	0.036509792	0.924592403	1	3.311494473	3.339533126	23600	alpha-methylacyl-CoA racemase	GO:0005737,GO:0005739,GO:0005777,GO:0005782,GO:0005829,GO:0005886,GO:0006625,GO:0006699,GO:0008111,GO:0008206,GO:0008410,GO:0033540,GO:0043231	cytoplasm|mitochondrion|peroxisome|peroxisomal matrix|cytosol|plasma membrane|protein targeting to peroxisome|bile acid biosynthetic process|alpha-methylacyl-CoA racemase activity|bile acid metabolic process|CoA-transferase activity|fatty acid beta-oxidation using acyl-CoA oxidase|intracellular membrane-bounded organelle	hsa00120,hsa04146	Primary bile acid biosynthesis|Peroxisome
AMBRA1	1048.782966	1089.313335	1008.252598	0.925585472	-0.111561874	0.650880818	1	9.205803741	8.378174855	55626	autophagy and beclin 1 regulator 1	GO:0000045,GO:0000422,GO:0000423,GO:0005515,GO:0005737,GO:0005739,GO:0005741,GO:0005776,GO:0005829,GO:0005930,GO:0006914,GO:0008285,GO:0009267,GO:0010508,GO:0010667,GO:0016236,GO:0021915,GO:0030154,GO:0031625,GO:0043231,GO:0043524,GO:0043552,GO:0045335,GO:0048471,GO:0051020,GO:0098780	autophagosome assembly|autophagy of mitochondrion|mitophagy|protein binding|cytoplasm|mitochondrion|mitochondrial outer membrane|autophagosome|cytosol|axoneme|autophagy|negative regulation of cell population proliferation|cellular response to starvation|positive regulation of autophagy|negative regulation of cardiac muscle cell apoptotic process|macroautophagy|neural tube development|cell differe…	hsa04137,hsa04140,hsa05010,hsa05014,hsa05016,hsa05017,hsa05022	Mitophagy - animal|Autophagy - animal|Alzheimer disease|Amyotrophic lateral sclerosis|Huntington disease|Spinocerebellar ataxia|Pathways of neurodegeneration - multiple diseases
AMD1	1476.713176	1448.256125	1505.170227	1.039298368	0.055609892	0.818336882	1	20.92332636	21.38169613	262	adenosylmethionine decarboxylase 1	GO:0004014,GO:0005515,GO:0005829,GO:0006557,GO:0006595,GO:0006597,GO:0008295,GO:0019810,GO:0042802	adenosylmethionine decarboxylase activity|protein binding|cytosol|S-adenosylmethioninamine biosynthetic process|polyamine metabolic process|spermine biosynthetic process|spermidine biosynthetic process|putrescine binding|identical protein binding	hsa00270,hsa00330	Cysteine and methionine metabolism|Arginine and proline metabolism
AMDHD1	40.15028366	44.73779695	35.56277037	0.794915548	-0.331126499	0.632535688	1	1.072584905	0.83834707	144193	amidohydrolase domain containing 1	GO:0003674,GO:0005829,GO:0006548,GO:0016812,GO:0019556,GO:0019557,GO:0046872,GO:0050480	molecular_function|cytosol|histidine catabolic process|hydrolase activity, acting on carbon-nitrogen (but not peptide) bonds, in cyclic amides|histidine catabolic process to glutamate and formamide|histidine catabolic process to glutamate and formate|metal ion binding|imidazolonepropionase activity	hsa00340	Histidine metabolism
AMDHD2	515.9835766	588.8742576	443.0928957	0.752440593	-0.410350412	0.13027106	1	9.593143108	7.097482313	51005	amidohydrolase domain containing 2	GO:0005515,GO:0005634,GO:0005829,GO:0005975,GO:0006046,GO:0006048,GO:0008448,GO:0019262,GO:0046872,GO:0047419	protein binding|nucleus|cytosol|carbohydrate metabolic process|N-acetylglucosamine catabolic process|UDP-N-acetylglucosamine biosynthetic process|N-acetylglucosamine-6-phosphate deacetylase activity|N-acetylneuraminate catabolic process|metal ion binding|N-acetylgalactosamine-6-phosphate deacetylase activity	hsa00520	Amino sugar and nucleotide sugar metabolism
AMER1	216.323028	241.3760208	191.2700352	0.792415231	-0.335671484	0.343635468	1	1.532270084	1.193876258	139285	APC membrane recruitment protein 1	GO:0005515,GO:0005546,GO:0005829,GO:0005886,GO:0008013,GO:0016055,GO:0016604,GO:0031398,GO:0043231,GO:0060348,GO:0060612,GO:0060828,GO:0072161,GO:0090090,GO:0090263,GO:1903364,GO:1904713,GO:1904885,GO:1904886	protein binding|phosphatidylinositol-4,5-bisphosphate binding|cytosol|plasma membrane|beta-catenin binding|Wnt signaling pathway|nuclear body|positive regulation of protein ubiquitination|intracellular membrane-bounded organelle|bone development|adipose tissue development|regulation of canonical Wnt signaling pathway|mesenchymal cell differentiation involved in kidney development|negative regulat…
AMFR	2086.325784	1946.614374	2226.037194	1.143542976	0.193510585	0.413632697	1	24.11495623	27.11503361	267	autocrine motility factor receptor	GO:0000151,GO:0000209,GO:0004842,GO:0005515,GO:0005634,GO:0005783,GO:0005789,GO:0005794,GO:0005829,GO:0006457,GO:0006511,GO:0007165,GO:0007568,GO:0007611,GO:0016020,GO:0016021,GO:0016055,GO:0016567,GO:0030176,GO:0030425,GO:0030426,GO:0030433,GO:0030674,GO:0030968,GO:0032092,GO:0032991,GO:0034450,GO:0036513,GO:0038023,GO:0042802,GO:0043025,GO:0043130,GO:0044322,GO:0046872,GO:0048471,GO:0051087,GO:…	ubiquitin ligase complex|protein polyubiquitination|ubiquitin-protein transferase activity|protein binding|nucleus|endoplasmic reticulum|endoplasmic reticulum membrane|Golgi apparatus|cytosol|protein folding|ubiquitin-dependent protein catabolic process|signal transduction|aging|learning or memory|membrane|integral component of membrane|Wnt signaling pathway|protein ubiquitination|integral compon…	hsa04141	Protein processing in endoplasmic reticulum
AMH	94.19266931	100.9201466	87.465192	0.866677219	-0.206433312	0.680415019	1	2.977292837	2.537173181	268	anti-Mullerian hormone	GO:0001546,GO:0001655,GO:0001880,GO:0005102,GO:0005160,GO:0005179,GO:0005576,GO:0005615,GO:0007267,GO:0007506,GO:0007530,GO:0007548,GO:0007568,GO:0008083,GO:0010628,GO:0014070,GO:0030509,GO:0042493,GO:0051092,GO:2000355	preantral ovarian follicle growth|urogenital system development|Mullerian duct regression|signaling receptor binding|transforming growth factor beta receptor binding|hormone activity|extracellular region|extracellular space|cell-cell signaling|gonadal mesoderm development|sex determination|sex differentiation|aging|growth factor activity|positive regulation of gene expression|response to organic …	hsa04024,hsa04060,hsa04350,hsa04390	cAMP signaling pathway|Cytokine-cytokine receptor interaction|TGF-beta signaling pathway|Hippo signaling pathway
AMHR2	1.560620824	3.121241648	0	0	#NAME?	0.37822219	1	0.085819129	0	269	anti-Mullerian hormone receptor type 2	GO:0001880,GO:0004674,GO:0005026,GO:0005515,GO:0005524,GO:0005886,GO:0006468,GO:0007179,GO:0007548,GO:0008584,GO:0008585,GO:0017002,GO:0030509,GO:0032924,GO:0042562,GO:0043235,GO:0046872,GO:0048179,GO:0048185,GO:0071363,GO:1990262,GO:1990272	Mullerian duct regression|protein serine/threonine kinase activity|transforming growth factor beta receptor activity, type II|protein binding|ATP binding|plasma membrane|protein phosphorylation|transforming growth factor beta receptor signaling pathway|sex differentiation|male gonad development|female gonad development|activin-activated receptor activity|BMP signaling pathway|activin receptor sig…	hsa04060,hsa04350	Cytokine-cytokine receptor interaction|TGF-beta signaling pathway
AMIGO1	74.13734196	79.07145508	69.20322883	0.875198626	-0.192317622	0.730709874	1	0.822592248	0.707884524	57463	adhesion molecule with Ig like domain 1	GO:0005515,GO:0007156,GO:0007157,GO:0007409,GO:0007413,GO:0007420,GO:0008076,GO:0010976,GO:0015459,GO:0016021,GO:0030425,GO:0032809,GO:0042552,GO:0043204,GO:0050772,GO:0051965,GO:1901381,GO:1903818,GO:1905232,GO:1990030	protein binding|homophilic cell adhesion via plasma membrane adhesion molecules|heterophilic cell-cell adhesion via plasma membrane cell adhesion molecules|axonogenesis|axonal fasciculation|brain development|voltage-gated potassium channel complex|positive regulation of neuron projection development|potassium channel regulator activity|integral component of membrane|dendrite|neuronal cell body me…
AMIGO2	2980.608019	3420.880846	2540.335192	0.742596806	-0.429348984	0.069868871	1	46.14917175	33.69676172	347902	adhesion molecule with Ig like domain 2	GO:0005515,GO:0005634,GO:0005886,GO:0007156,GO:0007157,GO:0007420,GO:0016021,GO:0043066,GO:0043069,GO:0051965	protein binding|nucleus|plasma membrane|homophilic cell adhesion via plasma membrane adhesion molecules|heterophilic cell-cell adhesion via plasma membrane cell adhesion molecules|brain development|integral component of membrane|negative regulation of apoptotic process|negative regulation of programmed cell death|positive regulation of synapse assembly
AMIGO3	82.34679655	80.11186896	84.58172413	1.055795168	0.078329968	0.900396784	1	1.496996921	1.554074218	386724	adhesion molecule with Ig like domain 3	GO:0007157,GO:0007420,GO:0016021,GO:0051965	heterophilic cell-cell adhesion via plasma membrane cell adhesion molecules|brain development|integral component of membrane|positive regulation of synapse assembly
AMMECR1	463.4722437	509.8028025	417.1416849	0.818241255	-0.289401816	0.299228814	1	4.658773731	3.748212193	9949	AMMECR nuclear protein 1	GO:0005515,GO:0005634,GO:0005654,GO:0005739,GO:0008150	protein binding|nucleus|nucleoplasm|mitochondrion|biological_process
AMMECR1L	899.2200341	947.8170471	850.6230211	0.897454866	-0.156088709	0.531491277	1	7.638667138	6.740643845	83607	AMMECR1 like	GO:0005634	nucleus
AMN1	513.298868	493.1561804	533.4415556	1.081688878	0.113285602	0.681575647	1	4.297654958	4.570935444	196394	antagonist of mitotic exit network 1 homolog	GO:0019005,GO:0031146	SCF ubiquitin ligase complex|SCF-dependent proteasomal ubiquitin-dependent protein catabolic process
AMOT	641.4534435	690.8348181	592.0720689	0.857038547	-0.222568001	0.392934379	1	4.645153653	3.914457827	154796	angiomotin	GO:0001525,GO:0001570,GO:0001701,GO:0001702,GO:0001726,GO:0003365,GO:0005515,GO:0005654,GO:0005829,GO:0005884,GO:0005886,GO:0005923,GO:0006935,GO:0008180,GO:0009897,GO:0016525,GO:0030027,GO:0030036,GO:0030054,GO:0030139,GO:0030334,GO:0031410,GO:0034260,GO:0034613,GO:0035329,GO:0038023,GO:0040019,GO:0042074,GO:0043532,GO:0043534,GO:0051056	angiogenesis|vasculogenesis|in utero embryonic development|gastrulation with mouth forming second|ruffle|establishment of cell polarity involved in ameboidal cell migration|protein binding|nucleoplasm|cytosol|actin filament|plasma membrane|bicellular tight junction|chemotaxis|COP9 signalosome|external side of plasma membrane|negative regulation of angiogenesis|lamellipodium|actin cytoskeleton org…	hsa04390,hsa04530	Hippo signaling pathway|Tight junction
AMOTL1	3660.136448	3244.010486	4076.262409	1.256550318	0.329468445	0.165653771	1	17.18722103	21.23521807	154810	angiomotin like 1	GO:0001525,GO:0003365,GO:0005515,GO:0005829,GO:0005886,GO:0005923,GO:0008180,GO:0016055,GO:0030036,GO:0030334,GO:0031410,GO:0035329,GO:0042802	angiogenesis|establishment of cell polarity involved in ameboidal cell migration|protein binding|cytosol|plasma membrane|bicellular tight junction|COP9 signalosome|Wnt signaling pathway|actin cytoskeleton organization|regulation of cell migration|cytoplasmic vesicle|hippo signaling|identical protein binding	hsa04530	Tight junction
AMOTL2	3616.031601	4167.898014	3064.165188	0.735182382	-0.443825902	0.061888712	1	39.90546407	28.84686586	51421	angiomotin like 2	GO:0001525,GO:0003365,GO:0005515,GO:0005829,GO:0005886,GO:0005923,GO:0016055,GO:0030036,GO:0030334,GO:0031410,GO:0035329,GO:0055037	angiogenesis|establishment of cell polarity involved in ameboidal cell migration|protein binding|cytosol|plasma membrane|bicellular tight junction|Wnt signaling pathway|actin cytoskeleton organization|regulation of cell migration|cytoplasmic vesicle|hippo signaling|recycling endosome	hsa04530	Tight junction
AMPD2	1724.521607	1670.904696	1778.138519	1.064177103	0.089738268	0.707015652	1	21.5289987	22.52728848	271	adenosine monophosphate deaminase 2	GO:0003876,GO:0005515,GO:0005829,GO:0006188,GO:0032264,GO:0043101,GO:0046033,GO:0046872,GO:0052652,GO:0097009	AMP deaminase activity|protein binding|cytosol|IMP biosynthetic process|IMP salvage|purine-containing compound salvage|AMP metabolic process|metal ion binding|cyclic purine nucleotide metabolic process|energy homeostasis	hsa00230	Purine metabolism
AMPD3	1042.174376	991.5144302	1092.834322	1.102187007	0.140369025	0.568431699	1	9.963340767	10.7977048	272	adenosine monophosphate deaminase 3	GO:0003876,GO:0005515,GO:0005576,GO:0005829,GO:0006188,GO:0006196,GO:0032264,GO:0034774,GO:0043101,GO:0043312,GO:0046033,GO:0046872,GO:1904813	AMP deaminase activity|protein binding|extracellular region|cytosol|IMP biosynthetic process|AMP catabolic process|IMP salvage|secretory granule lumen|purine-containing compound salvage|neutrophil degranulation|AMP metabolic process|metal ion binding|ficolin-1-rich granule lumen	hsa00230	Purine metabolism
AMT	117.4585571	106.122216	128.7948981	1.213646896	0.279348739	0.536544677	1	2.836027854	3.384340259	275	aminomethyltransferase	GO:0004047,GO:0005654,GO:0005739,GO:0005759,GO:0006546,GO:0008483,GO:0019464	aminomethyltransferase activity|nucleoplasm|mitochondrion|mitochondrial matrix|glycine catabolic process|transaminase activity|glycine decarboxylation via glycine cleavage system	hsa00260,hsa00630,hsa00670	Glycine, serine and threonine metabolism|Glyoxylate and dicarboxylate metabolism|One carbon pool by folate
AMTN	5.682647391	10.40413883	0.961155956	0.092382077	-3.436243205	0.058049477	1	0.550297093	0.04998689	401138	amelotin	GO:0003674,GO:0005515,GO:0005604,GO:0005788,GO:0005911,GO:0007155,GO:0031012,GO:0031214,GO:0042475,GO:0043687,GO:0044267,GO:0070169,GO:0070175	molecular_function|protein binding|basement membrane|endoplasmic reticulum lumen|cell-cell junction|cell adhesion|extracellular matrix|biomineral tissue development|odontogenesis of dentin-containing tooth|post-translational protein modification|cellular protein metabolic process|positive regulation of biomineral tissue development|positive regulation of enamel mineralization
AMY2B	75.85647863	86.35435226	65.35860501	0.756865211	-0.4018917	0.443373336	1	1.807992573	1.345508247	280	amylase alpha 2B	GO:0004556,GO:0005975,GO:0046872,GO:0070062,GO:0103025	alpha-amylase activity|carbohydrate metabolic process|metal ion binding|extracellular exosome|alpha-amylase activity (releasing maltohexaose)	hsa00500,hsa04970,hsa04972,hsa04973	Starch and sucrose metabolism|Salivary secretion|Pancreatic secretion|Carbohydrate digestion and absorption
AMZ1	186.2749427	171.6682906	200.8815948	1.170172978	0.226721808	0.550787549	1	0.59452441	0.684054862	155185	archaelysin family metallopeptidase 1	GO:0005575,GO:0006508,GO:0008237,GO:0046872	cellular_component|proteolysis|metallopeptidase activity|metal ion binding
AMZ2	2255.14582	2202.55619	2307.73545	1.04775327	0.067299024	0.77731541	1	56.43128935	58.13667328	51321	archaelysin family metallopeptidase 2	GO:0005575,GO:0006508,GO:0008237,GO:0046872	cellular_component|proteolysis|metallopeptidase activity|metal ion binding
ANAPC1	1833.719791	2001.75631	1665.683272	0.832110913	-0.265152255	0.263272471	1	11.43668293	9.357341452	64682	anaphase promoting complex subunit 1	GO:0005654,GO:0005680,GO:0005829,GO:0006511,GO:0007091,GO:0031145,GO:0051301,GO:0060090,GO:0070979,GO:1901990	nucleoplasm|anaphase-promoting complex|cytosol|ubiquitin-dependent protein catabolic process|metaphase/anaphase transition of mitotic cell cycle|anaphase-promoting complex-dependent catabolic process|cell division|molecular adaptor activity|protein K11-linked ubiquitination|regulation of mitotic cell cycle phase transition	hsa04110,hsa04114,hsa04120,hsa04914,hsa05166	Cell cycle|Oocyte meiosis|Ubiquitin mediated proteolysis|Progesterone-mediated oocyte maturation|Human T-cell leukemia virus 1 infection
ANAPC10	343.6560705	291.3158871	395.9962539	1.359336278	0.4429024	0.142600063	1	3.75349915	5.016888028	10393	anaphase promoting complex subunit 10	GO:0005654,GO:0005680,GO:0005829,GO:0006511,GO:0007049,GO:0031145,GO:0051301,GO:0070979,GO:1901990	nucleoplasm|anaphase-promoting complex|cytosol|ubiquitin-dependent protein catabolic process|cell cycle|anaphase-promoting complex-dependent catabolic process|cell division|protein K11-linked ubiquitination|regulation of mitotic cell cycle phase transition	hsa04110,hsa04114,hsa04120,hsa04914,hsa05166	Cell cycle|Oocyte meiosis|Ubiquitin mediated proteolysis|Progesterone-mediated oocyte maturation|Human T-cell leukemia virus 1 infection
ANAPC11	771.1547773	727.249304	815.0602507	1.120743941	0.164456699	0.51744354	1	29.00744299	31.96590655	51529	anaphase promoting complex subunit 11	GO:0000278,GO:0004842,GO:0005515,GO:0005634,GO:0005654,GO:0005680,GO:0005730,GO:0005829,GO:0006511,GO:0008270,GO:0016567,GO:0031145,GO:0031461,GO:0034450,GO:0045842,GO:0051301,GO:0061630,GO:0070979,GO:0097602,GO:1901990	mitotic cell cycle|ubiquitin-protein transferase activity|protein binding|nucleus|nucleoplasm|anaphase-promoting complex|nucleolus|cytosol|ubiquitin-dependent protein catabolic process|zinc ion binding|protein ubiquitination|anaphase-promoting complex-dependent catabolic process|cullin-RING ubiquitin ligase complex|ubiquitin-ubiquitin ligase activity|positive regulation of mitotic metaphase/anaph…	hsa04110,hsa04114,hsa04120,hsa04914,hsa05166	Cell cycle|Oocyte meiosis|Ubiquitin mediated proteolysis|Progesterone-mediated oocyte maturation|Human T-cell leukemia virus 1 infection
ANAPC13	1776.924728	1620.964829	1932.884628	1.19242848	0.253902738	0.284558598	1	46.96412254	55.06425039	25847	anaphase promoting complex subunit 13	GO:0005515,GO:0005680,GO:0007049,GO:0051301,GO:0070979	protein binding|anaphase-promoting complex|cell cycle|cell division|protein K11-linked ubiquitination	hsa04110,hsa04114,hsa04120,hsa04914	Cell cycle|Oocyte meiosis|Ubiquitin mediated proteolysis|Progesterone-mediated oocyte maturation
ANAPC15	394.3790697	336.0536841	452.7044553	1.347119454	0.429877785	0.138816026	1	4.769831776	6.31801058	25906	anaphase promoting complex subunit 15	GO:0005515,GO:0005654,GO:0005680,GO:0005829,GO:0006511,GO:0007049,GO:0031145,GO:0051301,GO:0090266,GO:1901990	protein binding|nucleoplasm|anaphase-promoting complex|cytosol|ubiquitin-dependent protein catabolic process|cell cycle|anaphase-promoting complex-dependent catabolic process|cell division|regulation of mitotic cell cycle spindle assembly checkpoint|regulation of mitotic cell cycle phase transition
ANAPC16	1041.078628	1126.768235	955.3890203	0.847901983	-0.238030596	0.33162395	1	17.22530787	14.36097156	119504	anaphase promoting complex subunit 16	GO:0000776,GO:0000777,GO:0005515,GO:0005654,GO:0005680,GO:0005829,GO:0006511,GO:0007049,GO:0016567,GO:0031145,GO:0051301,GO:1901990	kinetochore|condensed chromosome kinetochore|protein binding|nucleoplasm|anaphase-promoting complex|cytosol|ubiquitin-dependent protein catabolic process|cell cycle|protein ubiquitination|anaphase-promoting complex-dependent catabolic process|cell division|regulation of mitotic cell cycle phase transition
ANAPC2	486.5745852	523.328183	449.8209874	0.859539008	-0.21836498	0.42930251	1	10.5194212	8.890549704	29882	anaphase promoting complex subunit 2	GO:0005515,GO:0005654,GO:0005680,GO:0005829,GO:0006511,GO:0007049,GO:0010629,GO:0031145,GO:0031625,GO:0031915,GO:0045773,GO:0050775,GO:0051301,GO:0070979,GO:0090129,GO:1901990	protein binding|nucleoplasm|anaphase-promoting complex|cytosol|ubiquitin-dependent protein catabolic process|cell cycle|negative regulation of gene expression|anaphase-promoting complex-dependent catabolic process|ubiquitin protein ligase binding|positive regulation of synaptic plasticity|positive regulation of axon extension|positive regulation of dendrite morphogenesis|cell division|protein K11…	hsa04110,hsa04114,hsa04120,hsa04914,hsa05166	Cell cycle|Oocyte meiosis|Ubiquitin mediated proteolysis|Progesterone-mediated oocyte maturation|Human T-cell leukemia virus 1 infection
ANAPC4	529.9404597	538.9343912	520.9465281	0.966623279	-0.048974356	0.862613282	1	11.01146169	10.46582336	29945	anaphase promoting complex subunit 4	GO:0004842,GO:0005515,GO:0005634,GO:0005654,GO:0005680,GO:0005829,GO:0006511,GO:0007049,GO:0019903,GO:0031145,GO:0034399,GO:0045842,GO:0051301,GO:0070979,GO:1901990	ubiquitin-protein transferase activity|protein binding|nucleus|nucleoplasm|anaphase-promoting complex|cytosol|ubiquitin-dependent protein catabolic process|cell cycle|protein phosphatase binding|anaphase-promoting complex-dependent catabolic process|nuclear periphery|positive regulation of mitotic metaphase/anaphase transition|cell division|protein K11-linked ubiquitination|regulation of mitotic …	hsa04110,hsa04114,hsa04120,hsa04914,hsa05166	Cell cycle|Oocyte meiosis|Ubiquitin mediated proteolysis|Progesterone-mediated oocyte maturation|Human T-cell leukemia virus 1 infection
ANAPC5	2383.974088	2417.921863	2350.026312	0.971919874	-0.041090713	0.863606563	1	50.01552166	47.79763892	51433	anaphase promoting complex subunit 5	GO:0005634,GO:0005654,GO:0005680,GO:0005819,GO:0005829,GO:0006511,GO:0007049,GO:0019903,GO:0031145,GO:0045842,GO:0051301,GO:0070979,GO:1901990	nucleus|nucleoplasm|anaphase-promoting complex|spindle|cytosol|ubiquitin-dependent protein catabolic process|cell cycle|protein phosphatase binding|anaphase-promoting complex-dependent catabolic process|positive regulation of mitotic metaphase/anaphase transition|cell division|protein K11-linked ubiquitination|regulation of mitotic cell cycle phase transition	hsa04110,hsa04114,hsa04120,hsa04657,hsa04914,hsa05166	Cell cycle|Oocyte meiosis|Ubiquitin mediated proteolysis|IL-17 signaling pathway|Progesterone-mediated oocyte maturation|Human T-cell leukemia virus 1 infection
ANAPC7	1328.943608	1328.608528	1329.278687	1.000504407	0.000727522	1	1	14.13584435	13.90631104	51434	anaphase promoting complex subunit 7	GO:0005634,GO:0005654,GO:0005680,GO:0005737,GO:0005819,GO:0005829,GO:0006511,GO:0007091,GO:0015630,GO:0016567,GO:0019903,GO:0031145,GO:0045842,GO:0051301,GO:0070979,GO:1901990	nucleus|nucleoplasm|anaphase-promoting complex|cytoplasm|spindle|cytosol|ubiquitin-dependent protein catabolic process|metaphase/anaphase transition of mitotic cell cycle|microtubule cytoskeleton|protein ubiquitination|protein phosphatase binding|anaphase-promoting complex-dependent catabolic process|positive regulation of mitotic metaphase/anaphase transition|cell division|protein K11-linked ubi…	hsa04110,hsa04114,hsa04120,hsa04914,hsa05166	Cell cycle|Oocyte meiosis|Ubiquitin mediated proteolysis|Progesterone-mediated oocyte maturation|Human T-cell leukemia virus 1 infection
ANG	92.59744994	84.27352449	100.9213754	1.197545445	0.260080405	0.600947069	1	3.134162449	3.690495539	283	angiogenin	GO:0001525,GO:0001541,GO:0001556,GO:0001666,GO:0001890,GO:0001938,GO:0003677,GO:0003779,GO:0004519,GO:0004540,GO:0005102,GO:0005507,GO:0005515,GO:0005576,GO:0005604,GO:0005615,GO:0005634,GO:0005694,GO:0005730,GO:0006651,GO:0007154,GO:0007202,GO:0008201,GO:0009303,GO:0009725,GO:0015629,GO:0016477,GO:0017148,GO:0019731,GO:0019843,GO:0030041,GO:0030426,GO:0031410,GO:0032148,GO:0032311,GO:0032431,GO:…	angiogenesis|ovarian follicle development|oocyte maturation|response to hypoxia|placenta development|positive regulation of endothelial cell proliferation|DNA binding|actin binding|endonuclease activity|ribonuclease activity|signaling receptor binding|copper ion binding|protein binding|extracellular region|basement membrane|extracellular space|nucleus|chromosome|nucleolus|diacylglycerol biosynthe…	hsa05014	Amyotrophic lateral sclerosis
ANGEL1	577.0710857	653.3799183	500.7622531	0.766418188	-0.383796297	0.147340399	1	6.402806717	4.825111715	23357	angel homolog 1	GO:0000175,GO:0005634,GO:0005783,GO:0005801,GO:0005829,GO:0008190,GO:0019904,GO:0048471,GO:0090503	3'-5'-exoribonuclease activity|nucleus|endoplasmic reticulum|cis-Golgi network|cytosol|eukaryotic initiation factor 4E binding|protein domain specific binding|perinuclear region of cytoplasm|RNA phosphodiester bond hydrolysis, exonucleolytic
ANGEL2	504.1031053	554.5405994	453.6656112	0.818092691	-0.289663783	0.288963437	1	5.565026813	4.476524362	90806	angel homolog 2	GO:0000175,GO:0003730,GO:0005737,GO:0015030,GO:0045930,GO:0070935,GO:0090503	3'-5'-exoribonuclease activity|mRNA 3'-UTR binding|cytoplasm|Cajal body|negative regulation of mitotic cell cycle|3'-UTR-mediated mRNA stabilization|RNA phosphodiester bond hydrolysis, exonucleolytic
ANGPT1	54.77079824	37.45489978	72.0866967	1.924626608	0.944578579	0.104649259	1	0.457518691	0.865817791	284	angiopoietin 1	GO:0000165,GO:0001525,GO:0001701,GO:0001933,GO:0001934,GO:0001936,GO:0002040,GO:0002092,GO:0002719,GO:0005102,GO:0005576,GO:0005615,GO:0005886,GO:0005902,GO:0007162,GO:0007171,GO:0010595,GO:0010628,GO:0014068,GO:0014842,GO:0030097,GO:0030154,GO:0030210,GO:0030971,GO:0031398,GO:0031589,GO:0032680,GO:0033138,GO:0034394,GO:0042308,GO:0043066,GO:0043116,GO:0043122,GO:0043393,GO:0043524,GO:0043536,GO:…	MAPK cascade|angiogenesis|in utero embryonic development|negative regulation of protein phosphorylation|positive regulation of protein phosphorylation|regulation of endothelial cell proliferation|sprouting angiogenesis|positive regulation of receptor internalization|negative regulation of cytokine production involved in immune response|signaling receptor binding|extracellular region|extracellular…	hsa04010,hsa04014,hsa04015,hsa04066,hsa04151,hsa05323	MAPK signaling pathway|Ras signaling pathway|Rap1 signaling pathway|HIF-1 signaling pathway|PI3K-Akt signaling pathway|Rheumatoid arthritis
ANGPTL2	11.60809898	14.56579436	8.650403604	0.593884782	-0.751745031	0.514922909	1	0.092862224	0.05422661	23452	angiopoietin like 2	GO:0001525,GO:0005102,GO:0005515,GO:0005615,GO:0007275,GO:0062023,GO:0070062	angiogenesis|signaling receptor binding|protein binding|extracellular space|multicellular organism development|collagen-containing extracellular matrix|extracellular exosome
ANGPTL4	1078.913996	555.5810133	1602.246979	2.883912409	1.528027347	9.75E-10	1.90E-06	15.16641308	43.00670052	51129	angiopoietin like 4	GO:0001525,GO:0001666,GO:0004857,GO:0005102,GO:0005515,GO:0005576,GO:0005615,GO:0006629,GO:0019216,GO:0042802,GO:0043066,GO:0043335,GO:0045766,GO:0051005,GO:0062023,GO:0070328,GO:0072562,GO:2000352	angiogenesis|response to hypoxia|enzyme inhibitor activity|signaling receptor binding|protein binding|extracellular region|extracellular space|lipid metabolic process|regulation of lipid metabolic process|identical protein binding|negative regulation of apoptotic process|protein unfolding|positive regulation of angiogenesis|negative regulation of lipoprotein lipase activity|collagen-containing ex…	hsa03320,hsa04979	PPAR signaling pathway|Cholesterol metabolism
ANK2	319.1164111	366.2256867	272.0071355	0.742730905	-0.429088486	0.164474082	1	1.139438687	0.832134704	287	ankyrin 2	GO:0002027,GO:0003283,GO:0005515,GO:0005739,GO:0005764,GO:0005769,GO:0005829,GO:0005856,GO:0005886,GO:0006874,GO:0006888,GO:0006897,GO:0008093,GO:0010628,GO:0010881,GO:0010882,GO:0014704,GO:0015031,GO:0016323,GO:0016324,GO:0019899,GO:0019901,GO:0030018,GO:0030315,GO:0030507,GO:0030674,GO:0031430,GO:0031647,GO:0031672,GO:0033292,GO:0033365,GO:0034394,GO:0034613,GO:0036309,GO:0036371,GO:0042383,GO:…	regulation of heart rate|atrial septum development|protein binding|mitochondrion|lysosome|early endosome|cytosol|cytoskeleton|plasma membrane|cellular calcium ion homeostasis|endoplasmic reticulum to Golgi vesicle-mediated transport|endocytosis|cytoskeletal anchor activity|positive regulation of gene expression|regulation of cardiac muscle contraction by regulation of the release of sequestered c…	hsa05205	Proteoglycans in cancer
ANK3	301.3847157	342.2961674	260.4732641	0.760958751	-0.394109842	0.209928827	1	0.974278258	0.728979483	288	ankyrin 3	GO:0000281,GO:0005200,GO:0005515,GO:0005764,GO:0005783,GO:0005794,GO:0005829,GO:0005886,GO:0005923,GO:0006888,GO:0007009,GO:0007010,GO:0007165,GO:0007409,GO:0007528,GO:0008092,GO:0008093,GO:0009925,GO:0009986,GO:0010628,GO:0010650,GO:0010765,GO:0010960,GO:0014704,GO:0014731,GO:0016323,GO:0016328,GO:0016529,GO:0019228,GO:0030018,GO:0030315,GO:0030425,GO:0030507,GO:0030674,GO:0031594,GO:0033268,GO:…	mitotic cytokinesis|structural constituent of cytoskeleton|protein binding|lysosome|endoplasmic reticulum|Golgi apparatus|cytosol|plasma membrane|bicellular tight junction|endoplasmic reticulum to Golgi vesicle-mediated transport|plasma membrane organization|cytoskeleton organization|signal transduction|axonogenesis|neuromuscular junction development|cytoskeletal protein binding|cytoskeletal anch…	hsa05205	Proteoglycans in cancer
ANKAR	69.01453047	70.74814402	67.28091692	0.950991971	-0.072494934	0.920021515	1	0.623670039	0.583180387	150709	ankyrin and armadillo repeat containing	GO:0016021	integral component of membrane
ANKDD1A	163.6135502	157.1024963	170.1246042	1.082889249	0.114885701	0.782909581	1	2.703731533	2.878848342	348094	ankyrin repeat and death domain containing 1A	GO:0007165	signal transduction
ANKDD1B	5.444873611	4.161655531	6.728091692	1.616686351	0.693039812	0.747994079	1	0.081087954	0.128900112	728780	ankyrin repeat and death domain containing 1B	GO:0007165	signal transduction
ANKEF1	164.7281916	173.7491184	155.7072649	0.896161467	-0.1581694	0.69700469	1	2.355861563	2.07590374	63926	ankyrin repeat and EF-hand domain containing 1	GO:0005509,GO:0005515	calcium ion binding|protein binding
ANKFN1	51.95652746	64.50566072	39.4073942	0.610913736	-0.710959416	0.230846195	1	0.271301801	0.162968529	162282	ankyrin repeat and fibronectin type III domain containing 1
ANKFY1	1728.734911	2147.414254	1310.055568	0.610061876	-0.712972519	0.002744041	0.345392232	14.34696444	8.606074202	51479	ankyrin repeat and FYVE domain containing 1	GO:0005515,GO:0005765,GO:0005768,GO:0005769,GO:0005829,GO:0006897,GO:0010008,GO:0016020,GO:0016197,GO:0030904,GO:0031267,GO:0034058,GO:0042147,GO:0043231,GO:0044354,GO:0046872,GO:0048549,GO:0070062,GO:0090160,GO:1901981	protein binding|lysosomal membrane|endosome|early endosome|cytosol|endocytosis|endosome membrane|membrane|endosomal transport|retromer complex|small GTPase binding|endosomal vesicle fusion|retrograde transport, endosome to Golgi|intracellular membrane-bounded organelle|macropinosome|metal ion binding|positive regulation of pinocytosis|extracellular exosome|Golgi to lysosome transport|phosphatidyl…
ANKH	636.0532293	675.2286098	596.8778487	0.883964097	-0.17794032	0.496268955	1	4.319274828	3.754193412	56172	ANKH inorganic pyrophosphate transport regulator	GO:0001501,GO:0005315,GO:0005886,GO:0005887,GO:0007626,GO:0015114,GO:0016021,GO:0019867,GO:0030500,GO:0030504,GO:0030505,GO:0035435,GO:0055085	skeletal system development|inorganic phosphate transmembrane transporter activity|plasma membrane|integral component of plasma membrane|locomotory behavior|phosphate ion transmembrane transporter activity|integral component of membrane|outer membrane|regulation of bone mineralization|inorganic diphosphate transmembrane transporter activity|inorganic diphosphate transport|phosphate ion transmembr…
ANKHD1	47.04192163	36.41448589	57.66935736	1.583692752	0.663292469	0.28416177	1	0.230421412	0.358810332	54882	ankyrin repeat and KH domain containing 1	GO:0003723,GO:0005515,GO:0005737,GO:0045087	RNA binding|protein binding|cytoplasm|innate immune response
ANKHD1-EIF4EBP3	4.523346619	5.202069413	3.844623824	0.739056617	-0.436243205	0.933440272	1	0.033336321	0.024225155	404734	ANKHD1-EIF4EBP3 readthrough
ANKIB1	2542.003142	2718.601475	2365.404808	0.870081485	-0.200777577	0.395922735	1	22.88434766	19.57805943	54467	ankyrin repeat and IBR domain containing 1	GO:0000151,GO:0000209,GO:0005515,GO:0005737,GO:0006511,GO:0031624,GO:0032436,GO:0046872,GO:0061630	ubiquitin ligase complex|protein polyubiquitination|protein binding|cytoplasm|ubiquitin-dependent protein catabolic process|ubiquitin conjugating enzyme binding|positive regulation of proteasomal ubiquitin-dependent protein catabolic process|metal ion binding|ubiquitin protein ligase activity
ANKK1	1.922311912	0	3.844623824	Inf	Inf	0.288176591	1	0	0.030269631	255239	ankyrin repeat and kinase domain containing 1	GO:0005515,GO:0005524,GO:0005634,GO:0005737,GO:0006468,GO:0010564,GO:0042995,GO:0106310,GO:0106311	protein binding|ATP binding|nucleus|cytoplasm|protein phosphorylation|regulation of cell cycle process|cell projection|protein serine kinase activity|protein threonine kinase activity
ANKLE1	9.487642252	9.363724944	9.61155956	1.026467524	0.037687984	1	1	0.17528053	0.176909058	126549	ankyrin repeat and LEM domain containing 1	GO:0004519,GO:0005515,GO:0005634,GO:0005654,GO:0005737,GO:0005829,GO:0006281,GO:0006611,GO:0090305,GO:2001022	endonuclease activity|protein binding|nucleus|nucleoplasm|cytoplasm|cytosol|DNA repair|protein export from nucleus|nucleic acid phosphodiester bond hydrolysis|positive regulation of response to DNA damage stimulus
ANKLE2	2891.545649	2912.118458	2870.972841	0.985870899	-0.020529359	0.932368673	1	30.48536874	29.55171421	23141	ankyrin repeat and LEM domain containing 2	GO:0005515,GO:0005783,GO:0005789,GO:0007084,GO:0007417,GO:0016020,GO:0019888,GO:0030176,GO:0035307,GO:0042326,GO:0043066,GO:0043666,GO:0050790,GO:0051301,GO:0051721	protein binding|endoplasmic reticulum|endoplasmic reticulum membrane|mitotic nuclear envelope reassembly|central nervous system development|membrane|protein phosphatase regulator activity|integral component of endoplasmic reticulum membrane|positive regulation of protein dephosphorylation|negative regulation of phosphorylation|negative regulation of apoptotic process|regulation of phosphoprotein …
ANKMY1	162.637303	194.5573961	130.71721	0.671869652	-0.573746729	0.144646654	1	1.142388673	0.7546926	51281	ankyrin repeat and MYND domain containing 1	GO:0046872	metal ion binding
ANKMY2	796.8581535	745.9767539	847.7395532	1.13641551	0.184490427	0.465326855	1	14.86054808	16.60516358	57037	ankyrin repeat and MYND domain containing 2	GO:0005515,GO:0005929,GO:0019899,GO:0046872	protein binding|cilium|enzyme binding|metal ion binding
ANKRA2	466.4104318	473.3883166	459.432547	0.970519404	-0.043171037	0.884169847	1	11.73971394	11.20296338	57763	ankyrin repeat family A member 2	GO:0005515,GO:0005634,GO:0005829,GO:0005856,GO:0010468,GO:0016020,GO:0019901,GO:0031625,GO:0032991,GO:0042826,GO:0043254,GO:0050750,GO:1990393	protein binding|nucleus|cytosol|cytoskeleton|regulation of gene expression|membrane|protein kinase binding|ubiquitin protein ligase binding|protein-containing complex|histone deacetylase binding|regulation of protein-containing complex assembly|low-density lipoprotein particle receptor binding|3M complex
ANKRD1	655.6292074	495.2370081	816.0214066	1.64773915	0.72048787	0.005495437	0.450000583	14.76530107	23.92224566	27063	ankyrin repeat domain 1	GO:0000122,GO:0001085,GO:0001650,GO:0002039,GO:0003677,GO:0003713,GO:0003714,GO:0005515,GO:0005634,GO:0005654,GO:0005667,GO:0005737,GO:0005829,GO:0006357,GO:0010976,GO:0019216,GO:0031432,GO:0031674,GO:0035690,GO:0035914,GO:0035994,GO:0042826,GO:0043065,GO:0043517,GO:0045214,GO:0045893,GO:0050714,GO:0055008,GO:0061629,GO:0070412,GO:0070528,GO:0071222,GO:0071260,GO:0071347,GO:0071356,GO:0071407,GO:…	negative regulation of transcription by RNA polymerase II|RNA polymerase II transcription factor binding|fibrillar center|p53 binding|DNA binding|transcription coactivator activity|transcription corepressor activity|protein binding|nucleus|nucleoplasm|transcription regulator complex|cytoplasm|cytosol|regulation of transcription by RNA polymerase II|positive regulation of neuron projection develop…
ANKRD10	3417.978024	3510.35644	3325.599608	0.947368071	-0.078003046	0.743111782	1	14.21945134	13.24563434	55608	ankyrin repeat domain 10	GO:0005515	protein binding
ANKRD11	4168.089323	4580.942325	3755.23632	0.819751932	-0.286740699	0.229196086	1	19.74610068	15.91603825	29123	ankyrin repeat domain 11	GO:0005634,GO:0005654,GO:0005829,GO:0009653,GO:0042475,GO:0048705,GO:0060325	nucleus|nucleoplasm|cytosol|anatomical structure morphogenesis|odontogenesis of dentin-containing tooth|skeletal system morphogenesis|face morphogenesis
ANKRD12	758.7484543	805.2803452	712.2165634	0.884433064	-0.177175134	0.486087095	1	4.492612584	3.906925394	23253	ankyrin repeat domain 12	GO:0005654,GO:0005829	nucleoplasm|cytosol
ANKRD13A	1912.585498	1775.986498	2049.184498	1.153828872	0.20642927	0.383693107	1	23.09481853	26.20155913	88455	ankyrin repeat domain 13A	GO:0002091,GO:0005737,GO:0005770,GO:0005886,GO:0048471,GO:0140036,GO:1905667	negative regulation of receptor internalization|cytoplasm|late endosome|plasma membrane|perinuclear region of cytoplasm|ubiquitin-dependent protein binding|negative regulation of protein localization to endosome
ANKRD13B	213.4892499	217.4465015	209.5319984	0.963602527	-0.053489917	0.893338362	1	2.606630758	2.469725152	124930	ankyrin repeat domain 13B	GO:0002091,GO:0005737,GO:0005769,GO:0005770,GO:0005886,GO:0043231,GO:0048471,GO:0140036	negative regulation of receptor internalization|cytoplasm|early endosome|late endosome|plasma membrane|intracellular membrane-bounded organelle|perinuclear region of cytoplasm|ubiquitin-dependent protein binding
ANKRD13C	614.9033822	586.7934298	643.0133346	1.095808681	0.131995938	0.617672337	1	6.207351213	6.688245929	81573	ankyrin repeat domain 13C	GO:0005102,GO:0005515,GO:0005737,GO:0005783,GO:0005789,GO:0006621,GO:0010469,GO:0048471,GO:2000209	signaling receptor binding|protein binding|cytoplasm|endoplasmic reticulum|endoplasmic reticulum membrane|protein retention in ER lumen|regulation of signaling receptor activity|perinuclear region of cytoplasm|regulation of anoikis
ANKRD13D	782.891824	719.9664068	845.8172413	1.174800981	0.232416376	0.357926666	1	15.77310504	18.22018049	338692	ankyrin repeat domain 13D	GO:0002091,GO:0005737,GO:0005770,GO:0005886,GO:0048471,GO:0140036	negative regulation of receptor internalization|cytoplasm|late endosome|plasma membrane|perinuclear region of cytoplasm|ubiquitin-dependent protein binding
ANKRD16	83.9866753	85.31393838	82.65941222	0.9688852	-0.04560236	0.952908748	1	1.660484351	1.58189731	54522	ankyrin repeat domain 16	GO:0005634,GO:0005737,GO:0006400	nucleus|cytoplasm|tRNA modification
ANKRD17	2327.061482	2627.045054	2027.077911	0.771619013	-0.374039403	0.113599219	1	9.99077647	7.580072181	26057	ankyrin repeat domain 17	GO:0000785,GO:0001955,GO:0003682,GO:0003723,GO:0005515,GO:0005634,GO:0005654,GO:0005737,GO:0006275,GO:0016020,GO:0016032,GO:0031965,GO:0042742,GO:0043123,GO:0045087,GO:0045787,GO:0051151,GO:1900087,GO:1900245,GO:1900246	chromatin|blood vessel maturation|chromatin binding|RNA binding|protein binding|nucleus|nucleoplasm|cytoplasm|regulation of DNA replication|membrane|viral process|nuclear membrane|defense response to bacterium|positive regulation of I-kappaB kinase/NF-kappaB signaling|innate immune response|positive regulation of cell cycle|negative regulation of smooth muscle cell differentiation|positive regula…
ANKRD18A	350.9282925	431.7717613	270.0848236	0.625526836	-0.676856316	0.024072812	0.848442542	2.754346801	1.694087142	253650	ankyrin repeat domain 18A
ANKRD18B	297.312379	311.0837509	283.541007	0.911461965	-0.13374564	0.678770607	1	3.594277558	3.221227072	441459	ankyrin repeat domain 18B
ANKRD20A1	19.41623352	17.687036	21.14543103	1.195532763	0.257653667	0.817588523	1	0.242342645	0.284880357	84210	ankyrin repeat domain 20 family member A1	GO:0005886	plasma membrane
ANKRD23	41.5920176	44.73779695	38.44623824	0.85936816	-0.21865177	0.762676756	1	0.923983746	0.78075499	200539	ankyrin repeat domain 23	GO:0005515,GO:0005654,GO:0005829,GO:0009612,GO:0014704,GO:0015629,GO:0030016,GO:0031432	protein binding|nucleoplasm|cytosol|response to mechanical stimulus|intercalated disc|actin cytoskeleton|myofibril|titin binding
ANKRD24	5.603389465	8.323311061	2.883467868	0.346432789	-1.529352609	0.352439314	1	0.08063166	0.027466022	170961	ankyrin repeat domain 24
ANKRD26	312.4826686	330.8516147	294.1137225	0.888959611	-0.169810223	0.590123753	1	0.540695204	0.472613068	22852	ankyrin repeat domain 26	GO:0005515,GO:0005813,GO:0045599	protein binding|centrosome|negative regulation of fat cell differentiation
ANKRD27	1232.888377	1178.788929	1286.987825	1.091788185	0.12669299	0.601759381	1	14.13068253	15.16955036	84079	ankyrin repeat domain 27	GO:0000149,GO:0005085,GO:0005096,GO:0005515,GO:0005764,GO:0005769,GO:0005770,GO:0005829,GO:0005886,GO:0010976,GO:0015031,GO:0016020,GO:0030133,GO:0030659,GO:0031267,GO:0035544,GO:0035646,GO:0042470,GO:0043005,GO:0043547,GO:0045022,GO:0048812,GO:0050775,GO:0097422,GO:1990126	SNARE binding|guanyl-nucleotide exchange factor activity|GTPase activator activity|protein binding|lysosome|early endosome|late endosome|cytosol|plasma membrane|positive regulation of neuron projection development|protein transport|membrane|transport vesicle|cytoplasmic vesicle membrane|small GTPase binding|negative regulation of SNARE complex assembly|endosome to melanosome transport|melanosome|…
ANKRD28	2605.632549	2736.288511	2474.976587	0.904501326	-0.144805477	0.540755219	1	15.24169594	13.5554419	23243	ankyrin repeat domain 28	GO:0000139,GO:0005515,GO:0005654,GO:0005829,GO:0048208	Golgi membrane|protein binding|nucleoplasm|cytosol|COPII vesicle coating
ANKRD29	362.9131738	405.7614142	320.0649333	0.788800813	-0.342267057	0.249982162	1	3.576340367	2.773814236	147463	ankyrin repeat domain 29	GO:0005515	protein binding
ANKRD30B	17.13223052	20.80827765	13.45618338	0.64667454	-0.628888283	0.513000638	1	0.240315848	0.152805629	374860	ankyrin repeat domain 30B	GO:0003674,GO:0005575,GO:0008150	molecular_function|cellular_component|biological_process
ANKRD31	6.004709516	6.242483296	5.766935736	0.923820772	-0.11431511	1	1	0.051261711	0.046564184	256006	ankyrin repeat domain 31	GO:0000785,GO:0005634,GO:0007129,GO:0010780,GO:1903343	chromatin|nucleus|homologous chromosome pairing at meiosis|meiotic DNA double-strand break formation involved in reciprocal meiotic recombination|positive regulation of meiotic DNA double-strand break formation
ANKRD33B	548.5389618	598.2379825	498.8399412	0.833848662	-0.262142527	0.328461683	1	3.30095757	2.706439708	651746	ankyrin repeat domain 33B
ANKRD34A	94.36627641	67.62690237	121.1056505	1.790791034	0.840597001	0.078963417	1	1.000588713	1.761861191	284615	ankyrin repeat domain 34A
ANKRD36	445.1612051	432.8121752	457.5102351	1.057064152	0.080062935	0.782555148	1	2.473061061	2.570439362	375248	ankyrin repeat domain 36
ANKRD36B	136.547698	140.4558742	132.6395219	0.944350122	-0.08260625	0.860567169	1	0.858928825	0.797556387	57730	ankyrin repeat domain 36B	GO:0005515	protein binding
ANKRD36C	292.957609	285.0734038	300.8418142	1.055313509	0.077671654	0.816070288	1	1.857158645	1.927088592	400986	ankyrin repeat domain 36C	GO:0008200	ion channel inhibitor activity
ANKRD37	40.15531408	32.25283036	48.0577978	1.490033503	0.575344769	0.385748895	1	2.195502906	3.21663089	353322	ankyrin repeat domain 37	GO:0005515,GO:0005654,GO:0005739,GO:0005829	protein binding|nucleoplasm|mitochondrion|cytosol
ANKRD39	216.0607165	196.6382238	235.4832092	1.197545445	0.260080405	0.466029347	1	11.7648213	13.85314936	51239	ankyrin repeat domain 39	GO:0003674,GO:0004842,GO:0005575,GO:0008150,GO:0031436,GO:0070531,GO:0085020	molecular_function|ubiquitin-protein transferase activity|cellular_component|biological_process|BRCA1-BARD1 complex|BRCA1-A complex|protein K6-linked ubiquitination
ANKRD40	1489.895758	1630.328554	1349.462962	0.827724546	-0.272777354	0.253253556	1	20.21083357	16.44906583	91369	ankyrin repeat domain 40	GO:0003674,GO:0005515,GO:0005575,GO:0008150	molecular_function|protein binding|cellular_component|biological_process
ANKRD42	522.4097279	543.0960467	501.723409	0.923820772	-0.11431511	0.677375352	1	4.74137704	4.306886173	338699	ankyrin repeat domain 42
ANKRD44	317.3777671	307.9625093	326.793025	1.061145481	0.085622461	0.790605667	1	1.544244396	1.611247073	91526	ankyrin repeat domain 44	GO:0005515	protein binding
ANKRD45	3.041983721	4.161655531	1.922311912	0.461910386	-1.11431511	0.721843574	1	0.035650065	0.01619158	339416	ankyrin repeat domain 45	GO:0003674,GO:0005515,GO:0005575,GO:0008150	molecular_function|protein binding|cellular_component|biological_process
ANKRD46	151.3216981	149.8195991	152.823797	1.020052102	0.028642844	0.961582167	1	1.852977207	1.858504474	157567	ankyrin repeat domain 46	GO:0016021	integral component of membrane
ANKRD49	314.370382	317.3262342	311.4145297	0.981370262	-0.027130539	0.941280863	1	8.459099849	8.162594528	54851	ankyrin repeat domain 49	GO:0005515,GO:0005634,GO:0007283,GO:0030154,GO:0045893	protein binding|nucleus|spermatogenesis|cell differentiation|positive regulation of transcription, DNA-templated
ANKRD50	1342.404821	1316.123562	1368.686081	1.039937375	0.056496651	0.816693589	1	7.162869218	7.324287563	57182	ankyrin repeat domain 50	GO:0005515,GO:0005768,GO:0015031,GO:1990126	protein binding|endosome|protein transport|retrograde transport, endosome to plasma membrane
ANKRD52	2608.270025	2452.255521	2764.284529	1.127241637	0.172796807	0.465255914	1	14.66521404	16.25461198	283373	ankyrin repeat domain 52	GO:0005515	protein binding
ANKRD53	3.081612685	5.202069413	0.961155956	0.184764154	-2.436243205	0.338470402	1	0.130955134	0.02379093	79998	ankyrin repeat domain 53	GO:0000922,GO:0005515,GO:0005737,GO:0005819,GO:0007080,GO:0031116,GO:0051301,GO:0060236,GO:1902412	spindle pole|protein binding|cytoplasm|spindle|mitotic metaphase plate congression|positive regulation of microtubule polymerization|cell division|regulation of mitotic spindle organization|regulation of mitotic cytokinesis
ANKRD54	445.280092	435.9334168	454.6267672	1.042881205	0.06057483	0.836795784	1	6.668089781	6.837659308	129138	ankyrin repeat domain 54	GO:0005515,GO:0005634,GO:0005737,GO:0006913,GO:0019887,GO:0030496,GO:0044877,GO:0045648,GO:0045859,GO:1902531	protein binding|nucleus|cytoplasm|nucleocytoplasmic transport|protein kinase regulator activity|midbody|protein-containing complex binding|positive regulation of erythrocyte differentiation|regulation of protein kinase activity|regulation of intracellular signal transduction
ANKRD6	409.1625161	421.3676225	396.9574098	0.942069083	-0.086095236	0.771472584	1	2.816937939	2.609343228	22881	ankyrin repeat domain 6	GO:0005634,GO:0005737,GO:0043231,GO:0046330,GO:0090090,GO:2000096	nucleus|cytoplasm|intracellular membrane-bounded organelle|positive regulation of JNK cascade|negative regulation of canonical Wnt signaling pathway|positive regulation of Wnt signaling pathway, planar cell polarity pathway
ANKRD61	12.56925494	14.56579436	10.57271552	0.725859178	-0.462238413	0.707585678	1	0.546275245	0.389883694	100310846	ankyrin repeat domain 61	GO:0005654	nucleoplasm
ANKRD9	751.0006848	652.3395044	849.6618651	1.30248415	0.381265817	0.132893202	1	4.712895682	6.035752913	122416	ankyrin repeat domain 9	GO:0005829,GO:0043687	cytosol|post-translational protein modification
ANKS1A	497.8656525	529.5706663	466.1606387	0.880261443	-0.183996019	0.504057897	1	2.381981723	2.061680118	23294	ankyrin repeat and sterile alpha motif domain containing 1A	GO:0005515,GO:0005654,GO:0005829,GO:0006929,GO:0016322,GO:0043005,GO:0046875,GO:0048013,GO:1901187	protein binding|nucleoplasm|cytosol|substrate-dependent cell migration|neuron remodeling|neuron projection|ephrin receptor binding|ephrin receptor signaling pathway|regulation of ephrin receptor signaling pathway
ANKS1B	27.94271981	27.05076095	28.83467868	1.065947044	0.092135768	0.954076963	1	0.079013157	0.082814469	56899	ankyrin repeat and sterile alpha motif domain containing 1B	GO:0005829,GO:0005886,GO:0014069,GO:0015030,GO:0043197,GO:0043231,GO:0046875,GO:0048013,GO:1900383	cytosol|plasma membrane|postsynaptic density|Cajal body|dendritic spine|intracellular membrane-bounded organelle|ephrin receptor binding|ephrin receptor signaling pathway|regulation of synaptic plasticity by receptor localization to synapse
ANKS3	194.5139654	198.7190516	190.3088793	0.957678078	-0.062387318	0.878856517	1	3.677278278	3.462718768	124401	ankyrin repeat and sterile alpha motif domain containing 3	GO:0005515,GO:0005737,GO:0005929	protein binding|cytoplasm|cilium
ANKS4B	2.52177678	3.121241648	1.922311912	0.615880514	-0.699277611	0.948776152	1	0.038532253	0.023334153	257629	ankyrin repeat and sterile alpha motif domain containing 4B	GO:0005515,GO:0005789,GO:0005886,GO:0005902,GO:0005903,GO:0030154,GO:0034622,GO:0034976,GO:1904106,GO:1904970	protein binding|endoplasmic reticulum membrane|plasma membrane|microvillus|brush border|cell differentiation|cellular protein-containing complex assembly|response to endoplasmic reticulum stress|protein localization to microvillus|brush border assembly
ANKS6	762.2458639	871.8668337	652.6248941	0.748537356	-0.417853779	0.098694577	1	9.259687659	6.815237499	203286	ankyrin repeat and sterile alpha motif domain containing 6	GO:0001701,GO:0001822,GO:0005515,GO:0005737,GO:0007368,GO:0007507,GO:0097543	in utero embryonic development|kidney development|protein binding|cytoplasm|determination of left/right symmetry|heart development|ciliary inversin compartment
ANKZF1	842.3589616	830.2502783	854.4676449	1.029168754	0.041479563	0.872889485	1	18.03375312	18.24920254	55139	ankyrin repeat and zinc finger peptidyl tRNA hydrolase 1	GO:0005515,GO:0005737,GO:0016020,GO:0030433,GO:0046872,GO:0070301	protein binding|cytoplasm|membrane|ubiquitin-dependent ERAD pathway|metal ion binding|cellular response to hydrogen peroxide
ANLN	7101.62758	6841.761692	7361.493467	1.075964612	0.10563063	0.66614203	1	75.47173355	79.84606026	54443	anillin actin binding protein	GO:0000281,GO:0000915,GO:0000921,GO:0003779,GO:0005654,GO:0005826,GO:0007096,GO:0015629,GO:0030496,GO:0031106,GO:0032059,GO:0045296,GO:0090521,GO:0099738,GO:1904172	mitotic cytokinesis|actomyosin contractile ring assembly|septin ring assembly|actin binding|nucleoplasm|actomyosin contractile ring|regulation of exit from mitosis|actin cytoskeleton|midbody|septin ring organization|bleb|cadherin binding|glomerular visceral epithelial cell migration|cell cortex region|positive regulation of bleb assembly
ANO10	982.9248906	937.4129083	1028.436873	1.097101249	0.133696676	0.589226987	1	10.11075263	10.90690106	55129	anoctamin 10	GO:0005227,GO:0005229,GO:0005886,GO:0006812,GO:0006821,GO:0016020,GO:0016021,GO:0034220,GO:0043231,GO:0055085,GO:0098655,GO:1902476	calcium activated cation channel activity|intracellular calcium activated chloride channel activity|plasma membrane|cation transport|chloride transport|membrane|integral component of membrane|ion transmembrane transport|intracellular membrane-bounded organelle|transmembrane transport|cation transmembrane transport|chloride transmembrane transport
ANO4	3.081612685	5.202069413	0.961155956	0.184764154	-2.436243205	0.338470402	1	0.032731064	0.00594633	121601	anoctamin 4	GO:0005229,GO:0005254,GO:0005886,GO:0006821,GO:0016021,GO:0034220,GO:0046983,GO:0055085,GO:0061588,GO:1902476	intracellular calcium activated chloride channel activity|chloride channel activity|plasma membrane|chloride transport|integral component of membrane|ion transmembrane transport|protein dimerization activity|transmembrane transport|calcium activated phospholipid scrambling|chloride transmembrane transport
ANO6	3967.711499	4026.401726	3909.021273	0.970847307	-0.042683685	0.858640751	1	29.79501662	28.44236733	196527	anoctamin 6	GO:0002407,GO:0002543,GO:0005227,GO:0005229,GO:0005244,GO:0005247,GO:0005254,GO:0005515,GO:0005829,GO:0005886,GO:0006812,GO:0006821,GO:0007596,GO:0009986,GO:0016020,GO:0017121,GO:0017128,GO:0030501,GO:0032060,GO:0034220,GO:0034707,GO:0034767,GO:0035579,GO:0035590,GO:0035725,GO:0043065,GO:0043312,GO:0045794,GO:0046872,GO:0046931,GO:0046983,GO:0055085,GO:0060100,GO:0061589,GO:0061590,GO:0070062,GO:…	dendritic cell chemotaxis|activation of blood coagulation via clotting cascade|calcium activated cation channel activity|intracellular calcium activated chloride channel activity|voltage-gated ion channel activity|voltage-gated chloride channel activity|chloride channel activity|protein binding|cytosol|plasma membrane|cation transport|chloride transport|blood coagulation|cell surface|membrane|pla…
ANO7	61.60268556	78.0310412	45.17432993	0.578927684	-0.788544949	0.156183366	1	0.800379253	0.455607976	50636	anoctamin 7	GO:0005229,GO:0005254,GO:0005783,GO:0005829,GO:0005886,GO:0006821,GO:0016021,GO:0017128,GO:0030054,GO:0034220,GO:0046983,GO:0055085,GO:0061588,GO:0061589,GO:0061590,GO:0061591,GO:1902476	intracellular calcium activated chloride channel activity|chloride channel activity|endoplasmic reticulum|cytosol|plasma membrane|chloride transport|integral component of membrane|phospholipid scramblase activity|cell junction|ion transmembrane transport|protein dimerization activity|transmembrane transport|calcium activated phospholipid scrambling|calcium activated phosphatidylserine scrambling|…
ANO8	346.5294775	316.2858203	376.7731347	1.191242574	0.252467221	0.404550872	1	3.383361981	3.962961468	57719	anoctamin 8	GO:0005229,GO:0005788,GO:0005886,GO:0006821,GO:0016021,GO:0034220,GO:0043687,GO:0044267,GO:0055085,GO:1902476	intracellular calcium activated chloride channel activity|endoplasmic reticulum lumen|plasma membrane|chloride transport|integral component of membrane|ion transmembrane transport|post-translational protein modification|cellular protein metabolic process|transmembrane transport|chloride transmembrane transport
ANO9	182.0340293	161.2641518	202.8039067	1.257588276	0.330659674	0.383815048	1	1.762156304	2.178984228	338440	anoctamin 9	GO:0005229,GO:0005254,GO:0005515,GO:0005886,GO:0006821,GO:0016021,GO:0017128,GO:0034220,GO:0055085,GO:0061589,GO:0061590,GO:0061591,GO:1902476,GO:1902939	intracellular calcium activated chloride channel activity|chloride channel activity|protein binding|plasma membrane|chloride transport|integral component of membrane|phospholipid scramblase activity|ion transmembrane transport|transmembrane transport|calcium activated phosphatidylserine scrambling|calcium activated phosphatidylcholine scrambling|calcium activated galactosylceramide scrambling|chl…
ANOS1	295.6033031	278.8309205	312.3756857	1.12030504	0.163891608	0.610273458	1	2.231992464	2.458669719	3730	anosmin 1	GO:0004867,GO:0005201,GO:0005515,GO:0005576,GO:0005615,GO:0005886,GO:0006935,GO:0007155,GO:0007411,GO:0008201,GO:0008543,GO:0009986,GO:0010951,GO:0030182,GO:0031012	serine-type endopeptidase inhibitor activity|extracellular matrix structural constituent|protein binding|extracellular region|extracellular space|plasma membrane|chemotaxis|cell adhesion|axon guidance|heparin binding|fibroblast growth factor receptor signaling pathway|cell surface|negative regulation of endopeptidase activity|neuron differentiation|extracellular matrix
ANP32A	2225.271342	2099.555215	2350.987468	1.119755009	0.16318312	0.490562465	1	45.92188648	50.56079721	8125	acidic nuclear phosphoprotein 32 family member A	GO:0003723,GO:0005515,GO:0005634,GO:0005654,GO:0005737,GO:0005783,GO:0006913,GO:0035556,GO:0042393,GO:0042981,GO:0043488,GO:0048471	RNA binding|protein binding|nucleus|nucleoplasm|cytoplasm|endoplasmic reticulum|nucleocytoplasmic transport|intracellular signal transduction|histone binding|regulation of apoptotic process|regulation of mRNA stability|perinuclear region of cytoplasm
ANP32B	5021.973938	5133.402097	4910.545779	0.956587013	-0.06403189	0.790281986	1	184.7338066	173.7568914	10541	acidic nuclear phosphoprotein 32 family member B	GO:0001944,GO:0005515,GO:0005634,GO:0005654,GO:0005730,GO:0005737,GO:0006334,GO:0006919,GO:0021591,GO:0042393,GO:0042981,GO:0045596,GO:0046827,GO:0048839,GO:0060021,GO:0070062,GO:0070063	vasculature development|protein binding|nucleus|nucleoplasm|nucleolus|cytoplasm|nucleosome assembly|activation of cysteine-type endopeptidase activity involved in apoptotic process|ventricular system development|histone binding|regulation of apoptotic process|negative regulation of cell differentiation|positive regulation of protein export from nucleus|inner ear development|roof of mouth developm…
ANP32C	5.965080553	5.202069413	6.728091692	1.29334908	0.371111717	0.919461532	1	0.282713731	0.359528927	23520	acidic nuclear phosphoprotein 32 family member C	GO:0005634,GO:0006913,GO:0042393,GO:0042981,GO:0048471	nucleus|nucleocytoplasmic transport|histone binding|regulation of apoptotic process|perinuclear region of cytoplasm
ANP32E	1612.640673	1736.45077	1488.830576	0.857398667	-0.22196192	0.351117037	1	25.87135291	21.81087671	81611	acidic nuclear phosphoprotein 32 family member E	GO:0000812,GO:0005515,GO:0005634,GO:0019212,GO:0031410,GO:0042393,GO:0042981,GO:0043086,GO:0043486	Swr1 complex|protein binding|nucleus|phosphatase inhibitor activity|cytoplasmic vesicle|histone binding|regulation of apoptotic process|negative regulation of catalytic activity|histone exchange
ANTKMT	116.4527417	117.5667687	115.3387147	0.981048607	-0.027603477	0.971908014	1	7.211864792	6.956796188	65990	adenine nucleotide translocase lysine methyltransferase	GO:0005515,GO:0005739,GO:0016021,GO:0016279,GO:0018023,GO:0031966,GO:1905273,GO:1905706	protein binding|mitochondrion|integral component of membrane|protein-lysine N-methyltransferase activity|peptidyl-lysine trimethylation|mitochondrial membrane|positive regulation of proton-transporting ATP synthase activity, rotational mechanism|regulation of mitochondrial ATP synthesis coupled proton transport
ANTXR1	2479.364458	2726.924786	2231.80413	0.818432595	-0.289064491	0.221393502	1	12.25523907	9.862247194	84168	ANTXR cell adhesion molecule 1	GO:0001568,GO:0004888,GO:0005515,GO:0005518,GO:0005886,GO:0009897,GO:0009986,GO:0010008,GO:0016021,GO:0022414,GO:0031258,GO:0031527,GO:0031532,GO:0034446,GO:0046872,GO:0051015,GO:1901202,GO:1901998,GO:1905050	blood vessel development|transmembrane signaling receptor activity|protein binding|collagen binding|plasma membrane|external side of plasma membrane|cell surface|endosome membrane|integral component of membrane|reproductive process|lamellipodium membrane|filopodium membrane|actin cytoskeleton reorganization|substrate adhesion-dependent cell spreading|metal ion binding|actin filament binding|negat…	hsa04621	NOD-like receptor signaling pathway
ANTXR2	1767.215632	1366.063428	2168.367837	1.587311242	0.666585042	0.00507179	0.430157521	7.344040942	11.46220998	118429	ANTXR cell adhesion molecule 2	GO:0004888,GO:0005515,GO:0005576,GO:0005789,GO:0005886,GO:0009986,GO:0010008,GO:0016021,GO:0046872,GO:1901998	transmembrane signaling receptor activity|protein binding|extracellular region|endoplasmic reticulum membrane|plasma membrane|cell surface|endosome membrane|integral component of membrane|metal ion binding|toxin transport	hsa04621	NOD-like receptor signaling pathway
ANXA1	8663.034992	7712.588112	9613.481872	1.246466391	0.317843984	0.200579765	1	247.6574323	303.5310452	301	annexin A1	GO:0001533,GO:0001780,GO:0001891,GO:0002250,GO:0002548,GO:0002685,GO:0003697,GO:0003727,GO:0005102,GO:0005509,GO:0005515,GO:0005543,GO:0005544,GO:0005576,GO:0005615,GO:0005634,GO:0005654,GO:0005737,GO:0005768,GO:0005829,GO:0005884,GO:0005886,GO:0005912,GO:0005925,GO:0006909,GO:0006954,GO:0007165,GO:0007166,GO:0007186,GO:0007187,GO:0008360,GO:0009986,GO:0010165,GO:0014839,GO:0016323,GO:0016324,GO:…	cornified envelope|neutrophil homeostasis|phagocytic cup|adaptive immune response|monocyte chemotaxis|regulation of leukocyte migration|single-stranded DNA binding|single-stranded RNA binding|signaling receptor binding|calcium ion binding|protein binding|phospholipid binding|calcium-dependent phospholipid binding|extracellular region|extracellular space|nucleus|nucleoplasm|cytoplasm|endosome|cyto…
ANXA10	54.23550004	73.86938567	34.60161442	0.468416166	-1.094137228	0.06049636	1	2.605600361	1.200081827	11199	annexin A10	GO:0005509,GO:0005515,GO:0005544,GO:0005737	calcium ion binding|protein binding|calcium-dependent phospholipid binding|cytoplasm
ANXA11	5188.820014	4921.157665	5456.482362	1.108780237	0.148973448	0.535721008	1	30.28867949	33.02151502	311	annexin A11	GO:0003723,GO:0005509,GO:0005515,GO:0005544,GO:0005635,GO:0005654,GO:0005737,GO:0005819,GO:0005829,GO:0006909,GO:0016020,GO:0023026,GO:0030496,GO:0032506,GO:0042470,GO:0042581,GO:0042582,GO:0044548,GO:0045335,GO:0048306,GO:0051592,GO:0062023,GO:0070062	RNA binding|calcium ion binding|protein binding|calcium-dependent phospholipid binding|nuclear envelope|nucleoplasm|cytoplasm|spindle|cytosol|phagocytosis|membrane|MHC class II protein complex binding|midbody|cytokinetic process|melanosome|specific granule|azurophil granule|S100 protein binding|phagocytic vesicle|calcium-dependent protein binding|response to calcium ion|collagen-containing extrac…	hsa05014	Amyotrophic lateral sclerosis
ANXA2	29309.94385	21435.64722	37184.24047	1.734691753	0.794679325	0.006909375	0.502583554	218.8599761	373.3015903	302	annexin A2	GO:0001525,GO:0001765,GO:0001786,GO:0001921,GO:0002020,GO:0003723,GO:0004867,GO:0005262,GO:0005509,GO:0005515,GO:0005544,GO:0005546,GO:0005576,GO:0005604,GO:0005615,GO:0005634,GO:0005737,GO:0005765,GO:0005768,GO:0005811,GO:0005886,GO:0005912,GO:0006900,GO:0008092,GO:0009986,GO:0010951,GO:0016020,GO:0016032,GO:0016323,GO:0019834,GO:0030496,GO:0031340,GO:0031902,GO:0031982,GO:0032804,GO:0035578,GO:…	angiogenesis|membrane raft assembly|phosphatidylserine binding|positive regulation of receptor recycling|protease binding|RNA binding|serine-type endopeptidase inhibitor activity|calcium channel activity|calcium ion binding|protein binding|calcium-dependent phospholipid binding|phosphatidylinositol-4,5-bisphosphate binding|extracellular region|basement membrane|extracellular space|nucleus|cytopla…	hsa05132	Salmonella infection
ANXA2R	67.73634281	62.42483296	73.04785266	1.170172978	0.226721808	0.692008657	1	2.919805962	3.359504557	389289	annexin A2 receptor	GO:0005515,GO:0038023	protein binding|signaling receptor activity
ANXA3	2611.094357	2400.234827	2821.953887	1.175699084	0.233518854	0.32346144	1	89.45259866	103.4094718	306	annexin A3	GO:0005509,GO:0005544,GO:0005737,GO:0005886,GO:0006909,GO:0010595,GO:0016020,GO:0019834,GO:0021766,GO:0030424,GO:0030425,GO:0030670,GO:0031100,GO:0042581,GO:0042742,GO:0043025,GO:0043086,GO:0043312,GO:0045766,GO:0048306,GO:0051054,GO:0051091,GO:0051384,GO:0070062,GO:0070848	calcium ion binding|calcium-dependent phospholipid binding|cytoplasm|plasma membrane|phagocytosis|positive regulation of endothelial cell migration|membrane|phospholipase A2 inhibitor activity|hippocampus development|axon|dendrite|phagocytic vesicle membrane|animal organ regeneration|specific granule|defense response to bacterium|neuronal cell body|negative regulation of catalytic activity|neutro…
ANXA4	944.394364	947.8170471	940.9716809	0.992777756	-0.010457304	0.971006934	1	7.087467254	6.91853722	307	annexin A4	GO:0004859,GO:0005509,GO:0005515,GO:0005544,GO:0005634,GO:0005737,GO:0005886,GO:0006357,GO:0007165,GO:0007219,GO:0009986,GO:0012506,GO:0030855,GO:0031965,GO:0032088,GO:0032717,GO:0042802,GO:0043066,GO:0043086,GO:0048306,GO:0048471,GO:0051059,GO:0062023,GO:0070062	phospholipase inhibitor activity|calcium ion binding|protein binding|calcium-dependent phospholipid binding|nucleus|cytoplasm|plasma membrane|regulation of transcription by RNA polymerase II|signal transduction|Notch signaling pathway|cell surface|vesicle membrane|epithelial cell differentiation|nuclear membrane|negative regulation of NF-kappaB transcription factor activity|negative regulation of…
ANXA5	12597.49914	11459.1185	13735.87977	1.19868555	0.261453248	0.309523325	1	234.042133	275.8484171	308	annexin A5	GO:0002576,GO:0004859,GO:0005509,GO:0005515,GO:0005543,GO:0005544,GO:0005576,GO:0005737,GO:0005829,GO:0005925,GO:0007165,GO:0007596,GO:0016020,GO:0043066,GO:0043086,GO:0050819,GO:0062023,GO:0070062	platelet degranulation|phospholipase inhibitor activity|calcium ion binding|protein binding|phospholipid binding|calcium-dependent phospholipid binding|extracellular region|cytoplasm|cytosol|focal adhesion|signal transduction|blood coagulation|membrane|negative regulation of apoptotic process|negative regulation of catalytic activity|negative regulation of coagulation|collagen-containing extracel…
ANXA6	7732.998831	6712.750371	8753.247291	1.303973306	0.382914336	0.119991482	1	117.8057053	151.0449477	309	annexin A6	GO:0001755,GO:0001778,GO:0001786,GO:0003418,GO:0005262,GO:0005509,GO:0005515,GO:0005525,GO:0005544,GO:0005737,GO:0005739,GO:0005765,GO:0005925,GO:0006937,GO:0008289,GO:0015276,GO:0015485,GO:0016020,GO:0031902,GO:0034220,GO:0035374,GO:0042470,GO:0042802,GO:0048306,GO:0048471,GO:0051015,GO:0051283,GO:0051560,GO:0062023,GO:0070062,GO:0070588,GO:0097190	neural crest cell migration|plasma membrane repair|phosphatidylserine binding|growth plate cartilage chondrocyte differentiation|calcium channel activity|calcium ion binding|protein binding|GTP binding|calcium-dependent phospholipid binding|cytoplasm|mitochondrion|lysosomal membrane|focal adhesion|regulation of muscle contraction|lipid binding|ligand-gated ion channel activity|cholesterol binding…
ANXA7	4438.91765	4524.759976	4353.075325	0.962056628	-0.055806279	0.816053814	1	94.14351803	89.05580586	310	annexin A7	GO:0003723,GO:0005178,GO:0005509,GO:0005515,GO:0005544,GO:0005634,GO:0005737,GO:0005789,GO:0006914,GO:0010629,GO:0014070,GO:0016020,GO:0030855,GO:0042584,GO:0048306,GO:0051592,GO:0061025,GO:0062023,GO:0070062	RNA binding|integrin binding|calcium ion binding|protein binding|calcium-dependent phospholipid binding|nucleus|cytoplasm|endoplasmic reticulum membrane|autophagy|negative regulation of gene expression|response to organic cyclic compound|membrane|epithelial cell differentiation|chromaffin granule membrane|calcium-dependent protein binding|response to calcium ion|membrane fusion|collagen-containin…	hsa05014	Amyotrophic lateral sclerosis
ANXA8	655.4354786	578.4701187	732.4008385	1.266099691	0.340391005	0.188759448	1	8.230308466	10.24601987	653145	annexin A8	GO:0005509,GO:0005515,GO:0005544,GO:0005546,GO:0005547,GO:0005737,GO:0005829,GO:0005886,GO:0007032,GO:0007596,GO:0016197,GO:0031902,GO:0043325,GO:0051015,GO:0062023,GO:1900004,GO:1900138	calcium ion binding|protein binding|calcium-dependent phospholipid binding|phosphatidylinositol-4,5-bisphosphate binding|phosphatidylinositol-3,4,5-trisphosphate binding|cytoplasm|cytosol|plasma membrane|endosome organization|blood coagulation|endosomal transport|late endosome membrane|phosphatidylinositol-3,4-bisphosphate binding|actin filament binding|collagen-containing extracellular matrix|ne…
ANXA8L1	170.742962	155.0216685	186.4642555	1.202827045	0.266429212	0.496385157	1	4.091603131	4.839136418	728113	annexin A8 like 1	GO:0005509,GO:0005544,GO:0005737,GO:0007032,GO:0016197,GO:1900004,GO:1900138	calcium ion binding|calcium-dependent phospholipid binding|cytoplasm|endosome organization|endosomal transport|negative regulation of serine-type endopeptidase activity|negative regulation of phospholipase A2 activity
ANXA9	1.961940875	1.040413883	2.883467868	2.771462315	1.470647391	0.772840642	1	0.035661514	0.097180679	8416	annexin A9	GO:0001786,GO:0002020,GO:0005262,GO:0005509,GO:0005515,GO:0005543,GO:0005544,GO:0005546,GO:0005615,GO:0005634,GO:0005737,GO:0005829,GO:0005886,GO:0007271,GO:0009986,GO:0015464,GO:0019834,GO:0031982,GO:0043086,GO:0045202,GO:0046790,GO:0070588,GO:0098609	phosphatidylserine binding|protease binding|calcium channel activity|calcium ion binding|protein binding|phospholipid binding|calcium-dependent phospholipid binding|phosphatidylinositol-4,5-bisphosphate binding|extracellular space|nucleus|cytoplasm|cytosol|plasma membrane|synaptic transmission, cholinergic|cell surface|acetylcholine receptor activity|phospholipase A2 inhibitor activity|vesicle|ne…
AOC2	40.38805744	50.98028025	29.79583464	0.584458039	-0.774828644	0.234651778	1	1.04804463	0.602288114	314	amine oxidase copper containing 2	GO:0005507,GO:0005515,GO:0005737,GO:0005886,GO:0006584,GO:0006805,GO:0007601,GO:0008131,GO:0009055,GO:0009308,GO:0022900,GO:0048038,GO:0052593,GO:0052594,GO:0052595,GO:0052596	copper ion binding|protein binding|cytoplasm|plasma membrane|catecholamine metabolic process|xenobiotic metabolic process|visual perception|primary amine oxidase activity|electron transfer activity|amine metabolic process|electron transport chain|quinone binding|tryptamine:oxygen oxidoreductase (deaminating) activity|aminoacetone:oxygen oxidoreductase(deaminating) activity|aliphatic-amine oxidase…	hsa00260,hsa00350,hsa00360,hsa00410	Glycine, serine and threonine metabolism|Tyrosine metabolism|Phenylalanine metabolism|beta-Alanine metabolism
AOC3	17.13223052	20.80827765	13.45618338	0.64667454	-0.628888283	0.513000638	1	0.219119877	0.1393281	8639	amine oxidase copper containing 3	GO:0005507,GO:0005509,GO:0005515,GO:0005737,GO:0005769,GO:0005783,GO:0005794,GO:0005886,GO:0005902,GO:0006805,GO:0006954,GO:0007155,GO:0008131,GO:0009308,GO:0009986,GO:0016021,GO:0042802,GO:0046677,GO:0046982,GO:0048038,GO:0052593,GO:0052594,GO:0052595,GO:0052596,GO:0055114,GO:1902283	copper ion binding|calcium ion binding|protein binding|cytoplasm|early endosome|endoplasmic reticulum|Golgi apparatus|plasma membrane|microvillus|xenobiotic metabolic process|inflammatory response|cell adhesion|primary amine oxidase activity|amine metabolic process|cell surface|integral component of membrane|identical protein binding|response to antibiotic|protein heterodimerization activity|quin…	hsa00260,hsa00350,hsa00360,hsa00410	Glycine, serine and threonine metabolism|Tyrosine metabolism|Phenylalanine metabolism|beta-Alanine metabolism
AOPEP	134.0309517	124.8496659	143.2122374	1.147077458	0.197962815	0.650633684	1	0.400950608	0.452225243	84909	aminopeptidase O (putative)	GO:0002003,GO:0005730,GO:0005829,GO:0008270,GO:0070006	angiotensin maturation|nucleolus|cytosol|zinc ion binding|metalloaminopeptidase activity
AOX1	2783.253901	2617.681329	2948.826473	1.12650323	0.171851451	0.46787971	1	27.4353577	30.3888487	316	aldehyde oxidase 1	GO:0004031,GO:0004854,GO:0005506,GO:0005829,GO:0009055,GO:0009115,GO:0017144,GO:0022900,GO:0042802,GO:0042803,GO:0042816,GO:0043546,GO:0050660,GO:0051287,GO:0051537,GO:0055114,GO:0070062,GO:0071949,GO:0102797,GO:0102798	aldehyde oxidase activity|xanthine dehydrogenase activity|iron ion binding|cytosol|electron transfer activity|xanthine catabolic process|drug metabolic process|electron transport chain|identical protein binding|protein homodimerization activity|vitamin B6 metabolic process|molybdopterin cofactor binding|flavin adenine dinucleotide binding|NAD binding|2 iron, 2 sulfur cluster binding|oxidation-red…	hsa00280,hsa00350,hsa00380,hsa00750,hsa00760,hsa00830,hsa00982,hsa04630	Valine, leucine and isoleucine degradation|Tyrosine metabolism|Tryptophan metabolism|Vitamin B6 metabolism|Nicotinate and nicotinamide metabolism|Retinol metabolism|Drug metabolism - cytochrome P450|JAK-STAT signaling pathway
AP1AR	739.0397268	817.7653118	660.3141418	0.807461667	-0.308534323	0.225005861	1	13.96117457	11.084473	55435	adaptor related protein complex 1 associated regulatory protein	GO:0001920,GO:0005768,GO:0005769,GO:0005770,GO:0005794,GO:0005829,GO:0015031,GO:0019894,GO:0030133,GO:0034315,GO:0034613,GO:0035650,GO:0048203,GO:1900025,GO:2000146	negative regulation of receptor recycling|endosome|early endosome|late endosome|Golgi apparatus|cytosol|protein transport|kinesin binding|transport vesicle|regulation of Arp2/3 complex-mediated actin nucleation|cellular protein localization|AP-1 adaptor complex binding|vesicle targeting, trans-Golgi to endosome|negative regulation of substrate adhesion-dependent cell spreading|negative regulation…
AP1B1	2393.140282	2330.527097	2455.753468	1.053733068	0.075509449	0.750643274	1	29.86217235	30.94020489	162	adaptor related protein complex 1 subunit beta 1	GO:0000139,GO:0001822,GO:0005515,GO:0005765,GO:0005794,GO:0005829,GO:0006886,GO:0007368,GO:0007507,GO:0016192,GO:0019886,GO:0019901,GO:0030131,GO:0030276,GO:0030659,GO:0030665,GO:0032588,GO:0043231,GO:0050690	Golgi membrane|kidney development|protein binding|lysosomal membrane|Golgi apparatus|cytosol|intracellular protein transport|determination of left/right symmetry|heart development|vesicle-mediated transport|antigen processing and presentation of exogenous peptide antigen via MHC class II|protein kinase binding|clathrin adaptor complex|clathrin binding|cytoplasmic vesicle membrane|clathrin-coated …	hsa04142,hsa05170	Lysosome|Human immunodeficiency virus 1 infection
AP1G1	2278.816215	2495.952904	2061.679526	0.826008985	-0.27577062	0.243376399	1	20.14890624	16.36467656	164	adaptor related protein complex 1 subunit gamma 1	GO:0000139,GO:0005515,GO:0005737,GO:0005765,GO:0005794,GO:0005829,GO:0006886,GO:0006896,GO:0006898,GO:0016020,GO:0019886,GO:0019894,GO:0030121,GO:0030136,GO:0030659,GO:0030665,GO:0030742,GO:0031267,GO:0032438,GO:0032588,GO:0035615,GO:0035646,GO:0043231,GO:0043323,GO:0045954,GO:0050690,GO:0055037,GO:0090160,GO:0140312	Golgi membrane|protein binding|cytoplasm|lysosomal membrane|Golgi apparatus|cytosol|intracellular protein transport|Golgi to vacuole transport|receptor-mediated endocytosis|membrane|antigen processing and presentation of exogenous peptide antigen via MHC class II|kinesin binding|AP-1 adaptor complex|clathrin-coated vesicle|cytoplasmic vesicle membrane|clathrin-coated vesicle membrane|GTP-dependen…	hsa04142,hsa05170	Lysosome|Human immunodeficiency virus 1 infection
AP1G2	1113.165324	1126.768235	1099.562414	0.975854998	-0.035261301	0.888522484	1	16.92949037	16.24427578	8906	adaptor related protein complex 1 subunit gamma 2	GO:0000139,GO:0005515,GO:0005794,GO:0005798,GO:0006886,GO:0006896,GO:0006898,GO:0010008,GO:0016020,GO:0016032,GO:0016192,GO:0030121,GO:0030133,GO:0035615,GO:0140312	Golgi membrane|protein binding|Golgi apparatus|Golgi-associated vesicle|intracellular protein transport|Golgi to vacuole transport|receptor-mediated endocytosis|endosome membrane|membrane|viral process|vesicle-mediated transport|AP-1 adaptor complex|transport vesicle|clathrin adaptor activity|cargo adaptor activity	hsa04142,hsa05170	Lysosome|Human immunodeficiency virus 1 infection
AP1M1	2362.375074	2052.73659	2672.013558	1.301683601	0.380378817	0.107680399	1	8.495601323	10.87353448	8907	adaptor related protein complex 1 subunit mu 1	GO:0000139,GO:0005515,GO:0005765,GO:0005829,GO:0005886,GO:0006886,GO:0016020,GO:0016192,GO:0019886,GO:0030131,GO:0030136,GO:0030659,GO:0030665,GO:0031410,GO:0032438,GO:0032588,GO:0035579,GO:0035615,GO:0035646,GO:0043231,GO:0043312,GO:0050690,GO:0070062	Golgi membrane|protein binding|lysosomal membrane|cytosol|plasma membrane|intracellular protein transport|membrane|vesicle-mediated transport|antigen processing and presentation of exogenous peptide antigen via MHC class II|clathrin adaptor complex|clathrin-coated vesicle|cytoplasmic vesicle membrane|clathrin-coated vesicle membrane|cytoplasmic vesicle|melanosome organization|trans-Golgi network …	hsa04142,hsa05170	Lysosome|Human immunodeficiency virus 1 infection
AP1M2	221.916971	173.7491184	270.0848236	1.554452915	0.636406918	0.068803819	1	4.664321485	7.129141365	10053	adaptor related protein complex 1 subunit mu 2	GO:0000139,GO:0005515,GO:0005765,GO:0005829,GO:0006605,GO:0006903,GO:0016192,GO:0019886,GO:0030131,GO:0030136,GO:0030659,GO:0030665,GO:0031410,GO:0032588,GO:0035615,GO:0043231,GO:0050690	Golgi membrane|protein binding|lysosomal membrane|cytosol|protein targeting|vesicle targeting|vesicle-mediated transport|antigen processing and presentation of exogenous peptide antigen via MHC class II|clathrin adaptor complex|clathrin-coated vesicle|cytoplasmic vesicle membrane|clathrin-coated vesicle membrane|cytoplasmic vesicle|trans-Golgi network membrane|clathrin adaptor activity|intracellu…	hsa04142,hsa05170	Lysosome|Human immunodeficiency virus 1 infection
AP1S1	1577.77356	1401.4375	1754.10962	1.251650266	0.323831503	0.173899187	1	61.00501112	75.07920845	1174	adaptor related protein complex 1 subunit sigma 1	GO:0000139,GO:0005765,GO:0005794,GO:0005829,GO:0005905,GO:0006886,GO:0006898,GO:0009615,GO:0016020,GO:0016192,GO:0019886,GO:0030121,GO:0030659,GO:0032588,GO:0043231,GO:0050690	Golgi membrane|lysosomal membrane|Golgi apparatus|cytosol|clathrin-coated pit|intracellular protein transport|receptor-mediated endocytosis|response to virus|membrane|vesicle-mediated transport|antigen processing and presentation of exogenous peptide antigen via MHC class II|AP-1 adaptor complex|cytoplasmic vesicle membrane|trans-Golgi network membrane|intracellular membrane-bounded organelle|reg…	hsa04142,hsa05170	Lysosome|Human immunodeficiency virus 1 infection
AP1S2	1605.745233	1555.418755	1656.071712	1.064711164	0.090462107	0.705560054	1	14.83908477	15.53495867	8905	adaptor related protein complex 1 subunit sigma 2	GO:0000139,GO:0005515,GO:0005765,GO:0005794,GO:0005829,GO:0005905,GO:0006886,GO:0016192,GO:0019886,GO:0030119,GO:0030659,GO:0032588,GO:0043231,GO:0050690	Golgi membrane|protein binding|lysosomal membrane|Golgi apparatus|cytosol|clathrin-coated pit|intracellular protein transport|vesicle-mediated transport|antigen processing and presentation of exogenous peptide antigen via MHC class II|AP-type membrane coat adaptor complex|cytoplasmic vesicle membrane|trans-Golgi network membrane|intracellular membrane-bounded organelle|regulation of defense respo…	hsa04142,hsa05170	Lysosome|Human immunodeficiency virus 1 infection
AP1S3	294.5528284	301.720026	287.3856308	0.952491072	-0.070222526	0.83418574	1	4.039699761	3.783390601	130340	adaptor related protein complex 1 subunit sigma 3	GO:0000139,GO:0005515,GO:0005765,GO:0005829,GO:0005905,GO:0006605,GO:0016192,GO:0019886,GO:0030117,GO:0030659,GO:0032588,GO:0043231,GO:0050690	Golgi membrane|protein binding|lysosomal membrane|cytosol|clathrin-coated pit|protein targeting|vesicle-mediated transport|antigen processing and presentation of exogenous peptide antigen via MHC class II|membrane coat|cytoplasmic vesicle membrane|trans-Golgi network membrane|intracellular membrane-bounded organelle|regulation of defense response to virus by virus	hsa04142,hsa05170	Lysosome|Human immunodeficiency virus 1 infection
AP2A1	2487.288907	2341.97165	2632.606163	1.12409822	0.168768099	0.475690184	1	28.99251278	32.04507527	160	adaptor related protein complex 2 subunit alpha 1	GO:0005515,GO:0005829,GO:0005886,GO:0006886,GO:0006895,GO:0006897,GO:0006898,GO:0008022,GO:0010976,GO:0016020,GO:0016323,GO:0016324,GO:0019886,GO:0019901,GO:0030122,GO:0030130,GO:0030666,GO:0030669,GO:0032433,GO:0032802,GO:0034383,GO:0035615,GO:0036020,GO:0044877,GO:0045334,GO:0048013,GO:0048260,GO:0050690,GO:0050750,GO:0060071,GO:0061024,GO:0072583,GO:0140312,GO:1900126	protein binding|cytosol|plasma membrane|intracellular protein transport|Golgi to endosome transport|endocytosis|receptor-mediated endocytosis|protein C-terminus binding|positive regulation of neuron projection development|membrane|basolateral plasma membrane|apical plasma membrane|antigen processing and presentation of exogenous peptide antigen via MHC class II|protein kinase binding|AP-2 adaptor…	hsa04144,hsa04721,hsa04961,hsa05016	Endocytosis|Synaptic vesicle cycle|Endocrine and other factor-regulated calcium reabsorption|Huntington disease
AP2A2	1659.633519	1695.874629	1623.39241	0.957259683	-0.063017746	0.792930898	1	19.04180771	17.92293468	161	adaptor related protein complex 2 subunit alpha 2	GO:0003674,GO:0005515,GO:0005829,GO:0005886,GO:0006886,GO:0006898,GO:0008289,GO:0019886,GO:0019901,GO:0030122,GO:0030666,GO:0030667,GO:0030669,GO:0031410,GO:0032802,GO:0034383,GO:0035615,GO:0036020,GO:0043312,GO:0045334,GO:0048013,GO:0050690,GO:0060071,GO:0061024,GO:0072583,GO:0097718,GO:0101003,GO:0140312	molecular_function|protein binding|cytosol|plasma membrane|intracellular protein transport|receptor-mediated endocytosis|lipid binding|antigen processing and presentation of exogenous peptide antigen via MHC class II|protein kinase binding|AP-2 adaptor complex|endocytic vesicle membrane|secretory granule membrane|clathrin-coated endocytic vesicle membrane|cytoplasmic vesicle|low-density lipoprote…	hsa04144,hsa04721,hsa04961,hsa05016	Endocytosis|Synaptic vesicle cycle|Endocrine and other factor-regulated calcium reabsorption|Huntington disease
[truncated: 13,091 more rows]
