# Supplementary material for: CircXRN2 suppresses tumor progression driven by histone lactylation through activating the Hippo pathway in human bladder cancer
Source: Mol Cancer. 2023 Sep 8;22:151. doi: 10.1186/s12943-023-01856-1 (PMC10486081; doi:10.1186/s12943-023-01856-1)
Supplement: Supplementary file 6 — Additional file 6: Supplementary File 6. CUT&Tag with H3K18la in T24.peak.annotation. [file 12943_2023_1856_MOESM6_ESM.xls]

geneId	seqnames	start	end	width	strand	peak_name	summary_signal	annotation	geneStart	geneEnd	geneLength	geneStrand	transcriptId	distanceToTSS	gene_Dbxref	description	GO_id	GO_term	pathway	pathway_description	TF_family
A1BG	19	58352141	58359758	7618	*	19-58352140-58359758-[58358462-58358478]	54127	Promoter (<=1kb)	58345183	58353492	8310	2	NM_130786.4	0	1	alpha-1-B glycoprotein	GO:0002576,GO:0003674,GO:0005576,GO:0005615,GO:0008150,GO:0031093,GO:0034774,GO:0043312,GO:0062023,GO:0070062,GO:0072562,GO:1904813	platelet degranulation|molecular_function|extracellular region|extracellular space|biological_process|platelet alpha granule lumen|secretory granule lumen|neutrophil degranulation|collagen-containing extracellular matrix|extracellular exosome|blood microparticle|ficolin-1-rich granule lumen
A4GALT	22	42718528	42721991	3464	*	22-42718527-42721991-[42721259-42721262]	27468	Promoter (<=1kb)	42692115	42720514	28400	2	XM_006724266.3	0	53947	alpha 1,4-galactosyltransferase (P blood group)	GO:0001576,GO:0006688,GO:0007009,GO:0008378,GO:0015643,GO:0016020,GO:0016758,GO:0030173,GO:0050512	globoside biosynthetic process|glycosphingolipid biosynthetic process|plasma membrane organization|galactosyltransferase activity|toxic substance binding|membrane|transferase activity, transferring hexosyl groups|integral component of Golgi membrane|lactosylceramide 4-alpha-galactosyltransferase activity	hsa00601,hsa00603	Glycosphingolipid biosynthesis - lacto and neolacto series|Glycosphingolipid biosynthesis - globo and isoglobo series
A4GALT	22	42685288	42696224	10937	*	22-42685287-42696224-[42692702-42694541]	86176	Promoter (<=1kb)	42692115	42694984	2870	2	XM_011530233.2	0	53947	alpha 1,4-galactosyltransferase (P blood group)	GO:0001576,GO:0006688,GO:0007009,GO:0008378,GO:0015643,GO:0016020,GO:0016758,GO:0030173,GO:0050512	globoside biosynthetic process|glycosphingolipid biosynthetic process|plasma membrane organization|galactosyltransferase activity|toxic substance binding|membrane|transferase activity, transferring hexosyl groups|integral component of Golgi membrane|lactosylceramide 4-alpha-galactosyltransferase activity	hsa00601,hsa00603	Glycosphingolipid biosynthesis - lacto and neolacto series|Glycosphingolipid biosynthesis - globo and isoglobo series
AAAS	12	53323261	53331226	7966	*	12-53323260-53331226-[53325400-53325414]	67409	Promoter (1-2kb)	53307460	53321610	14151	2	NM_015665.6	-1651	8086	aladin WD repeat nucleoporin	GO:0000922,GO:0001578,GO:0003674,GO:0005515,GO:0005634,GO:0005635,GO:0005643,GO:0005654,GO:0005813,GO:0005829,GO:0006110,GO:0006406,GO:0006409,GO:0006913,GO:0007612,GO:0009566,GO:0016020,GO:0016032,GO:0016925,GO:0019083,GO:0031965,GO:0043657,GO:0046822,GO:0060964,GO:0072686,GO:0075733,GO:0090307,GO:1900034	spindle pole|microtubule bundle formation|molecular_function|protein binding|nucleus|nuclear envelope|nuclear pore|nucleoplasm|centrosome|cytosol|regulation of glycolytic process|mRNA export from nucleus|tRNA export from nucleus|nucleocytoplasmic transport|learning|fertilization|membrane|viral process|protein sumoylation|viral transcription|nuclear membrane|host cell|regulation of nucleocytoplasm…	hsa03013	RNA transport
AAGAB	15	67252712	67256360	3649	*	15-67252711-67256360-[67254613-67254616]	30179	Promoter (<=1kb)	67200667	67254661	53995	2	NM_001271886.2	0	79719	alpha and gamma adaptin binding protein	GO:0005515,GO:0005737,GO:0005829,GO:0015031,GO:0016607	protein binding|cytoplasm|cytosol|protein transport|nuclear speck
AAMDC	11	77818960	77822358	3399	*	11-77818959-77822358-[77819877-77821236]	54525	Promoter (<=1kb)	77821144	77872352	51209	1	NM_001316960.2	0	28971	adipogenesis associated Mth938 domain containing	GO:0005515,GO:0005737,GO:0045600	protein binding|cytoplasm|positive regulation of fat cell differentiation
AAMP	2	218269024	218276257	7234	*	2-218269023-218276257-[218270526-218270568]	53285	Promoter (<=1kb)	218264127	218270181	6055	2	XM_024452712.1	0	14	angio associated migratory cell protein	GO:0001525,GO:0005515,GO:0005829,GO:0005886,GO:0008201,GO:0009986,GO:0010595,GO:0014909,GO:0015630,GO:0030154,GO:0045171	angiogenesis|protein binding|cytosol|plasma membrane|heparin binding|cell surface|positive regulation of endothelial cell migration|smooth muscle cell migration|microtubule cytoskeleton|cell differentiation|intercellular bridge
AANAT	17	76468830	76481894	13065	*	17-76468829-76481894-[76478054-76478063]	120395	Promoter (1-2kb)	76467603	76470117	2515	1	NR_110548.2	1227	15	aralkylamine N-acetyltransferase	GO:0004059,GO:0004060,GO:0005515,GO:0005737,GO:0005829,GO:0006474,GO:0007623,GO:0009416,GO:0009648,GO:0010043,GO:0030187,GO:0032868,GO:0034097,GO:0034695,GO:0046219,GO:0046688,GO:0048471,GO:0051412,GO:0051592,GO:0071320,GO:0071889	aralkylamine N-acetyltransferase activity|arylamine N-acetyltransferase activity|protein binding|cytoplasm|cytosol|N-terminal protein amino acid acetylation|circadian rhythm|response to light stimulus|photoperiodism|response to zinc ion|melatonin biosynthetic process|response to insulin|response to cytokine|response to prostaglandin E|indolalkylamine biosynthetic process|response to copper ion|pe…	hsa00380	Tryptophan metabolism
AAR2	20	36227601	36233986	6386	*	20-36227600-36233986-[36230421-36230470]	45379	Promoter (2-3kb)	36236136	36256934	20799	1	XM_006723770.3	-2150	25980	AAR2 splicing factor	GO:0000244,GO:0005681,GO:0005682	spliceosomal tri-snRNP complex assembly|spliceosomal complex|U5 snRNP
AAR2	20	36256645	36282895	26251	*	20-36256644-36282895-[36260500-36260502]	231301	3' UTR	36236483	36256934	20452	1	XM_011528762.2	20162	25980	AAR2 splicing factor	GO:0000244,GO:0005681,GO:0005682	spliceosomal tri-snRNP complex assembly|spliceosomal complex|U5 snRNP
AAR2	20	36235531	36238960	3430	*	20-36235530-36238960-[36236406-36236410]	33636	Promoter (<=1kb)	36236136	36256934	20799	1	XM_006723770.3	0	25980	AAR2 splicing factor	GO:0000244,GO:0005681,GO:0005682	spliceosomal tri-snRNP complex assembly|spliceosomal complex|U5 snRNP
AAR2	20	36188169	36223057	34889	*	20-36188168-36223057-[36199687-36199758]	339181	Exon (XM_011528667.1/EPB41L1, exon 14 of 29)	36236136	36256934	20799	1	XM_006723770.3	-13079	25980	AAR2 splicing factor	GO:0000244,GO:0005681,GO:0005682	spliceosomal tri-snRNP complex assembly|spliceosomal complex|U5 snRNP
AARSD1	17	42960776	42965730	4955	*	17-42960775-42965730-[42964436-42964443]	27061	Promoter (<=1kb)	42950526	42964454	13929	2	NM_001261434.2	0	80755	alanyl-tRNA synthetase domain containing 1	GO:0002196,GO:0003674,GO:0003676,GO:0004813,GO:0005524,GO:0005634,GO:0005737,GO:0006419,GO:0006450,GO:0008150,GO:0046872,GO:0106074	Ser-tRNA(Ala) hydrolase activity|molecular_function|nucleic acid binding|alanine-tRNA ligase activity|ATP binding|nucleus|cytoplasm|alanyl-tRNA aminoacylation|regulation of translational fidelity|biological_process|metal ion binding|aminoacyl-tRNA metabolism involved in translational fidelity
AASDHPPT	11	106072384	106078054	5671	*	11-106072383-106078054-[106077144-106077158]	47749	Promoter (<=1kb)	106077605	106081844	4240	1	XM_024448641.1	0	60496	aminoadipate-semialdehyde dehydrogenase-phosphopantetheinyl transferase	GO:0000287,GO:0005515,GO:0005829,GO:0008897,GO:0015939,GO:0019878,GO:0070062	magnesium ion binding|protein binding|cytosol|holo-[acyl-carrier-protein] synthase activity|pantothenate metabolic process|lysine biosynthetic process via aminoadipic acid|extracellular exosome	hsa00770	Pantothenate and CoA biosynthesis
AASS	7	122143032	122146071	3040	*	7-122143031-122146071-[122143734-122143773]	27094	Promoter (<=1kb)	122073544	122144269	70726	2	XM_011515725.2	0	10157	aminoadipate-semialdehyde synthase	GO:0000122,GO:0003714,GO:0004753,GO:0004754,GO:0005634,GO:0005737,GO:0005739,GO:0005759,GO:0005829,GO:0006554,GO:0019878,GO:0031061,GO:0033512,GO:0042393,GO:0043231,GO:0047130,GO:0047131,GO:0055114	negative regulation of transcription by RNA polymerase II|transcription corepressor activity|saccharopine dehydrogenase activity|saccharopine dehydrogenase (NAD+, L-lysine-forming) activity|nucleus|cytoplasm|mitochondrion|mitochondrial matrix|cytosol|lysine catabolic process|lysine biosynthetic process via aminoadipic acid|negative regulation of histone methylation|L-lysine catabolic process to a…	hsa00310	Lysine degradation
AATBC	21	43807635	43815226	7592	*	21-43807634-43815226-[43812747-43813690]	83209	Promoter (<=1kb)	43805758	43812567	6810	2	NR_026961.1	0	NA	NA	NA	NA	NA	NA	NA
AATBC	21	43823673	43828422	4750	*	21-43823672-43828422-[43824745-43824754]	43248	Distal Intergenic	43805758	43812567	6810	2	NR_026961.1	-11106	NA	NA	NA	NA	NA	NA	NA
AATBC	21	43815924	43819144	3221	*	21-43815923-43819144-[43817460-43817546]	38192	Distal Intergenic	43805758	43812567	6810	2	NR_026961.1	-3357	NA	NA	NA	NA	NA	NA	NA
AATF	17	36945381	36950797	5417	*	17-36945380-36950797-[36948877-36948878]	42921	Promoter (<=1kb)	36948954	37056871	107918	1	NM_012138.4	0	26574	apoptosis antagonizing transcription factor	GO:0003723,GO:0005515,GO:0005634,GO:0005654,GO:0005667,GO:0005730,GO:0005737,GO:0005794,GO:0006357,GO:0006974,GO:0007155,GO:0007346,GO:0019901,GO:0032929,GO:0040016,GO:0042254,GO:0042985,GO:0043066,GO:0043522,GO:0045944,GO:0048156,GO:2000378,GO:2001234	RNA binding|protein binding|nucleus|nucleoplasm|transcription regulator complex|nucleolus|cytoplasm|Golgi apparatus|regulation of transcription by RNA polymerase II|cellular response to DNA damage stimulus|cell adhesion|regulation of mitotic cell cycle|protein kinase binding|negative regulation of superoxide anion generation|embryonic cleavage|ribosome biogenesis|negative regulation of amyloid pr…
AATK	17	81177838	81185654	7817	*	17-81177837-81185654-[81178186-81179071]	65072	5' UTR	81117295	81166221	48927	2	NM_001080395.3	-11617	9625	apoptosis associated tyrosine kinase	GO:0004672,GO:0004713,GO:0005515,GO:0005524,GO:0005575,GO:0006468,GO:0007420,GO:0008150,GO:0016021,GO:0038083,GO:0048471,GO:0106310,GO:0106311	protein kinase activity|protein tyrosine kinase activity|protein binding|ATP binding|cellular_component|protein phosphorylation|brain development|biological_process|integral component of membrane|peptidyl-tyrosine autophosphorylation|perinuclear region of cytoplasm|protein serine kinase activity|protein threonine kinase activity
AATK	17	81187249	81200106	12858	*	17-81187248-81200106-[81188623-81188650]	129596	3' UTR	81117295	81166221	48927	2	NM_001080395.3	-21028	9625	apoptosis associated tyrosine kinase	GO:0004672,GO:0004713,GO:0005515,GO:0005524,GO:0005575,GO:0006468,GO:0007420,GO:0008150,GO:0016021,GO:0038083,GO:0048471,GO:0106310,GO:0106311	protein kinase activity|protein tyrosine kinase activity|protein binding|ATP binding|cellular_component|protein phosphorylation|brain development|biological_process|integral component of membrane|peptidyl-tyrosine autophosphorylation|perinuclear region of cytoplasm|protein serine kinase activity|protein threonine kinase activity
AATK	17	81078577	81140673	62097	*	17-81078576-81140673-[81131885-81131889]	536663	Promoter (<=1kb)	81117295	81131954	14660	2	NM_004920.3	0	9625	apoptosis associated tyrosine kinase	GO:0004672,GO:0004713,GO:0005515,GO:0005524,GO:0005575,GO:0006468,GO:0007420,GO:0008150,GO:0016021,GO:0038083,GO:0048471,GO:0106310,GO:0106311	protein kinase activity|protein tyrosine kinase activity|protein binding|ATP binding|cellular_component|protein phosphorylation|brain development|biological_process|integral component of membrane|peptidyl-tyrosine autophosphorylation|perinuclear region of cytoplasm|protein serine kinase activity|protein threonine kinase activity
ABALON	20	31702717	31725608	22892	*	20-31702716-31725608-[31719999-31720003]	283122	Promoter (<=1kb)	31721507	31723409	1903	1	NR_131907.1	0	NA	NA	NA	NA	NA	NA	NA
ABCA1	9	104925051	104931752	6702	*	9-104925050-104931752-[104927553-104927562]	45044	Promoter (<=1kb)	104781006	104928155	147150	2	NM_005502.4	0	19	ATP binding cassette subfamily A member 1	GO:0005102,GO:0005319,GO:0005515,GO:0005524,GO:0005548,GO:0005768,GO:0005789,GO:0005886,GO:0005887,GO:0006869,GO:0007040,GO:0007186,GO:0007189,GO:0008203,GO:0008320,GO:0009306,GO:0010745,GO:0010875,GO:0010887,GO:0015485,GO:0016197,GO:0016887,GO:0019216,GO:0019905,GO:0023061,GO:0030139,GO:0031210,GO:0031267,GO:0032367,GO:0032489,GO:0033344,GO:0033700,GO:0034185,GO:0034186,GO:0034188,GO:0034380,GO:…	signaling receptor binding|lipid transporter activity|protein binding|ATP binding|phospholipid transporter activity|endosome|endoplasmic reticulum membrane|plasma membrane|integral component of plasma membrane|lipid transport|lysosome organization|G protein-coupled receptor signaling pathway|adenylate cyclase-activating G protein-coupled receptor signaling pathway|cholesterol metabolic process|pr…	hsa02010,hsa04975,hsa04979	ABC transporters|Fat digestion and absorption|Cholesterol metabolism
ABCA13	7	48318412	48327109	8698	*	7-48318411-48327109-[48319696-48319705]	45072	3' UTR	48224504	48647497	422994	1	XM_011515136.2	93908	154664	ATP binding cassette subfamily A member 13	GO:0005319,GO:0005524,GO:0005886,GO:0006869,GO:0016021,GO:0030667,GO:0035577,GO:0042626,GO:0043231,GO:0043312,GO:0055085	lipid transporter activity|ATP binding|plasma membrane|lipid transport|integral component of membrane|secretory granule membrane|azurophil granule membrane|ATPase-coupled transmembrane transporter activity|intracellular membrane-bounded organelle|neutrophil degranulation|transmembrane transport	hsa02010	ABC transporters
ABCA13	7	48334560	48340267	5708	*	7-48334559-48340267-[48335594-48337178]	30308	3' UTR	48224504	48647497	422994	1	XM_011515136.2	110056	154664	ATP binding cassette subfamily A member 13	GO:0005319,GO:0005524,GO:0005886,GO:0006869,GO:0016021,GO:0030667,GO:0035577,GO:0042626,GO:0043231,GO:0043312,GO:0055085	lipid transporter activity|ATP binding|plasma membrane|lipid transport|integral component of membrane|secretory granule membrane|azurophil granule membrane|ATPase-coupled transmembrane transporter activity|intracellular membrane-bounded organelle|neutrophil degranulation|transmembrane transport	hsa02010	ABC transporters
ABCA13	7	48279384	48285090	5707	*	7-48279383-48285090-[48282100-48282109]	36899	Exon (XM_017011769.1/ABCA13, exon 18 of 21)	48224504	48647497	422994	1	XM_011515136.2	54880	154664	ATP binding cassette subfamily A member 13	GO:0005319,GO:0005524,GO:0005886,GO:0006869,GO:0016021,GO:0030667,GO:0035577,GO:0042626,GO:0043231,GO:0043312,GO:0055085	lipid transporter activity|ATP binding|plasma membrane|lipid transport|integral component of membrane|secretory granule membrane|azurophil granule membrane|ATPase-coupled transmembrane transporter activity|intracellular membrane-bounded organelle|neutrophil degranulation|transmembrane transport	hsa02010	ABC transporters
ABCA13	7	48381265	48385757	4493	*	7-48381264-48385757-[48383066-48383068]	28504	3' UTR	48224504	48647497	422994	1	XM_011515136.2	156761	154664	ATP binding cassette subfamily A member 13	GO:0005319,GO:0005524,GO:0005886,GO:0006869,GO:0016021,GO:0030667,GO:0035577,GO:0042626,GO:0043231,GO:0043312,GO:0055085	lipid transporter activity|ATP binding|plasma membrane|lipid transport|integral component of membrane|secretory granule membrane|azurophil granule membrane|ATPase-coupled transmembrane transporter activity|intracellular membrane-bounded organelle|neutrophil degranulation|transmembrane transport	hsa02010	ABC transporters
ABCA13	7	48401268	48406786	5519	*	7-48401267-48406786-[48403275-48403282]	30868	3' UTR	48224504	48647497	422994	1	XM_011515136.2	176764	154664	ATP binding cassette subfamily A member 13	GO:0005319,GO:0005524,GO:0005886,GO:0006869,GO:0016021,GO:0030667,GO:0035577,GO:0042626,GO:0043231,GO:0043312,GO:0055085	lipid transporter activity|ATP binding|plasma membrane|lipid transport|integral component of membrane|secretory granule membrane|azurophil granule membrane|ATPase-coupled transmembrane transporter activity|intracellular membrane-bounded organelle|neutrophil degranulation|transmembrane transport	hsa02010	ABC transporters
ABCA13	7	48341345	48357969	16625	*	7-48341344-48357969-[48344455-48344462]	104055	Exon (XM_011515146.2/ABCA13, exon 30 of 34)	48224504	48647497	422994	1	XM_011515136.2	116841	154664	ATP binding cassette subfamily A member 13	GO:0005319,GO:0005524,GO:0005886,GO:0006869,GO:0016021,GO:0030667,GO:0035577,GO:0042626,GO:0043231,GO:0043312,GO:0055085	lipid transporter activity|ATP binding|plasma membrane|lipid transport|integral component of membrane|secretory granule membrane|azurophil granule membrane|ATPase-coupled transmembrane transporter activity|intracellular membrane-bounded organelle|neutrophil degranulation|transmembrane transport	hsa02010	ABC transporters
ABCA2	9	137005992	137037695	31704	*	9-137005991-137037695-[137008226-137008234]	358196	Promoter (<=1kb)	137007234	137028140	20907	2	XM_006716996.4	0	20	ATP binding cassette subfamily A member 2	GO:0000166,GO:0001573,GO:0005319,GO:0005524,GO:0005764,GO:0005765,GO:0005768,GO:0005815,GO:0005886,GO:0006357,GO:0006629,GO:0006684,GO:0006687,GO:0006869,GO:0007626,GO:0010008,GO:0010872,GO:0016020,GO:0016021,GO:0016887,GO:0031410,GO:0032289,GO:0032383,GO:0032384,GO:0032805,GO:0042493,GO:0042626,GO:0042632,GO:0042986,GO:0043190,GO:0043231,GO:0045540,GO:0046512,GO:0048545,GO:0052548,GO:0055085,GO:…	nucleotide binding|ganglioside metabolic process|lipid transporter activity|ATP binding|lysosome|lysosomal membrane|endosome|microtubule organizing center|plasma membrane|regulation of transcription by RNA polymerase II|lipid metabolic process|sphingomyelin metabolic process|glycosphingolipid metabolic process|lipid transport|locomotory behavior|endosome membrane|regulation of cholesterol esterif…	hsa02010,hsa04142	ABC transporters|Lysosome
ABCA4	1	94087147	94093474	6328	*	1-94087146-94093474-[94092296-94093063]	29462	Intron (NM_000350.3/ABCA4, intron 6 of 49)	93992834	94121148	128315	2	NM_000350.3	27674	24	ATP binding cassette subfamily A member 4	GO:0001523,GO:0005215,GO:0005319,GO:0005524,GO:0005548,GO:0005783,GO:0005887,GO:0006649,GO:0006869,GO:0007601,GO:0007603,GO:0016020,GO:0016887,GO:0042626,GO:0043231,GO:0045332,GO:0045494,GO:0055085,GO:0090555,GO:0097381,GO:0140326,GO:0140327,GO:0140347	retinoid metabolic process|transporter activity|lipid transporter activity|ATP binding|phospholipid transporter activity|endoplasmic reticulum|integral component of plasma membrane|phospholipid transfer to membrane|lipid transport|visual perception|phototransduction, visible light|membrane|ATPase activity|ATPase-coupled transmembrane transporter activity|intracellular membrane-bounded organelle|p…	hsa02010	ABC transporters
ABCA4	1	94022175	94026490	4316	*	1-94022174-94026490-[94022869-94022933]	28413	Exon (NM_000350.3/ABCA4, exon 31 of 50)	93992834	94121148	128315	2	NM_000350.3	94658	24	ATP binding cassette subfamily A member 4	GO:0001523,GO:0005215,GO:0005319,GO:0005524,GO:0005548,GO:0005783,GO:0005887,GO:0006649,GO:0006869,GO:0007601,GO:0007603,GO:0016020,GO:0016887,GO:0042626,GO:0043231,GO:0045332,GO:0045494,GO:0055085,GO:0090555,GO:0097381,GO:0140326,GO:0140327,GO:0140347	retinoid metabolic process|transporter activity|lipid transporter activity|ATP binding|phospholipid transporter activity|endoplasmic reticulum|integral component of plasma membrane|phospholipid transfer to membrane|lipid transport|visual perception|phototransduction, visible light|membrane|ATPase activity|ATPase-coupled transmembrane transporter activity|intracellular membrane-bounded organelle|p…	hsa02010	ABC transporters
ABCA4	1	94059044	94065698	6655	*	1-94059043-94065698-[94061553-94061557]	37579	Exon (NM_000350.3/ABCA4, exon 12 of 50)	93992834	94121148	128315	2	NM_000350.3	55450	24	ATP binding cassette subfamily A member 4	GO:0001523,GO:0005215,GO:0005319,GO:0005524,GO:0005548,GO:0005783,GO:0005887,GO:0006649,GO:0006869,GO:0007601,GO:0007603,GO:0016020,GO:0016887,GO:0042626,GO:0043231,GO:0045332,GO:0045494,GO:0055085,GO:0090555,GO:0097381,GO:0140326,GO:0140327,GO:0140347	retinoid metabolic process|transporter activity|lipid transporter activity|ATP binding|phospholipid transporter activity|endoplasmic reticulum|integral component of plasma membrane|phospholipid transfer to membrane|lipid transport|visual perception|phototransduction, visible light|membrane|ATPase activity|ATPase-coupled transmembrane transporter activity|intracellular membrane-bounded organelle|p…	hsa02010	ABC transporters
ABCA4	1	94099737	94108916	9180	*	1-94099736-94108916-[94105506-94105514]	56578	Exon (NM_000350.3/ABCA4, exon 4 of 50)	93992834	94121148	128315	2	NM_000350.3	12232	24	ATP binding cassette subfamily A member 4	GO:0001523,GO:0005215,GO:0005319,GO:0005524,GO:0005548,GO:0005783,GO:0005887,GO:0006649,GO:0006869,GO:0007601,GO:0007603,GO:0016020,GO:0016887,GO:0042626,GO:0043231,GO:0045332,GO:0045494,GO:0055085,GO:0090555,GO:0097381,GO:0140326,GO:0140327,GO:0140347	retinoid metabolic process|transporter activity|lipid transporter activity|ATP binding|phospholipid transporter activity|endoplasmic reticulum|integral component of plasma membrane|phospholipid transfer to membrane|lipid transport|visual perception|phototransduction, visible light|membrane|ATPase activity|ATPase-coupled transmembrane transporter activity|intracellular membrane-bounded organelle|p…	hsa02010	ABC transporters
ABCA5	17	69325118	69327992	2875	*	17-69325117-69327992-[69327340-69327506]	28896	Promoter (<=1kb)	69244311	69327133	82823	2	NM_172232.4	0	23461	ATP binding cassette subfamily A member 5	GO:0000139,GO:0005319,GO:0005524,GO:0005764,GO:0005765,GO:0005770,GO:0005794,GO:0006869,GO:0010745,GO:0016021,GO:0016887,GO:0031902,GO:0033344,GO:0034375,GO:0042626,GO:0043231,GO:0043691,GO:0055085	Golgi membrane|lipid transporter activity|ATP binding|lysosome|lysosomal membrane|late endosome|Golgi apparatus|lipid transport|negative regulation of macrophage derived foam cell differentiation|integral component of membrane|ATPase activity|late endosome membrane|cholesterol efflux|high-density lipoprotein particle remodeling|ATPase-coupled transmembrane transporter activity|intracellular membr…	hsa02010	ABC transporters
ABCA7	19	1039130	1044164	5035	*	19-1039129-1044164-[1041155-1041176]	50566	Promoter (<=1kb)	1040107	1065572	25466	1	NM_019112.4	0	10347	ATP binding cassette subfamily A member 7	GO:0000139,GO:0001891,GO:0005319,GO:0005524,GO:0005548,GO:0005783,GO:0005794,GO:0005886,GO:0006869,GO:0006909,GO:0007613,GO:0008542,GO:0009986,GO:0010875,GO:0016021,GO:0016887,GO:0018149,GO:0019216,GO:0030054,GO:0031901,GO:0032587,GO:0033344,GO:0033700,GO:0034188,GO:0034205,GO:0034380,GO:0034504,GO:0038027,GO:0042626,GO:0042985,GO:0043231,GO:0043409,GO:0044857,GO:0045332,GO:0045806,GO:0050766,GO:…	Golgi membrane|phagocytic cup|lipid transporter activity|ATP binding|phospholipid transporter activity|endoplasmic reticulum|Golgi apparatus|plasma membrane|lipid transport|phagocytosis|memory|visual learning|cell surface|positive regulation of cholesterol efflux|integral component of membrane|ATPase activity|peptide cross-linking|regulation of lipid metabolic process|cell junction|early endosome…	hsa02010	ABC transporters
ABCB10	1	229556008	229563248	7241	*	1-229556007-229563248-[229558911-229558920]	61847	Promoter (<=1kb)	229516582	229558071	41490	2	XM_011544135.3	0	23456	ATP binding cassette subfamily B member 10	GO:0005515,GO:0005524,GO:0005743,GO:0006839,GO:0016887,GO:0032592,GO:0042626,GO:0042802,GO:0055085	protein binding|ATP binding|mitochondrial inner membrane|mitochondrial transport|ATPase activity|integral component of mitochondrial membrane|ATPase-coupled transmembrane transporter activity|identical protein binding|transmembrane transport	hsa02010	ABC transporters
ABCB6	2	219215975	219222950	6976	*	2-219215974-219222950-[219218785-219218832]	52771	Promoter (<=1kb)	219209772	219218958	9187	2	NM_001349828.2	0	10058	ATP binding cassette subfamily B member 6 (Langereis blood group)	GO:0000139,GO:0005524,GO:0005654,GO:0005739,GO:0005740,GO:0005741,GO:0005768,GO:0005774,GO:0005783,GO:0005789,GO:0005794,GO:0005829,GO:0005886,GO:0006779,GO:0006879,GO:0007420,GO:0010008,GO:0015439,GO:0015562,GO:0015886,GO:0016021,GO:0016887,GO:0020037,GO:0031307,GO:0035351,GO:0042626,GO:0043190,GO:0043588,GO:0055085,GO:0070062	Golgi membrane|ATP binding|nucleoplasm|mitochondrion|mitochondrial envelope|mitochondrial outer membrane|endosome|vacuolar membrane|endoplasmic reticulum|endoplasmic reticulum membrane|Golgi apparatus|cytosol|plasma membrane|porphyrin-containing compound biosynthetic process|cellular iron ion homeostasis|brain development|endosome membrane|ATPase-coupled heme transmembrane transporter activity|ef…	hsa02010	ABC transporters
ABCB9	12	122973800	123002798	28999	*	12-122973799-123002798-[122988486-122988505]	319431	Promoter (<=1kb)	122928992	122974682	45691	2	XM_017019103.1	0	23457	ATP binding cassette subfamily B member 9	GO:0002474,GO:0005515,GO:0005524,GO:0005764,GO:0005765,GO:0005769,GO:0005783,GO:0015031,GO:0015433,GO:0015440,GO:0015833,GO:0016021,GO:0016887,GO:0019885,GO:0022857,GO:0030176,GO:0042288,GO:0042626,GO:0042803,GO:0042824,GO:0043231,GO:0046978,GO:0055085	antigen processing and presentation of peptide antigen via MHC class I|protein binding|ATP binding|lysosome|lysosomal membrane|early endosome|endoplasmic reticulum|protein transport|ATPase-coupled peptide antigen transmembrane transporter activity|ATPase-coupled peptide transmembrane transporter activity|peptide transport|integral component of membrane|ATPase activity|antigen processing and prese…	hsa02010,hsa04142	ABC transporters|Lysosome
ABCB9	12	122927461	122933055	5595	*	12-122927460-122933055-[122928513-122928517]	32653	3' UTR	122928992	122953265	24274	2	XM_011538098.2	20210	23457	ATP binding cassette subfamily B member 9	GO:0002474,GO:0005515,GO:0005524,GO:0005764,GO:0005765,GO:0005769,GO:0005783,GO:0015031,GO:0015433,GO:0015440,GO:0015833,GO:0016021,GO:0016887,GO:0019885,GO:0022857,GO:0030176,GO:0042288,GO:0042626,GO:0042803,GO:0042824,GO:0043231,GO:0046978,GO:0055085	antigen processing and presentation of peptide antigen via MHC class I|protein binding|ATP binding|lysosome|lysosomal membrane|early endosome|endoplasmic reticulum|protein transport|ATPase-coupled peptide antigen transmembrane transporter activity|ATPase-coupled peptide transmembrane transporter activity|peptide transport|integral component of membrane|ATPase activity|antigen processing and prese…	hsa02010,hsa04142	ABC transporters|Lysosome
ABCB9	12	122939809	122952054	12246	*	12-122939808-122952054-[122949046-122949050]	112678	Promoter (1-2kb)	122928992	122953265	24274	2	XM_011538098.2	1211	23457	ATP binding cassette subfamily B member 9	GO:0002474,GO:0005515,GO:0005524,GO:0005764,GO:0005765,GO:0005769,GO:0005783,GO:0015031,GO:0015433,GO:0015440,GO:0015833,GO:0016021,GO:0016887,GO:0019885,GO:0022857,GO:0030176,GO:0042288,GO:0042626,GO:0042803,GO:0042824,GO:0043231,GO:0046978,GO:0055085	antigen processing and presentation of peptide antigen via MHC class I|protein binding|ATP binding|lysosome|lysosomal membrane|early endosome|endoplasmic reticulum|protein transport|ATPase-coupled peptide antigen transmembrane transporter activity|ATPase-coupled peptide transmembrane transporter activity|peptide transport|integral component of membrane|ATPase activity|antigen processing and prese…	hsa02010,hsa04142	ABC transporters|Lysosome
ABCB9	12	122959577	122970471	10895	*	12-122959576-122970471-[122965836-122966272]	95311	Promoter (<=1kb)	122917324	122966454	49131	2	XR_002957301.1	0	23457	ATP binding cassette subfamily B member 9	GO:0002474,GO:0005515,GO:0005524,GO:0005764,GO:0005765,GO:0005769,GO:0005783,GO:0015031,GO:0015433,GO:0015440,GO:0015833,GO:0016021,GO:0016887,GO:0019885,GO:0022857,GO:0030176,GO:0042288,GO:0042626,GO:0042803,GO:0042824,GO:0043231,GO:0046978,GO:0055085	antigen processing and presentation of peptide antigen via MHC class I|protein binding|ATP binding|lysosome|lysosomal membrane|early endosome|endoplasmic reticulum|protein transport|ATPase-coupled peptide antigen transmembrane transporter activity|ATPase-coupled peptide transmembrane transporter activity|peptide transport|integral component of membrane|ATPase activity|antigen processing and prese…	hsa02010,hsa04142	ABC transporters|Lysosome
ABCC12	16	48121872	48126021	4150	*	16-48121871-48126021-[48123616-48123664]	28497	Exon (NR_171629.1/ABCC12, exon 9 of 26)	48080882	48146474	65593	2	NR_171629.1	20453	94160	ATP binding cassette subfamily C member 12	GO:0005524,GO:0005783,GO:0016020,GO:0016021,GO:0016887,GO:0042626,GO:0055085	ATP binding|endoplasmic reticulum|membrane|integral component of membrane|ATPase activity|ATPase-coupled transmembrane transporter activity|transmembrane transport	hsa02010	ABC transporters
ABCC2	10	99775631	99788260	12630	*	10-99775630-99788260-[99779542-99779550]	90433	Promoter (<=1kb)	99782602	99819542	36941	1	XM_017015675.2	0	1244	ATP binding cassette subfamily C member 2	GO:0005515,GO:0005524,GO:0005886,GO:0005887,GO:0006855,GO:0006954,GO:0006979,GO:0007565,GO:0008514,GO:0008559,GO:0009408,GO:0009986,GO:0010629,GO:0015127,GO:0015694,GO:0015721,GO:0015722,GO:0015723,GO:0015732,GO:0016020,GO:0016324,GO:0016887,GO:0019904,GO:0030644,GO:0031427,GO:0031526,GO:0032355,GO:0033762,GO:0035690,GO:0038183,GO:0042178,GO:0042626,GO:0042910,GO:0043627,GO:0046581,GO:0046618,GO:…	protein binding|ATP binding|plasma membrane|integral component of plasma membrane|drug transmembrane transport|inflammatory response|response to oxidative stress|female pregnancy|organic anion transmembrane transporter activity|ATPase-coupled xenobiotic transmembrane transporter activity|response to heat|cell surface|negative regulation of gene expression|bilirubin transmembrane transporter activ…	hsa01523,hsa01524,hsa02010,hsa04976	Antifolate resistance|Platinum drug resistance|ABC transporters|Bile secretion
ABCC2	10	99840975	99861701	20727	*	10-99840974-99861701-[99846123-99846125]	157849	3' UTR	99796667	99853741	57075	1	XM_006717630.3	44308	1244	ATP binding cassette subfamily C member 2	GO:0005515,GO:0005524,GO:0005886,GO:0005887,GO:0006855,GO:0006954,GO:0006979,GO:0007565,GO:0008514,GO:0008559,GO:0009408,GO:0009986,GO:0010629,GO:0015127,GO:0015694,GO:0015721,GO:0015722,GO:0015723,GO:0015732,GO:0016020,GO:0016324,GO:0016887,GO:0019904,GO:0030644,GO:0031427,GO:0031526,GO:0032355,GO:0033762,GO:0035690,GO:0038183,GO:0042178,GO:0042626,GO:0042910,GO:0043627,GO:0046581,GO:0046618,GO:…	protein binding|ATP binding|plasma membrane|integral component of plasma membrane|drug transmembrane transport|inflammatory response|response to oxidative stress|female pregnancy|organic anion transmembrane transporter activity|ATPase-coupled xenobiotic transmembrane transporter activity|response to heat|cell surface|negative regulation of gene expression|bilirubin transmembrane transporter activ…	hsa01523,hsa01524,hsa02010,hsa04976	Antifolate resistance|Platinum drug resistance|ABC transporters|Bile secretion
ABCC2	10	99829476	99837064	7589	*	10-99829475-99837064-[99835642-99835651]	64015	3' UTR	99796667	99853741	57075	1	XM_006717630.3	32809	1244	ATP binding cassette subfamily C member 2	GO:0005515,GO:0005524,GO:0005886,GO:0005887,GO:0006855,GO:0006954,GO:0006979,GO:0007565,GO:0008514,GO:0008559,GO:0009408,GO:0009986,GO:0010629,GO:0015127,GO:0015694,GO:0015721,GO:0015722,GO:0015723,GO:0015732,GO:0016020,GO:0016324,GO:0016887,GO:0019904,GO:0030644,GO:0031427,GO:0031526,GO:0032355,GO:0033762,GO:0035690,GO:0038183,GO:0042178,GO:0042626,GO:0042910,GO:0043627,GO:0046581,GO:0046618,GO:…	protein binding|ATP binding|plasma membrane|integral component of plasma membrane|drug transmembrane transport|inflammatory response|response to oxidative stress|female pregnancy|organic anion transmembrane transporter activity|ATPase-coupled xenobiotic transmembrane transporter activity|response to heat|cell surface|negative regulation of gene expression|bilirubin transmembrane transporter activ…	hsa01523,hsa01524,hsa02010,hsa04976	Antifolate resistance|Platinum drug resistance|ABC transporters|Bile secretion
ABCC2	10	99751792	99764154	12363	*	10-99751791-99764154-[99753465-99761206]	71749	3' UTR	99782602	99819542	36941	1	XM_017015675.2	-18448	1244	ATP binding cassette subfamily C member 2	GO:0005515,GO:0005524,GO:0005886,GO:0005887,GO:0006855,GO:0006954,GO:0006979,GO:0007565,GO:0008514,GO:0008559,GO:0009408,GO:0009986,GO:0010629,GO:0015127,GO:0015694,GO:0015721,GO:0015722,GO:0015723,GO:0015732,GO:0016020,GO:0016324,GO:0016887,GO:0019904,GO:0030644,GO:0031427,GO:0031526,GO:0032355,GO:0033762,GO:0035690,GO:0038183,GO:0042178,GO:0042626,GO:0042910,GO:0043627,GO:0046581,GO:0046618,GO:…	protein binding|ATP binding|plasma membrane|integral component of plasma membrane|drug transmembrane transport|inflammatory response|response to oxidative stress|female pregnancy|organic anion transmembrane transporter activity|ATPase-coupled xenobiotic transmembrane transporter activity|response to heat|cell surface|negative regulation of gene expression|bilirubin transmembrane transporter activ…	hsa01523,hsa01524,hsa02010,hsa04976	Antifolate resistance|Platinum drug resistance|ABC transporters|Bile secretion
ABCC2	10	99796414	99801460	5047	*	10-99796413-99801460-[99799940-99799996]	41833	Promoter (<=1kb)	99796667	99853741	57075	1	XM_006717630.3	0	1244	ATP binding cassette subfamily C member 2	GO:0005515,GO:0005524,GO:0005886,GO:0005887,GO:0006855,GO:0006954,GO:0006979,GO:0007565,GO:0008514,GO:0008559,GO:0009408,GO:0009986,GO:0010629,GO:0015127,GO:0015694,GO:0015721,GO:0015722,GO:0015723,GO:0015732,GO:0016020,GO:0016324,GO:0016887,GO:0019904,GO:0030644,GO:0031427,GO:0031526,GO:0032355,GO:0033762,GO:0035690,GO:0038183,GO:0042178,GO:0042626,GO:0042910,GO:0043627,GO:0046581,GO:0046618,GO:…	protein binding|ATP binding|plasma membrane|integral component of plasma membrane|drug transmembrane transport|inflammatory response|response to oxidative stress|female pregnancy|organic anion transmembrane transporter activity|ATPase-coupled xenobiotic transmembrane transporter activity|response to heat|cell surface|negative regulation of gene expression|bilirubin transmembrane transporter activ…	hsa01523,hsa01524,hsa02010,hsa04976	Antifolate resistance|Platinum drug resistance|ABC transporters|Bile secretion
ABCC2	10	99802319	99815042	12724	*	10-99802318-99815042-[99813888-99813891]	120039	Exon (XM_017015675.2/ABCC2, exon 10 of 20)	99796667	99853741	57075	1	XM_006717630.3	5652	1244	ATP binding cassette subfamily C member 2	GO:0005515,GO:0005524,GO:0005886,GO:0005887,GO:0006855,GO:0006954,GO:0006979,GO:0007565,GO:0008514,GO:0008559,GO:0009408,GO:0009986,GO:0010629,GO:0015127,GO:0015694,GO:0015721,GO:0015722,GO:0015723,GO:0015732,GO:0016020,GO:0016324,GO:0016887,GO:0019904,GO:0030644,GO:0031427,GO:0031526,GO:0032355,GO:0033762,GO:0035690,GO:0038183,GO:0042178,GO:0042626,GO:0042910,GO:0043627,GO:0046581,GO:0046618,GO:…	protein binding|ATP binding|plasma membrane|integral component of plasma membrane|drug transmembrane transport|inflammatory response|response to oxidative stress|female pregnancy|organic anion transmembrane transporter activity|ATPase-coupled xenobiotic transmembrane transporter activity|response to heat|cell surface|negative regulation of gene expression|bilirubin transmembrane transporter activ…	hsa01523,hsa01524,hsa02010,hsa04976	Antifolate resistance|Platinum drug resistance|ABC transporters|Bile secretion
ABCC2	10	99789620	99795532	5913	*	10-99789619-99795532-[99793486-99793500]	41165	Promoter (1-2kb)	99796667	99853741	57075	1	XM_006717630.3	-1135	1244	ATP binding cassette subfamily C member 2	GO:0005515,GO:0005524,GO:0005886,GO:0005887,GO:0006855,GO:0006954,GO:0006979,GO:0007565,GO:0008514,GO:0008559,GO:0009408,GO:0009986,GO:0010629,GO:0015127,GO:0015694,GO:0015721,GO:0015722,GO:0015723,GO:0015732,GO:0016020,GO:0016324,GO:0016887,GO:0019904,GO:0030644,GO:0031427,GO:0031526,GO:0032355,GO:0033762,GO:0035690,GO:0038183,GO:0042178,GO:0042626,GO:0042910,GO:0043627,GO:0046581,GO:0046618,GO:…	protein binding|ATP binding|plasma membrane|integral component of plasma membrane|drug transmembrane transport|inflammatory response|response to oxidative stress|female pregnancy|organic anion transmembrane transporter activity|ATPase-coupled xenobiotic transmembrane transporter activity|response to heat|cell surface|negative regulation of gene expression|bilirubin transmembrane transporter activ…	hsa01523,hsa01524,hsa02010,hsa04976	Antifolate resistance|Platinum drug resistance|ABC transporters|Bile secretion
ABCC3	17	50611229	50643944	32716	*	17-50611228-50643944-[50638898-50638972]	323196	Promoter (<=1kb)	50634881	50667927	33047	1	NM_001144070.2	0	8714	ATP binding cassette subfamily C member 3	GO:0005524,GO:0005886,GO:0006855,GO:0008559,GO:0015164,GO:0015431,GO:0015432,GO:0015721,GO:0015722,GO:0015779,GO:0016020,GO:0016021,GO:0016887,GO:0042626,GO:0042908,GO:0042910,GO:0055085,GO:0071714,GO:0071716,GO:0098656,GO:0150104	ATP binding|plasma membrane|drug transmembrane transport|ATPase-coupled xenobiotic transmembrane transporter activity|glucuronoside transmembrane transporter activity|ATPase-coupled glutathione S-conjugate transmembrane transporter activity|ATPase-coupled bile acid transmembrane transporter activity|bile acid and bile salt transport|canalicular bile acid transport|glucuronoside transport|membrane…	hsa01523,hsa02010,hsa04976	Antifolate resistance|ABC transporters|Bile secretion
ABCC3	17	50655290	50664530	9241	*	17-50655289-50664530-[50658774-50658778]	84458	Exon (NM_001144070.2/ABCC3, exon 2 of 12)	50634881	50692253	57373	1	NM_003786.4	20409	8714	ATP binding cassette subfamily C member 3	GO:0005524,GO:0005886,GO:0006855,GO:0008559,GO:0015164,GO:0015431,GO:0015432,GO:0015721,GO:0015722,GO:0015779,GO:0016020,GO:0016021,GO:0016887,GO:0042626,GO:0042908,GO:0042910,GO:0055085,GO:0071714,GO:0071716,GO:0098656,GO:0150104	ATP binding|plasma membrane|drug transmembrane transport|ATPase-coupled xenobiotic transmembrane transporter activity|glucuronoside transmembrane transporter activity|ATPase-coupled glutathione S-conjugate transmembrane transporter activity|ATPase-coupled bile acid transmembrane transporter activity|bile acid and bile salt transport|canalicular bile acid transport|glucuronoside transport|membrane…	hsa01523,hsa02010,hsa04976	Antifolate resistance|ABC transporters|Bile secretion
ABCC5	3	184015214	184018997	3784	*	3-184015213-184018997-[184018097-184018137]	44217	Promoter (<=1kb)	183919934	184017884	97951	2	NM_001320032.2	0	10057	ATP binding cassette subfamily C member 5	GO:0005524,GO:0005796,GO:0005886,GO:0005887,GO:0008514,GO:0010008,GO:0015216,GO:0015562,GO:0015865,GO:0016020,GO:0016323,GO:0016324,GO:0016887,GO:0030213,GO:0034634,GO:0034775,GO:0042626,GO:0042908,GO:0042910,GO:0055085,GO:0140115,GO:0150104	ATP binding|Golgi lumen|plasma membrane|integral component of plasma membrane|organic anion transmembrane transporter activity|endosome membrane|purine nucleotide transmembrane transporter activity|efflux transmembrane transporter activity|purine nucleotide transport|membrane|basolateral plasma membrane|apical plasma membrane|ATPase activity|hyaluronan biosynthetic process|glutathione transmembra…	hsa01523,hsa02010	Antifolate resistance|ABC transporters
ABCC5	3	183958125	183964251	6127	*	3-183958124-183964251-[183959043-183959084]	36267	Exon (NM_001320032.2/ABCC5, exon 15 of 30)	183919939	183985853	65915	2	XM_017005492.2	21602	10057	ATP binding cassette subfamily C member 5	GO:0005524,GO:0005796,GO:0005886,GO:0005887,GO:0008514,GO:0010008,GO:0015216,GO:0015562,GO:0015865,GO:0016020,GO:0016323,GO:0016324,GO:0016887,GO:0030213,GO:0034634,GO:0034775,GO:0042626,GO:0042908,GO:0042910,GO:0055085,GO:0140115,GO:0150104	ATP binding|Golgi lumen|plasma membrane|integral component of plasma membrane|organic anion transmembrane transporter activity|endosome membrane|purine nucleotide transmembrane transporter activity|efflux transmembrane transporter activity|purine nucleotide transport|membrane|basolateral plasma membrane|apical plasma membrane|ATPase activity|hyaluronan biosynthetic process|glutathione transmembra…	hsa01523,hsa02010	Antifolate resistance|ABC transporters
ABCC8	11	17475580	17481825	6246	*	11-17475579-17481825-[17479528-17479757]	37142	Promoter (<=1kb)	17392498	17476845	84348	2	NM_001351295.2	0	6833	ATP binding cassette subfamily C member 8	GO:0005267,GO:0005524,GO:0005886,GO:0006813,GO:0008281,GO:0008282,GO:0015272,GO:0016020,GO:0016887,GO:0019829,GO:0031004,GO:0042626,GO:0044325,GO:0050796,GO:0055085,GO:0071805,GO:0098662	potassium channel activity|ATP binding|plasma membrane|potassium ion transport|sulfonylurea receptor activity|inward rectifying potassium channel|ATP-activated inward rectifier potassium channel activity|membrane|ATPase activity|ATPase-coupled cation transmembrane transporter activity|potassium ion-transporting ATPase complex|ATPase-coupled transmembrane transporter activity|ion channel binding|r…	hsa02010,hsa04911,hsa04930	ABC transporters|Insulin secretion|Type II diabetes mellitus
ABCC8	11	17461112	17466225	5114	*	11-17461111-17466225-[17465328-17465337]	31629	5' UTR	17392885	17453266	60382	2	XM_017018204.1	-7846	6833	ATP binding cassette subfamily C member 8	GO:0005267,GO:0005524,GO:0005886,GO:0006813,GO:0008281,GO:0008282,GO:0015272,GO:0016020,GO:0016887,GO:0019829,GO:0031004,GO:0042626,GO:0044325,GO:0050796,GO:0055085,GO:0071805,GO:0098662	potassium channel activity|ATP binding|plasma membrane|potassium ion transport|sulfonylurea receptor activity|inward rectifying potassium channel|ATP-activated inward rectifier potassium channel activity|membrane|ATPase activity|ATPase-coupled cation transmembrane transporter activity|potassium ion-transporting ATPase complex|ATPase-coupled transmembrane transporter activity|ion channel binding|r…	hsa02010,hsa04911,hsa04930	ABC transporters|Insulin secretion|Type II diabetes mellitus
ABCC8	11	17493370	17514113	20744	*	11-17493369-17514113-[17497843-17497918]	143140	3' UTR	17392885	17476849	83965	2	XM_024448668.1	-16521	6833	ATP binding cassette subfamily C member 8	GO:0005267,GO:0005524,GO:0005886,GO:0006813,GO:0008281,GO:0008282,GO:0015272,GO:0016020,GO:0016887,GO:0019829,GO:0031004,GO:0042626,GO:0044325,GO:0050796,GO:0055085,GO:0071805,GO:0098662	potassium channel activity|ATP binding|plasma membrane|potassium ion transport|sulfonylurea receptor activity|inward rectifying potassium channel|ATP-activated inward rectifier potassium channel activity|membrane|ATPase activity|ATPase-coupled cation transmembrane transporter activity|potassium ion-transporting ATPase complex|ATPase-coupled transmembrane transporter activity|ion channel binding|r…	hsa02010,hsa04911,hsa04930	ABC transporters|Insulin secretion|Type II diabetes mellitus
ABCD1	X	153721951	153727447	5497	*	X-153721950-153727447-[153726692-153726694]	49487	Promoter (<=1kb)	153724851	153744755	19905	1	XR_938507.2	0	215	ATP binding cassette subfamily D member 1	GO:0002082,GO:0005324,GO:0005515,GO:0005524,GO:0005737,GO:0005765,GO:0005777,GO:0005778,GO:0005779,GO:0005789,GO:0005829,GO:0006635,GO:0007031,GO:0015607,GO:0015910,GO:0015916,GO:0015919,GO:0016020,GO:0016887,GO:0019899,GO:0030497,GO:0031966,GO:0031998,GO:0032000,GO:0033540,GO:0036109,GO:0036113,GO:0042626,GO:0042758,GO:0042760,GO:0042802,GO:0042803,GO:0043217,GO:0043531,GO:0043651,GO:0048471,GO:…	regulation of oxidative phosphorylation|long-chain fatty acid transporter activity|protein binding|ATP binding|cytoplasm|lysosomal membrane|peroxisome|peroxisomal membrane|integral component of peroxisomal membrane|endoplasmic reticulum membrane|cytosol|fatty acid beta-oxidation|peroxisome organization|ABC-type fatty-acyl-CoA transporter|long-chain fatty acid import into peroxisome|fatty-acyl-CoA…	hsa02010,hsa04146	ABC transporters|Peroxisome
ABCD3	1	94416649	94419967	3319	*	1-94416648-94419967-[94418076-94418143]	38206	Promoter (<=1kb)	94418086	94518663	100578	1	XM_006710802.2	0	5825	ATP binding cassette subfamily D member 3	GO:0005324,GO:0005515,GO:0005524,GO:0005739,GO:0005777,GO:0005778,GO:0005782,GO:0005829,GO:0006633,GO:0006635,GO:0007031,GO:0014070,GO:0015910,GO:0016020,GO:0016021,GO:0016887,GO:0042493,GO:0042626,GO:0042760,GO:0042803,GO:0043231,GO:0043621,GO:0055085	long-chain fatty acid transporter activity|protein binding|ATP binding|mitochondrion|peroxisome|peroxisomal membrane|peroxisomal matrix|cytosol|fatty acid biosynthetic process|fatty acid beta-oxidation|peroxisome organization|response to organic cyclic compound|long-chain fatty acid import into peroxisome|membrane|integral component of membrane|ATPase activity|response to drug|ATPase-coupled tran…	hsa02010,hsa04146	ABC transporters|Peroxisome
ABCD4	14	74301101	74303828	2728	*	14-74301100-74303828-[74302701-74302961]	31136	Promoter (<=1kb)	74285269	74302934	17666	2	NM_001353591.2	0	5826	ATP binding cassette subfamily D member 4	GO:0005324,GO:0005515,GO:0005524,GO:0005765,GO:0005777,GO:0005778,GO:0005789,GO:0006635,GO:0007031,GO:0009235,GO:0015910,GO:0016021,GO:0016887,GO:0042626,GO:0042760,GO:0043190,GO:0055085,GO:1990830	long-chain fatty acid transporter activity|protein binding|ATP binding|lysosomal membrane|peroxisome|peroxisomal membrane|endoplasmic reticulum membrane|fatty acid beta-oxidation|peroxisome organization|cobalamin metabolic process|long-chain fatty acid import into peroxisome|integral component of membrane|ATPase activity|ATPase-coupled transmembrane transporter activity|very long-chain fatty acid…	hsa02010,hsa04146	ABC transporters|Peroxisome
ABCD4	14	74294377	74298338	3962	*	14-74294376-74298338-[74295284-74297611]	28932	Promoter (1-2kb)	74285968	74300217	14250	2	XM_017021534.1	1879	5826	ATP binding cassette subfamily D member 4	GO:0005324,GO:0005515,GO:0005524,GO:0005765,GO:0005777,GO:0005778,GO:0005789,GO:0006635,GO:0007031,GO:0009235,GO:0015910,GO:0016021,GO:0016887,GO:0042626,GO:0042760,GO:0043190,GO:0055085,GO:1990830	long-chain fatty acid transporter activity|protein binding|ATP binding|lysosomal membrane|peroxisome|peroxisomal membrane|endoplasmic reticulum membrane|fatty acid beta-oxidation|peroxisome organization|cobalamin metabolic process|long-chain fatty acid import into peroxisome|integral component of membrane|ATPase activity|ATPase-coupled transmembrane transporter activity|very long-chain fatty acid…	hsa02010,hsa04146	ABC transporters|Peroxisome
ABCD4	14	74274091	74279140	5050	*	14-74274090-74279140-[74275495-74275504]	34235	Distal Intergenic	74285968	74300217	14250	2	XM_017021534.1	21077	5826	ATP binding cassette subfamily D member 4	GO:0005324,GO:0005515,GO:0005524,GO:0005765,GO:0005777,GO:0005778,GO:0005789,GO:0006635,GO:0007031,GO:0009235,GO:0015910,GO:0016021,GO:0016887,GO:0042626,GO:0042760,GO:0043190,GO:0055085,GO:1990830	long-chain fatty acid transporter activity|protein binding|ATP binding|lysosomal membrane|peroxisome|peroxisomal membrane|endoplasmic reticulum membrane|fatty acid beta-oxidation|peroxisome organization|cobalamin metabolic process|long-chain fatty acid import into peroxisome|integral component of membrane|ATPase activity|ATPase-coupled transmembrane transporter activity|very long-chain fatty acid…	hsa02010,hsa04146	ABC transporters|Peroxisome
ABCF3	3	184191799	184198170	6372	*	3-184191798-184198170-[184193327-184193336]	37886	3' UTR	184186199	184194005	7807	1	NM_018358.3	5600	55324	ATP binding cassette subfamily F member 3	GO:0005515,GO:0005524,GO:0016020,GO:0016887,GO:0045296,GO:0051607	protein binding|ATP binding|membrane|ATPase activity|cadherin binding|defense response to virus
ABCF3	3	184182328	184189122	6795	*	3-184182327-184189122-[184186161-184186207]	60482	Promoter (<=1kb)	184186160	184194012	7853	1	XM_024453625.1	0	55324	ATP binding cassette subfamily F member 3	GO:0005515,GO:0005524,GO:0016020,GO:0016887,GO:0045296,GO:0051607	protein binding|ATP binding|membrane|ATPase activity|cadherin binding|defense response to virus
ABCG1	21	42247304	42257967	10664	*	21-42247303-42257967-[42257626-42257646]	64693	Promoter (<=1kb)	42256334	42304387	48054	1	XM_024452141.1	0	9619	ATP binding cassette subfamily G member 1	GO:0000139,GO:0005515,GO:0005524,GO:0005543,GO:0005739,GO:0005768,GO:0005789,GO:0005794,GO:0005886,GO:0008203,GO:0009897,GO:0010033,GO:0010745,GO:0010872,GO:0010887,GO:0015485,GO:0016021,GO:0016887,GO:0019534,GO:0032367,GO:0033344,GO:0033700,GO:0033993,GO:0034041,GO:0034204,GO:0034374,GO:0034375,GO:0034436,GO:0042632,GO:0042803,GO:0042987,GO:0043531,GO:0043691,GO:0045542,GO:0046982,GO:0050714,GO:…	Golgi membrane|protein binding|ATP binding|phospholipid binding|mitochondrion|endosome|endoplasmic reticulum membrane|Golgi apparatus|plasma membrane|cholesterol metabolic process|external side of plasma membrane|response to organic substance|negative regulation of macrophage derived foam cell differentiation|regulation of cholesterol esterification|negative regulation of cholesterol storage|chol…	hsa02010	ABC transporters
ABCG1	21	42279382	42283774	4393	*	21-42279381-42283774-[42283464-42283473]	34556	Exon (NM_207627.2/ABCG1, exon 7 of 16)	42256334	42304387	48054	1	XM_024452141.1	23048	9619	ATP binding cassette subfamily G member 1	GO:0000139,GO:0005515,GO:0005524,GO:0005543,GO:0005739,GO:0005768,GO:0005789,GO:0005794,GO:0005886,GO:0008203,GO:0009897,GO:0010033,GO:0010745,GO:0010872,GO:0010887,GO:0015485,GO:0016021,GO:0016887,GO:0019534,GO:0032367,GO:0033344,GO:0033700,GO:0033993,GO:0034041,GO:0034204,GO:0034374,GO:0034375,GO:0034436,GO:0042632,GO:0042803,GO:0042987,GO:0043531,GO:0043691,GO:0045542,GO:0046982,GO:0050714,GO:…	Golgi membrane|protein binding|ATP binding|phospholipid binding|mitochondrion|endosome|endoplasmic reticulum membrane|Golgi apparatus|plasma membrane|cholesterol metabolic process|external side of plasma membrane|response to organic substance|negative regulation of macrophage derived foam cell differentiation|regulation of cholesterol esterification|negative regulation of cholesterol storage|chol…	hsa02010	ABC transporters
ABCG1	21	42198069	42203075	5007	*	21-42198068-42203075-[42199522-42199526]	33201	Promoter (<=1kb)	42199689	42297244	97556	1	NM_207627.2	0	9619	ATP binding cassette subfamily G member 1	GO:0000139,GO:0005515,GO:0005524,GO:0005543,GO:0005739,GO:0005768,GO:0005789,GO:0005794,GO:0005886,GO:0008203,GO:0009897,GO:0010033,GO:0010745,GO:0010872,GO:0010887,GO:0015485,GO:0016021,GO:0016887,GO:0019534,GO:0032367,GO:0033344,GO:0033700,GO:0033993,GO:0034041,GO:0034204,GO:0034374,GO:0034375,GO:0034436,GO:0042632,GO:0042803,GO:0042987,GO:0043531,GO:0043691,GO:0045542,GO:0046982,GO:0050714,GO:…	Golgi membrane|protein binding|ATP binding|phospholipid binding|mitochondrion|endosome|endoplasmic reticulum membrane|Golgi apparatus|plasma membrane|cholesterol metabolic process|external side of plasma membrane|response to organic substance|negative regulation of macrophage derived foam cell differentiation|regulation of cholesterol esterification|negative regulation of cholesterol storage|chol…	hsa02010	ABC transporters
ABCG4	11	119147350	119162904	15555	*	11-119147349-119162904-[119157315-119157322]	134684	Promoter (<=1kb)	119149052	119162653	13602	1	NM_001348191.2	0	64137	ATP binding cassette subfamily G member 4	GO:0005515,GO:0005524,GO:0005886,GO:0016021,GO:0016887,GO:0033344,GO:0042626,GO:0042802,GO:0042803,GO:0046982,GO:0055085,GO:1990830	protein binding|ATP binding|plasma membrane|integral component of membrane|ATPase activity|cholesterol efflux|ATPase-coupled transmembrane transporter activity|identical protein binding|protein homodimerization activity|protein heterodimerization activity|transmembrane transport|cellular response to leukemia inhibitory factor	hsa02010	ABC transporters
ABHD11	7	73734385	73741329	6945	*	7-73734384-73741329-[73739061-73739065]	57930	Promoter (<=1kb)	73736094	73738383	2290	2	XM_006716144.2	0	83451	abhydrolase domain containing 11	GO:0003674,GO:0005575,GO:0005739,GO:0008150,GO:0016787	molecular_function|cellular_component|mitochondrion|biological_process|hydrolase activity
ABHD12	20	25388996	25391313	2318	*	20-25388995-25391313-[25390809-25390818]	45155	Promoter (<=1kb)	25294743	25390835	96093	2	NM_015600.5	0	26090	abhydrolase domain containing 12, lysophospholipase	GO:0002084,GO:0004620,GO:0004622,GO:0005789,GO:0005886,GO:0006660,GO:0007628,GO:0008474,GO:0009395,GO:0010996,GO:0016020,GO:0016021,GO:0018215,GO:0032281,GO:0032839,GO:0046464,GO:0046475,GO:0047372,GO:0050727,GO:0052651	protein depalmitoylation|phospholipase activity|lysophospholipase activity|endoplasmic reticulum membrane|plasma membrane|phosphatidylserine catabolic process|adult walking behavior|palmitoyl-(protein) hydrolase activity|phospholipid catabolic process|response to auditory stimulus|membrane|integral component of membrane|protein phosphopantetheinylation|AMPA glutamate receptor complex|dendrite cyt…
ABHD12	20	25335842	25345229	9388	*	20-25335841-25345229-[25341916-25341930]	63496	Promoter (<=1kb)	25300214	25339351	39138	2	XR_002958467.1	0	26090	abhydrolase domain containing 12, lysophospholipase	GO:0002084,GO:0004620,GO:0004622,GO:0005789,GO:0005886,GO:0006660,GO:0007628,GO:0008474,GO:0009395,GO:0010996,GO:0016020,GO:0016021,GO:0018215,GO:0032281,GO:0032839,GO:0046464,GO:0046475,GO:0047372,GO:0050727,GO:0052651	protein depalmitoylation|phospholipase activity|lysophospholipase activity|endoplasmic reticulum membrane|plasma membrane|phosphatidylserine catabolic process|adult walking behavior|palmitoyl-(protein) hydrolase activity|phospholipid catabolic process|response to auditory stimulus|membrane|integral component of membrane|protein phosphopantetheinylation|AMPA glutamate receptor complex|dendrite cyt…
ABHD12	20	25322414	25326508	4095	*	20-25322413-25326508-[25323868-25323877]	29321	5' UTR	25300214	25339351	39138	2	XR_002958467.1	12843	26090	abhydrolase domain containing 12, lysophospholipase	GO:0002084,GO:0004620,GO:0004622,GO:0005789,GO:0005886,GO:0006660,GO:0007628,GO:0008474,GO:0009395,GO:0010996,GO:0016020,GO:0016021,GO:0018215,GO:0032281,GO:0032839,GO:0046464,GO:0046475,GO:0047372,GO:0050727,GO:0052651	protein depalmitoylation|phospholipase activity|lysophospholipase activity|endoplasmic reticulum membrane|plasma membrane|phosphatidylserine catabolic process|adult walking behavior|palmitoyl-(protein) hydrolase activity|phospholipid catabolic process|response to auditory stimulus|membrane|integral component of membrane|protein phosphopantetheinylation|AMPA glutamate receptor complex|dendrite cyt…
ABHD12	20	25316406	25319948	3543	*	20-25316405-25319948-[25317919-25317933]	43021	3' UTR	25300214	25339351	39138	2	XR_002958467.1	19403	26090	abhydrolase domain containing 12, lysophospholipase	GO:0002084,GO:0004620,GO:0004622,GO:0005789,GO:0005886,GO:0006660,GO:0007628,GO:0008474,GO:0009395,GO:0010996,GO:0016020,GO:0016021,GO:0018215,GO:0032281,GO:0032839,GO:0046464,GO:0046475,GO:0047372,GO:0050727,GO:0052651	protein depalmitoylation|phospholipase activity|lysophospholipase activity|endoplasmic reticulum membrane|plasma membrane|phosphatidylserine catabolic process|adult walking behavior|palmitoyl-(protein) hydrolase activity|phospholipid catabolic process|response to auditory stimulus|membrane|integral component of membrane|protein phosphopantetheinylation|AMPA glutamate receptor complex|dendrite cyt…
ABHD12B	14	50870376	50876501	6126	*	14-50870375-50876501-[50874688-50874725]	27037	Promoter (<=1kb)	50872053	50904970	32918	1	NM_001206673.2	0	145447	abhydrolase domain containing 12B	GO:0004622,GO:0005789,GO:0006660,GO:0008474,GO:0016020,GO:0018215,GO:0047372,GO:0052651,GO:0098734	lysophospholipase activity|endoplasmic reticulum membrane|phosphatidylserine catabolic process|palmitoyl-(protein) hydrolase activity|membrane|protein phosphopantetheinylation|acylglycerol lipase activity|monoacylglycerol catabolic process|macromolecule depalmitoylation
ABHD14A	3	51952748	51978855	26108	*	3-51952747-51978855-[51956578-51956587]	235645	Promoter (<=1kb)	51975064	51981196	6133	1	NM_015407.5	0	25864	abhydrolase domain containing 14A	GO:0005737,GO:0016021,GO:0016787	cytoplasm|integral component of membrane|hydrolase activity
ABHD15	17	29565398	29598168	32771	*	17-29565397-29598168-[29568483-29568489]	393268	Promoter (<=1kb)	29560547	29567037	6491	2	NM_198147.3	0	116236	abhydrolase domain containing 15	GO:0005515,GO:0005576,GO:0016020,GO:0034338,GO:0044255,GO:0047372	protein binding|extracellular region|membrane|short-chain carboxylesterase activity|cellular lipid metabolic process|acylglycerol lipase activity
ABHD16B	20	63853887	63867337	13451	*	20-63853886-63867337-[63864175-63864179]	192657	Promoter (<=1kb)	63861498	63862988	1491	1	NM_080622.4	0	140701	abhydrolase domain containing 16B	GO:0004620,GO:0005654,GO:0006660,GO:0008474,GO:0016020,GO:0018215,GO:0047372,GO:0052651,GO:0098734	phospholipase activity|nucleoplasm|phosphatidylserine catabolic process|palmitoyl-(protein) hydrolase activity|membrane|protein phosphopantetheinylation|acylglycerol lipase activity|monoacylglycerol catabolic process|macromolecule depalmitoylation
ABHD17B	9	71908322	71912580	4259	*	9-71908321-71912580-[71911326-71911418]	47397	Promoter (<=1kb)	71862452	71911193	48742	2	NM_016014.4	0	51104	abhydrolase domain containing 17B, depalmitoylase	GO:0002084,GO:0005886,GO:0008474,GO:0010008,GO:0016020,GO:0018215,GO:0043197,GO:0055038,GO:0098978,GO:0099031,GO:0099033,GO:0099175,GO:1902473,GO:1902817,GO:1902950,GO:1905668	protein depalmitoylation|plasma membrane|palmitoyl-(protein) hydrolase activity|endosome membrane|membrane|protein phosphopantetheinylation|dendritic spine|recycling endosome membrane|glutamatergic synapse|anchored component of postsynaptic density membrane|anchored component of postsynaptic recycling endosome membrane|regulation of postsynapse organization|regulation of protein localization to s…
ABHD17C	15	80701644	80712364	10721	*	15-80701643-80712364-[80710209-80710213]	71831	Intron (NM_021214.2/ABHD17C, intron 1 of 2)	80695310	80755621	60312	1	NM_021214.2	6334	58489	abhydrolase domain containing 17C, depalmitoylase	GO:0002084,GO:0005515,GO:0005886,GO:0008474,GO:0010008,GO:0018215,GO:0043197,GO:0055038,GO:0098839,GO:0098978,GO:0099175,GO:1902817,GO:1905668	protein depalmitoylation|protein binding|plasma membrane|palmitoyl-(protein) hydrolase activity|endosome membrane|protein phosphopantetheinylation|dendritic spine|recycling endosome membrane|postsynaptic density membrane|glutamatergic synapse|regulation of postsynapse organization|negative regulation of protein localization to microtubule|positive regulation of protein localization to endosome
ABHD17C	15	80721932	80725896	3965	*	15-80721931-80725896-[80725561-80725584]	28480	Intron (NM_021214.2/ABHD17C, intron 1 of 2)	80695310	80755621	60312	1	NM_021214.2	26622	58489	abhydrolase domain containing 17C, depalmitoylase	GO:0002084,GO:0005515,GO:0005886,GO:0008474,GO:0010008,GO:0018215,GO:0043197,GO:0055038,GO:0098839,GO:0098978,GO:0099175,GO:1902817,GO:1905668	protein depalmitoylation|protein binding|plasma membrane|palmitoyl-(protein) hydrolase activity|endosome membrane|protein phosphopantetheinylation|dendritic spine|recycling endosome membrane|postsynaptic density membrane|glutamatergic synapse|regulation of postsynapse organization|negative regulation of protein localization to microtubule|positive regulation of protein localization to endosome
ABHD17C	15	80632812	80647321	14510	*	15-80632811-80647321-[80644010-80644068]	96527	Distal Intergenic	80695310	80755621	60312	1	NM_021214.2	-47989	58489	abhydrolase domain containing 17C, depalmitoylase	GO:0002084,GO:0005515,GO:0005886,GO:0008474,GO:0010008,GO:0018215,GO:0043197,GO:0055038,GO:0098839,GO:0098978,GO:0099175,GO:1902817,GO:1905668	protein depalmitoylation|protein binding|plasma membrane|palmitoyl-(protein) hydrolase activity|endosome membrane|protein phosphopantetheinylation|dendritic spine|recycling endosome membrane|postsynaptic density membrane|glutamatergic synapse|regulation of postsynapse organization|negative regulation of protein localization to microtubule|positive regulation of protein localization to endosome
ABHD17C	15	80670745	80675735	4991	*	15-80670744-80675735-[80672499-80672574]	30580	Distal Intergenic	80695310	80755621	60312	1	NM_021214.2	-19575	58489	abhydrolase domain containing 17C, depalmitoylase	GO:0002084,GO:0005515,GO:0005886,GO:0008474,GO:0010008,GO:0018215,GO:0043197,GO:0055038,GO:0098839,GO:0098978,GO:0099175,GO:1902817,GO:1905668	protein depalmitoylation|protein binding|plasma membrane|palmitoyl-(protein) hydrolase activity|endosome membrane|protein phosphopantetheinylation|dendritic spine|recycling endosome membrane|postsynaptic density membrane|glutamatergic synapse|regulation of postsynapse organization|negative regulation of protein localization to microtubule|positive regulation of protein localization to endosome
ABHD17C	15	80677820	80696190	18371	*	15-80677819-80696190-[80695771-80695780]	136964	Promoter (<=1kb)	80695310	80755621	60312	1	NM_021214.2	0	58489	abhydrolase domain containing 17C, depalmitoylase	GO:0002084,GO:0005515,GO:0005886,GO:0008474,GO:0010008,GO:0018215,GO:0043197,GO:0055038,GO:0098839,GO:0098978,GO:0099175,GO:1902817,GO:1905668	protein depalmitoylation|protein binding|plasma membrane|palmitoyl-(protein) hydrolase activity|endosome membrane|protein phosphopantetheinylation|dendritic spine|recycling endosome membrane|postsynaptic density membrane|glutamatergic synapse|regulation of postsynapse organization|negative regulation of protein localization to microtubule|positive regulation of protein localization to endosome
ABHD2	15	89116016	89124319	8304	*	15-89116015-89124319-[89122960-89123083]	46140	5' UTR	89112263	89197663	85401	1	XM_024449831.1	3753	11057	abhydrolase domain containing 2, acylglycerol lipase	GO:0001669,GO:0003707,GO:0007340,GO:0008126,GO:0009611,GO:0016021,GO:0030336,GO:0032570,GO:0033878,GO:0034338,GO:0036126,GO:0042562,GO:0043401,GO:0044255,GO:0046464,GO:0047372,GO:0048240,GO:0051792,GO:0051793,GO:0097524	acrosomal vesicle|steroid hormone receptor activity|acrosome reaction|acetylesterase activity|response to wounding|integral component of membrane|negative regulation of cell migration|response to progesterone|hormone-sensitive lipase activity|short-chain carboxylesterase activity|sperm flagellum|hormone binding|steroid hormone mediated signaling pathway|cellular lipid metabolic process|acylglycer…
ABHD2	15	89087012	89093063	6052	*	15-89087011-89093063-[89088403-89088412]	96532	Promoter (<=1kb)	89088422	89197663	109242	1	XM_005254832.2	0	11057	abhydrolase domain containing 2, acylglycerol lipase	GO:0001669,GO:0003707,GO:0007340,GO:0008126,GO:0009611,GO:0016021,GO:0030336,GO:0032570,GO:0033878,GO:0034338,GO:0036126,GO:0042562,GO:0043401,GO:0044255,GO:0046464,GO:0047372,GO:0048240,GO:0051792,GO:0051793,GO:0097524	acrosomal vesicle|steroid hormone receptor activity|acrosome reaction|acetylesterase activity|response to wounding|integral component of membrane|negative regulation of cell migration|response to progesterone|hormone-sensitive lipase activity|short-chain carboxylesterase activity|sperm flagellum|hormone binding|steroid hormone mediated signaling pathway|cellular lipid metabolic process|acylglycer…
ABHD2	15	89148372	89154978	6607	*	15-89148371-89154978-[89152008-89152063]	30688	Exon (XM_005254832.2/ABHD2, exon 7 of 14)	89112263	89197663	85401	1	XM_024449831.1	36109	11057	abhydrolase domain containing 2, acylglycerol lipase	GO:0001669,GO:0003707,GO:0007340,GO:0008126,GO:0009611,GO:0016021,GO:0030336,GO:0032570,GO:0033878,GO:0034338,GO:0036126,GO:0042562,GO:0043401,GO:0044255,GO:0046464,GO:0047372,GO:0048240,GO:0051792,GO:0051793,GO:0097524	acrosomal vesicle|steroid hormone receptor activity|acrosome reaction|acetylesterase activity|response to wounding|integral component of membrane|negative regulation of cell migration|response to progesterone|hormone-sensitive lipase activity|short-chain carboxylesterase activity|sperm flagellum|hormone binding|steroid hormone mediated signaling pathway|cellular lipid metabolic process|acylglycer…
ABHD2	15	89100616	89108606	7991	*	15-89100615-89108606-[89101721-89101730]	73576	Promoter (<=1kb)	89104524	89197663	93140	1	XM_005254833.2	0	11057	abhydrolase domain containing 2, acylglycerol lipase	GO:0001669,GO:0003707,GO:0007340,GO:0008126,GO:0009611,GO:0016021,GO:0030336,GO:0032570,GO:0033878,GO:0034338,GO:0036126,GO:0042562,GO:0043401,GO:0044255,GO:0046464,GO:0047372,GO:0048240,GO:0051792,GO:0051793,GO:0097524	acrosomal vesicle|steroid hormone receptor activity|acrosome reaction|acetylesterase activity|response to wounding|integral component of membrane|negative regulation of cell migration|response to progesterone|hormone-sensitive lipase activity|short-chain carboxylesterase activity|sperm flagellum|hormone binding|steroid hormone mediated signaling pathway|cellular lipid metabolic process|acylglycer…
ABHD3	18	21703427	21707056	3630	*	18-21703426-21707056-[21704629-21704832]	27485	Promoter (<=1kb)	21650901	21704565	53665	2	XM_017025573.1	0	171586	abhydrolase domain containing 3, phospholipase	GO:0004623,GO:0005575,GO:0005886,GO:0006656,GO:0008126,GO:0008970,GO:0016021,GO:0034338,GO:0044255,GO:0046470,GO:0047372,GO:0051792,GO:0051793,GO:0052739,GO:0052740,GO:0102567,GO:0102568	phospholipase A2 activity|cellular_component|plasma membrane|phosphatidylcholine biosynthetic process|acetylesterase activity|phospholipase A1 activity|integral component of membrane|short-chain carboxylesterase activity|cellular lipid metabolic process|phosphatidylcholine metabolic process|acylglycerol lipase activity|medium-chain fatty acid biosynthetic process|medium-chain fatty acid catabolic…
ABHD4	14	22610368	22614886	4519	*	14-22610367-22614886-[22611341-22611350]	42957	3' UTR	22598300	22612963	14664	1	NR_171626.1	12068	63874	abhydrolase domain containing 4, N-acyl phospholipase B	GO:0004622,GO:0005515,GO:0005739,GO:0005789,GO:0005811,GO:0006654,GO:0016042,GO:0016787,GO:0036152,GO:0042171,GO:0052689,GO:0055088,GO:0070292	lysophospholipase activity|protein binding|mitochondrion|endoplasmic reticulum membrane|lipid droplet|phosphatidic acid biosynthetic process|lipid catabolic process|hydrolase activity|phosphatidylethanolamine acyl-chain remodeling|lysophosphatidic acid acyltransferase activity|carboxylic ester hydrolase activity|lipid homeostasis|N-acylphosphatidylethanolamine metabolic process
ABHD5	3	43689735	43694142	4408	*	3-43689734-43694142-[43691515-43691517]	40648	Promoter (<=1kb)	43690870	43722725	31856	1	NM_001365650.1	0	51099	abhydrolase domain containing 5, lysophosphatidic acid acyltransferase	GO:0003841,GO:0004806,GO:0005515,GO:0005654,GO:0005739,GO:0005811,GO:0005829,GO:0006631,GO:0006654,GO:0010891,GO:0010898,GO:0030154,GO:0042171,GO:0043231,GO:0051006,GO:0052689,GO:0055088	1-acylglycerol-3-phosphate O-acyltransferase activity|triglyceride lipase activity|protein binding|nucleoplasm|mitochondrion|lipid droplet|cytosol|fatty acid metabolic process|phosphatidic acid biosynthetic process|negative regulation of sequestering of triglyceride|positive regulation of triglyceride catabolic process|cell differentiation|lysophosphatidic acid acyltransferase activity|intracellu…	hsa04923	Regulation of lipolysis in adipocytes
ABHD6	3	58235700	58239755	4056	*	3-58235699-58239755-[58237773-58237782]	42097	Promoter (<=1kb)	58237532	58294736	57205	1	XM_005265334.4	0	57406	abhydrolase domain containing 6, acylglycerol lipase	GO:0004620,GO:0005515,GO:0005739,GO:0005765,GO:0005886,GO:0009395,GO:0016021,GO:0030336,GO:0031902,GO:0031966,GO:0032281,GO:0046464,GO:0046889,GO:0047372,GO:0052651,GO:0060292,GO:0098978,GO:0098982,GO:0099055,GO:0120163,GO:2000124,GO:2001311	phospholipase activity|protein binding|mitochondrion|lysosomal membrane|plasma membrane|phospholipid catabolic process|integral component of membrane|negative regulation of cell migration|late endosome membrane|mitochondrial membrane|AMPA glutamate receptor complex|acylglycerol catabolic process|positive regulation of lipid biosynthetic process|acylglycerol lipase activity|monoacylglycerol catabo…	hsa04723	Retrograde endocannabinoid signaling
ABHD8	19	17300106	17306999	6894	*	19-17300105-17306999-[17302576-17302586]	43656	Promoter (<=1kb)	17292131	17303425	11295	2	NM_024527.5	0	79575	abhydrolase domain containing 8	GO:0005515,GO:0005739,GO:0006654,GO:0042171,GO:0052689,GO:0055088,GO:0070062	protein binding|mitochondrion|phosphatidic acid biosynthetic process|lysophosphatidic acid acyltransferase activity|carboxylic ester hydrolase activity|lipid homeostasis|extracellular exosome
ABI1	10	26857296	26861861	4566	*	10-26857295-26861861-[26860654-26860658]	40585	Promoter (<=1kb)	26746596	26860958	114363	2	NM_001012750.3	0	10006	abl interactor 1	GO:0005515,GO:0005622,GO:0005634,GO:0005783,GO:0005829,GO:0005856,GO:0007169,GO:0008092,GO:0008154,GO:0008285,GO:0014069,GO:0016032,GO:0017124,GO:0018108,GO:0030027,GO:0030296,GO:0030426,GO:0031209,GO:0032433,GO:0035591,GO:0038096,GO:0045296,GO:0048010,GO:0061098,GO:0070062	protein binding|intracellular anatomical structure|nucleus|endoplasmic reticulum|cytosol|cytoskeleton|transmembrane receptor protein tyrosine kinase signaling pathway|cytoskeletal protein binding|actin polymerization or depolymerization|negative regulation of cell population proliferation|postsynaptic density|viral process|SH3 domain binding|peptidyl-tyrosine phosphorylation|lamellipodium|protein…	hsa05130,hsa05132	Pathogenic Escherichia coli infection|Salmonella infection
ABI3	17	49208335	49220629	12295	*	17-49208334-49220629-[49216697-49217375]	80632	Promoter (<=1kb)	49210582	49223225	12644	1	XM_005257429.2	0	51225	ABI family member 3	GO:0005515,GO:0005622,GO:0005737,GO:0016020,GO:0017124,GO:0018108,GO:0030027,GO:0030334,GO:0042802	protein binding|intracellular anatomical structure|cytoplasm|membrane|SH3 domain binding|peptidyl-tyrosine phosphorylation|lamellipodium|regulation of cell migration|identical protein binding
ABI3BP	3	100898663	100903491	4829	*	3-100898662-100903491-[100902480-100902617]	28083	Promoter (<=1kb)	100749329	100902687	153359	2	XM_005247309.2	0	25890	ABI family member 3 binding protein	GO:0005201,GO:0005576,GO:0005615,GO:0062023	extracellular matrix structural constituent|extracellular region|extracellular space|collagen-containing extracellular matrix
ABITRAM	9	108931667	108935234	3568	*	9-108931666-108935234-[108934554-108934558]	33866	Promoter (<=1kb)	108934397	108950745	16349	1	XM_011518816.2	0	54942	actin binding transcription modulator	GO:0003785,GO:0005515,GO:0005634,GO:0016607,GO:0030027,GO:0030425,GO:0030426,GO:0030833,GO:0032433,GO:0048813,GO:0051015,GO:0051489	actin monomer binding|protein binding|nucleus|nuclear speck|lamellipodium|dendrite|growth cone|regulation of actin filament polymerization|filopodium tip|dendrite morphogenesis|actin filament binding|regulation of filopodium assembly
ABL1	9	130856437	130862043	5607	*	9-130856436-130862043-[130859518-130859527]	42287	Intron (NM_007313.3/ABL1, intron 3 of 10)	130835254	130887675	52422	1	NM_005157.6	21183	25	ABL proto-oncogene 1, non-receptor tyrosine kinase	GO:0000278,GO:0000287,GO:0000400,GO:0000405,GO:0001784,GO:0001843,GO:0001922,GO:0001934,GO:0002322,GO:0002333,GO:0003677,GO:0003713,GO:0003785,GO:0004515,GO:0004672,GO:0004713,GO:0004715,GO:0005080,GO:0005515,GO:0005524,GO:0005634,GO:0005654,GO:0005730,GO:0005737,GO:0005739,GO:0005829,GO:0006298,GO:0006355,GO:0006464,GO:0006468,GO:0006897,GO:0006914,GO:0006974,GO:0006975,GO:0006979,GO:0007050,GO:…	mitotic cell cycle|magnesium ion binding|four-way junction DNA binding|bubble DNA binding|phosphotyrosine residue binding|neural tube closure|B-1 B cell homeostasis|positive regulation of protein phosphorylation|B cell proliferation involved in immune response|transitional one stage B cell differentiation|DNA binding|transcription coactivator activity|actin monomer binding|nicotinate-nucleotide a…	hsa04012,hsa04014,hsa04110,hsa04360,hsa04722,hsa05130,hsa05200,hsa05206,hsa05220,hsa05416	ErbB signaling pathway|Ras signaling pathway|Cell cycle|Axon guidance|Neurotrophin signaling pathway|Pathogenic Escherichia coli infection|Pathways in cancer|MicroRNAs in cancer|Chronic myeloid leukemia|Viral myocarditis
ABL1	9	130712251	130716335	4085	*	9-130712250-130716335-[130712774-130712817]	33485	Promoter (<=1kb)	130713043	130887675	174633	1	NM_007313.3	0	25	ABL proto-oncogene 1, non-receptor tyrosine kinase	GO:0000278,GO:0000287,GO:0000400,GO:0000405,GO:0001784,GO:0001843,GO:0001922,GO:0001934,GO:0002322,GO:0002333,GO:0003677,GO:0003713,GO:0003785,GO:0004515,GO:0004672,GO:0004713,GO:0004715,GO:0005080,GO:0005515,GO:0005524,GO:0005634,GO:0005654,GO:0005730,GO:0005737,GO:0005739,GO:0005829,GO:0006298,GO:0006355,GO:0006464,GO:0006468,GO:0006897,GO:0006914,GO:0006974,GO:0006975,GO:0006979,GO:0007050,GO:…	mitotic cell cycle|magnesium ion binding|four-way junction DNA binding|bubble DNA binding|phosphotyrosine residue binding|neural tube closure|B-1 B cell homeostasis|positive regulation of protein phosphorylation|B cell proliferation involved in immune response|transitional one stage B cell differentiation|DNA binding|transcription coactivator activity|actin monomer binding|nicotinate-nucleotide a…	hsa04012,hsa04014,hsa04110,hsa04360,hsa04722,hsa05130,hsa05200,hsa05206,hsa05220,hsa05416	ErbB signaling pathway|Ras signaling pathway|Cell cycle|Axon guidance|Neurotrophin signaling pathway|Pathogenic Escherichia coli infection|Pathways in cancer|MicroRNAs in cancer|Chronic myeloid leukemia|Viral myocarditis
ABL1	9	130833173	130836578	3406	*	9-130833172-130836578-[130834995-130834999]	34896	Promoter (<=1kb)	130835254	130887675	52422	1	NM_005157.6	0	25	ABL proto-oncogene 1, non-receptor tyrosine kinase	GO:0000278,GO:0000287,GO:0000400,GO:0000405,GO:0001784,GO:0001843,GO:0001922,GO:0001934,GO:0002322,GO:0002333,GO:0003677,GO:0003713,GO:0003785,GO:0004515,GO:0004672,GO:0004713,GO:0004715,GO:0005080,GO:0005515,GO:0005524,GO:0005634,GO:0005654,GO:0005730,GO:0005737,GO:0005739,GO:0005829,GO:0006298,GO:0006355,GO:0006464,GO:0006468,GO:0006897,GO:0006914,GO:0006974,GO:0006975,GO:0006979,GO:0007050,GO:…	mitotic cell cycle|magnesium ion binding|four-way junction DNA binding|bubble DNA binding|phosphotyrosine residue binding|neural tube closure|B-1 B cell homeostasis|positive regulation of protein phosphorylation|B cell proliferation involved in immune response|transitional one stage B cell differentiation|DNA binding|transcription coactivator activity|actin monomer binding|nicotinate-nucleotide a…	hsa04012,hsa04014,hsa04110,hsa04360,hsa04722,hsa05130,hsa05200,hsa05206,hsa05220,hsa05416	ErbB signaling pathway|Ras signaling pathway|Cell cycle|Axon guidance|Neurotrophin signaling pathway|Pathogenic Escherichia coli infection|Pathways in cancer|MicroRNAs in cancer|Chronic myeloid leukemia|Viral myocarditis
ABLIM2	4	8095216	8099671	4456	*	4-8095215-8099671-[8097609-8097637]	27571	Exon (XM_005248029.4/ABLIM2, exon 3 of 16)	7965312	8072016	106705	2	XM_024454256.1	-23200	84448	actin binding LIM protein family member 2	GO:0005737,GO:0006351,GO:0015629,GO:0030032,GO:0030036,GO:0046872,GO:0051015	cytoplasm|transcription, DNA-templated|actin cytoskeleton|lamellipodium assembly|actin cytoskeleton organization|metal ion binding|actin filament binding	hsa04360	Axon guidance
ABLIM2	4	8045357	8051511	6155	*	4-8045356-8051511-[8048092-8048251]	30637	Intron (XM_017008726.1/ABLIM2, intron 3 of 16)	7965327	8071988	106662	2	NM_001286688.2	20477	84448	actin binding LIM protein family member 2	GO:0005737,GO:0006351,GO:0015629,GO:0030032,GO:0030036,GO:0046872,GO:0051015	cytoplasm|transcription, DNA-templated|actin cytoskeleton|lamellipodium assembly|actin cytoskeleton organization|metal ion binding|actin filament binding	hsa04360	Axon guidance
ABLIM2	4	8078481	8083046	4566	*	4-8078480-8083046-[8079219-8079228]	28480	Exon (XM_005248029.4/ABLIM2, exon 5 of 16)	7965312	8072016	106705	2	XM_024454256.1	-6465	84448	actin binding LIM protein family member 2	GO:0005737,GO:0006351,GO:0015629,GO:0030032,GO:0030036,GO:0046872,GO:0051015	cytoplasm|transcription, DNA-templated|actin cytoskeleton|lamellipodium assembly|actin cytoskeleton organization|metal ion binding|actin filament binding	hsa04360	Axon guidance
ABLIM2	4	8156316	8162510	6195	*	4-8156315-8162510-[8158847-8158856]	41673	Promoter (<=1kb)	7965312	8158813	193502	2	XM_017008707.1	0	84448	actin binding LIM protein family member 2	GO:0005737,GO:0006351,GO:0015629,GO:0030032,GO:0030036,GO:0046872,GO:0051015	cytoplasm|transcription, DNA-templated|actin cytoskeleton|lamellipodium assembly|actin cytoskeleton organization|metal ion binding|actin filament binding	hsa04360	Axon guidance
ABLIM3	5	149140307	149145457	5151	*	5-149140306-149145457-[149142534-149142554]	45714	Promoter (<=1kb)	149141493	149260542	119050	1	NM_001301018.3	0	22885	actin binding LIM protein family member 3	GO:0001725,GO:0005515,GO:0005737,GO:0006351,GO:0015629,GO:0030027,GO:0030032,GO:0030036,GO:0045944,GO:0046872,GO:0051015,GO:0060271,GO:0098978,GO:1903955	stress fiber|protein binding|cytoplasm|transcription, DNA-templated|actin cytoskeleton|lamellipodium|lamellipodium assembly|actin cytoskeleton organization|positive regulation of transcription by RNA polymerase II|metal ion binding|actin filament binding|cilium assembly|glutamatergic synapse|positive regulation of protein targeting to mitochondrion	hsa04360	Axon guidance
ABLIM3	5	149133693	149138979	5287	*	5-149133692-149138979-[149134493-149134497]	35054	Promoter (2-3kb)	149141493	149260542	119050	1	NM_001301018.3	-2514	22885	actin binding LIM protein family member 3	GO:0001725,GO:0005515,GO:0005737,GO:0006351,GO:0015629,GO:0030027,GO:0030032,GO:0030036,GO:0045944,GO:0046872,GO:0051015,GO:0060271,GO:0098978,GO:1903955	stress fiber|protein binding|cytoplasm|transcription, DNA-templated|actin cytoskeleton|lamellipodium|lamellipodium assembly|actin cytoskeleton organization|positive regulation of transcription by RNA polymerase II|metal ion binding|actin filament binding|cilium assembly|glutamatergic synapse|positive regulation of protein targeting to mitochondrion	hsa04360	Axon guidance
ABO	9	133259532	133263809	4278	*	9-133259531-133263809-[133261194-133261198]	29737	Exon (NM_020469.3/ABO, exon 2 of 8)	133250401	133275201	24801	2	NM_020469.3	11392	28	ABO, alpha 1-3-N-acetylgalactosaminyltransferase and alpha 1-3-galactosyltransferase	GO:0000166,GO:0003823,GO:0004380,GO:0004381,GO:0005576,GO:0005794,GO:0005975,GO:0006486,GO:0016021,GO:0016757,GO:0018215,GO:0030145,GO:0030259,GO:0031982,GO:0032580	nucleotide binding|antigen binding|glycoprotein-fucosylgalactoside alpha-N-acetylgalactosaminyltransferase activity|fucosylgalactoside 3-alpha-galactosyltransferase activity|extracellular region|Golgi apparatus|carbohydrate metabolic process|protein glycosylation|integral component of membrane|transferase activity, transferring glycosyl groups|protein phosphopantetheinylation|manganese ion bindin…	hsa00601	Glycosphingolipid biosynthesis - lacto and neolacto series
ABR	17	1173274	1178371	5098	*	17-1173273-1178371-[1173773-1173782]	37067	Promoter (1-2kb)	1003529	1179777	176249	2	XM_011523810.3	1406	29	ABR activator of RhoGEF and GTPase	GO:0005085,GO:0005096,GO:0005515,GO:0005829,GO:0007186,GO:0007264,GO:0016020,GO:0030424,GO:0043065,GO:0043197,GO:0050804,GO:0051056,GO:0090630,GO:0098685,GO:0098978	guanyl-nucleotide exchange factor activity|GTPase activator activity|protein binding|cytosol|G protein-coupled receptor signaling pathway|small GTPase mediated signal transduction|membrane|axon|positive regulation of apoptotic process|dendritic spine|modulation of chemical synaptic transmission|regulation of small GTPase mediated signal transduction|activation of GTPase activity|Schaffer collater…
ABR	17	1054930	1059946	5017	*	17-1054929-1059946-[1057223-1057255]	35844	Exon (NM_001282149.2/ABR, exon 6 of 18)	1003519	1078993	75475	2	NM_001282149.2	19047	29	ABR activator of RhoGEF and GTPase	GO:0005085,GO:0005096,GO:0005515,GO:0005829,GO:0007186,GO:0007264,GO:0016020,GO:0030424,GO:0043065,GO:0043197,GO:0050804,GO:0051056,GO:0090630,GO:0098685,GO:0098978	guanyl-nucleotide exchange factor activity|GTPase activator activity|protein binding|cytosol|G protein-coupled receptor signaling pathway|small GTPase mediated signal transduction|membrane|axon|positive regulation of apoptotic process|dendritic spine|modulation of chemical synaptic transmission|regulation of small GTPase mediated signal transduction|activation of GTPase activity|Schaffer collater…
ABR	17	1106054	1113208	7155	*	17-1106053-1113208-[1111222-1111224]	101381	Promoter (<=1kb)	1003519	1109102	105584	2	NM_001092.5	0	29	ABR activator of RhoGEF and GTPase	GO:0005085,GO:0005096,GO:0005515,GO:0005829,GO:0007186,GO:0007264,GO:0016020,GO:0030424,GO:0043065,GO:0043197,GO:0050804,GO:0051056,GO:0090630,GO:0098685,GO:0098978	guanyl-nucleotide exchange factor activity|GTPase activator activity|protein binding|cytosol|G protein-coupled receptor signaling pathway|small GTPase mediated signal transduction|membrane|axon|positive regulation of apoptotic process|dendritic spine|modulation of chemical synaptic transmission|regulation of small GTPase mediated signal transduction|activation of GTPase activity|Schaffer collater…
ABR	17	1196464	1206912	10449	*	17-1196463-1206912-[1197534-1197539]	63302	Intron (XM_017024539.1/ABR, intron 1 of 23)	1003529	1187322	183794	2	XM_011523814.3	-9142	29	ABR activator of RhoGEF and GTPase	GO:0005085,GO:0005096,GO:0005515,GO:0005829,GO:0007186,GO:0007264,GO:0016020,GO:0030424,GO:0043065,GO:0043197,GO:0050804,GO:0051056,GO:0090630,GO:0098685,GO:0098978	guanyl-nucleotide exchange factor activity|GTPase activator activity|protein binding|cytosol|G protein-coupled receptor signaling pathway|small GTPase mediated signal transduction|membrane|axon|positive regulation of apoptotic process|dendritic spine|modulation of chemical synaptic transmission|regulation of small GTPase mediated signal transduction|activation of GTPase activity|Schaffer collater…
ABR	17	1185579	1189935	4357	*	17-1185578-1189935-[1187295-1187299]	28193	Promoter (<=1kb)	1003519	1187272	183754	2	NM_001159746.3	0	29	ABR activator of RhoGEF and GTPase	GO:0005085,GO:0005096,GO:0005515,GO:0005829,GO:0007186,GO:0007264,GO:0016020,GO:0030424,GO:0043065,GO:0043197,GO:0050804,GO:0051056,GO:0090630,GO:0098685,GO:0098978	guanyl-nucleotide exchange factor activity|GTPase activator activity|protein binding|cytosol|G protein-coupled receptor signaling pathway|small GTPase mediated signal transduction|membrane|axon|positive regulation of apoptotic process|dendritic spine|modulation of chemical synaptic transmission|regulation of small GTPase mediated signal transduction|activation of GTPase activity|Schaffer collater…
ABR	17	1065968	1071829	5862	*	17-1065967-1071829-[1070589-1070632]	32141	Exon (NM_001282149.2/ABR, exon 4 of 18)	1003519	1078993	75475	2	NM_001282149.2	7164	29	ABR activator of RhoGEF and GTPase	GO:0005085,GO:0005096,GO:0005515,GO:0005829,GO:0007186,GO:0007264,GO:0016020,GO:0030424,GO:0043065,GO:0043197,GO:0050804,GO:0051056,GO:0090630,GO:0098685,GO:0098978	guanyl-nucleotide exchange factor activity|GTPase activator activity|protein binding|cytosol|G protein-coupled receptor signaling pathway|small GTPase mediated signal transduction|membrane|axon|positive regulation of apoptotic process|dendritic spine|modulation of chemical synaptic transmission|regulation of small GTPase mediated signal transduction|activation of GTPase activity|Schaffer collater…
ABR	17	1122200	1129575	7376	*	17-1122199-1129575-[1123207-1123209]	63425	Promoter (<=1kb)	1003519	1126572	123054	2	NM_001322840.2	0	29	ABR activator of RhoGEF and GTPase	GO:0005085,GO:0005096,GO:0005515,GO:0005829,GO:0007186,GO:0007264,GO:0016020,GO:0030424,GO:0043065,GO:0043197,GO:0050804,GO:0051056,GO:0090630,GO:0098685,GO:0098978	guanyl-nucleotide exchange factor activity|GTPase activator activity|protein binding|cytosol|G protein-coupled receptor signaling pathway|small GTPase mediated signal transduction|membrane|axon|positive regulation of apoptotic process|dendritic spine|modulation of chemical synaptic transmission|regulation of small GTPase mediated signal transduction|activation of GTPase activity|Schaffer collater…
ABR	17	1165756	1170649	4894	*	17-1165755-1170649-[1166256-1166357]	32210	Intron (NM_021962.5/ABR, intron 1 of 22)	1003529	1179777	176249	2	XM_011523810.3	9128	29	ABR activator of RhoGEF and GTPase	GO:0005085,GO:0005096,GO:0005515,GO:0005829,GO:0007186,GO:0007264,GO:0016020,GO:0030424,GO:0043065,GO:0043197,GO:0050804,GO:0051056,GO:0090630,GO:0098685,GO:0098978	guanyl-nucleotide exchange factor activity|GTPase activator activity|protein binding|cytosol|G protein-coupled receptor signaling pathway|small GTPase mediated signal transduction|membrane|axon|positive regulation of apoptotic process|dendritic spine|modulation of chemical synaptic transmission|regulation of small GTPase mediated signal transduction|activation of GTPase activity|Schaffer collater…
ABR	17	1225110	1228646	3537	*	17-1225109-1228646-[1226258-1226548]	29944	Promoter (1-2kb)	1003519	1229710	226192	2	XM_017024539.1	1064	29	ABR activator of RhoGEF and GTPase	GO:0005085,GO:0005096,GO:0005515,GO:0005829,GO:0007186,GO:0007264,GO:0016020,GO:0030424,GO:0043065,GO:0043197,GO:0050804,GO:0051056,GO:0090630,GO:0098685,GO:0098978	guanyl-nucleotide exchange factor activity|GTPase activator activity|protein binding|cytosol|G protein-coupled receptor signaling pathway|small GTPase mediated signal transduction|membrane|axon|positive regulation of apoptotic process|dendritic spine|modulation of chemical synaptic transmission|regulation of small GTPase mediated signal transduction|activation of GTPase activity|Schaffer collater…
ABR	17	1025170	1035490	10321	*	17-1025169-1035490-[1030601-1030610]	92860	Promoter (<=1kb)	1003519	1031831	28313	2	NM_001256847.3	0	29	ABR activator of RhoGEF and GTPase	GO:0005085,GO:0005096,GO:0005515,GO:0005829,GO:0007186,GO:0007264,GO:0016020,GO:0030424,GO:0043065,GO:0043197,GO:0050804,GO:0051056,GO:0090630,GO:0098685,GO:0098978	guanyl-nucleotide exchange factor activity|GTPase activator activity|protein binding|cytosol|G protein-coupled receptor signaling pathway|small GTPase mediated signal transduction|membrane|axon|positive regulation of apoptotic process|dendritic spine|modulation of chemical synaptic transmission|regulation of small GTPase mediated signal transduction|activation of GTPase activity|Schaffer collater…
ABR	17	1075939	1083299	7361	*	17-1075938-1083299-[1081284-1081288]	60480	Promoter (<=1kb)	1003519	1078993	75475	2	NM_001282149.2	0	29	ABR activator of RhoGEF and GTPase	GO:0005085,GO:0005096,GO:0005515,GO:0005829,GO:0007186,GO:0007264,GO:0016020,GO:0030424,GO:0043065,GO:0043197,GO:0050804,GO:0051056,GO:0090630,GO:0098685,GO:0098978	guanyl-nucleotide exchange factor activity|GTPase activator activity|protein binding|cytosol|G protein-coupled receptor signaling pathway|small GTPase mediated signal transduction|membrane|axon|positive regulation of apoptotic process|dendritic spine|modulation of chemical synaptic transmission|regulation of small GTPase mediated signal transduction|activation of GTPase activity|Schaffer collater…
ABRA	8	106855671	106860004	4334	*	8-106855670-106860004-[106858080-106858089]	34214	Distal Intergenic	106759483	106809073	49591	2	XM_024447063.1	-46598	137735	actin binding Rho activating protein	GO:0003779,GO:0005515,GO:0005886,GO:0006606,GO:0015629,GO:0030017,GO:0035025,GO:0045944,GO:0051091	actin binding|protein binding|plasma membrane|protein import into nucleus|actin cytoskeleton|sarcomere|positive regulation of Rho protein signal transduction|positive regulation of transcription by RNA polymerase II|positive regulation of DNA-binding transcription factor activity
ABRA	8	106777541	106782453	4913	*	8-106777540-106782453-[106779252-106779267]	37233	Intron (XM_024447063.1/ABRA, intron 2 of 3)	106759483	106770244	10762	2	NM_139166.5	-7297	137735	actin binding Rho activating protein	GO:0003779,GO:0005515,GO:0005886,GO:0006606,GO:0015629,GO:0030017,GO:0035025,GO:0045944,GO:0051091	actin binding|protein binding|plasma membrane|protein import into nucleus|actin cytoskeleton|sarcomere|positive regulation of Rho protein signal transduction|positive regulation of transcription by RNA polymerase II|positive regulation of DNA-binding transcription factor activity
ABRA	8	106920656	106926242	5587	*	8-106920655-106926242-[106924539-106924548]	41708	Distal Intergenic	106759483	106809073	49591	2	XM_024447063.1	-111583	137735	actin binding Rho activating protein	GO:0003779,GO:0005515,GO:0005886,GO:0006606,GO:0015629,GO:0030017,GO:0035025,GO:0045944,GO:0051091	actin binding|protein binding|plasma membrane|protein import into nucleus|actin cytoskeleton|sarcomere|positive regulation of Rho protein signal transduction|positive regulation of transcription by RNA polymerase II|positive regulation of DNA-binding transcription factor activity
ABRA	8	106760820	106764817	3998	*	8-106760819-106764817-[106763480-106763488]	27636	3' UTR	106759483	106770244	10762	2	NM_139166.5	5427	137735	actin binding Rho activating protein	GO:0003779,GO:0005515,GO:0005886,GO:0006606,GO:0015629,GO:0030017,GO:0035025,GO:0045944,GO:0051091	actin binding|protein binding|plasma membrane|protein import into nucleus|actin cytoskeleton|sarcomere|positive regulation of Rho protein signal transduction|positive regulation of transcription by RNA polymerase II|positive regulation of DNA-binding transcription factor activity
ABTB1	3	127677218	127682690	5473	*	3-127677217-127682690-[127678336-127679727]	33411	Promoter (2-3kb)	127674345	127680926	6582	1	XR_924182.2	2873	80325	ankyrin repeat and BTB domain containing 1	GO:0000151,GO:0003746,GO:0005515,GO:0005730,GO:0005737,GO:0005829,GO:0005886,GO:0006414	ubiquitin ligase complex|translation elongation factor activity|protein binding|nucleolus|cytoplasm|cytosol|plasma membrane|translational elongation
ABTB1	3	127666982	127676465	9484	*	3-127666981-127676465-[127673015-127673106]	79340	Promoter (<=1kb)	127672928	127680926	7999	1	XM_017007288.1	0	80325	ankyrin repeat and BTB domain containing 1	GO:0000151,GO:0003746,GO:0005515,GO:0005730,GO:0005737,GO:0005829,GO:0005886,GO:0006414	ubiquitin ligase complex|translation elongation factor activity|protein binding|nucleolus|cytoplasm|cytosol|plasma membrane|translational elongation
ABTB1	3	127696637	127702747	6111	*	3-127696636-127702747-[127697455-127697492]	37927	Intron (XM_017005665.1/MGLL, intron 5 of 6)	127674345	127680926	6582	1	XR_924182.2	22292	80325	ankyrin repeat and BTB domain containing 1	GO:0000151,GO:0003746,GO:0005515,GO:0005730,GO:0005737,GO:0005829,GO:0005886,GO:0006414	ubiquitin ligase complex|translation elongation factor activity|protein binding|nucleolus|cytoplasm|cytosol|plasma membrane|translational elongation
ABTB2	11	34257008	34262023	5016	*	11-34257007-34262023-[34257868-34258000]	31766	Intron (NM_145804.3/ABTB2, intron 1 of 16)	34150987	34358010	207024	2	NM_145804.3	95987	25841	ankyrin repeat and BTB domain containing 2	GO:0003674,GO:0046982,GO:0097237	molecular_function|protein heterodimerization activity|cellular response to toxic substance
ABTB2	11	34312129	34317425	5297	*	11-34312128-34317425-[34314946-34314955]	29918	Intron (NM_145804.3/ABTB2, intron 1 of 16)	34150987	34358010	207024	2	NM_145804.3	40585	25841	ankyrin repeat and BTB domain containing 2	GO:0003674,GO:0046982,GO:0097237	molecular_function|protein heterodimerization activity|cellular response to toxic substance
ABTB2	11	34354610	34359912	5303	*	11-34354609-34359912-[34357529-34357544]	55464	Promoter (<=1kb)	34150987	34358010	207024	2	NM_145804.3	0	25841	ankyrin repeat and BTB domain containing 2	GO:0003674,GO:0046982,GO:0097237	molecular_function|protein heterodimerization activity|cellular response to toxic substance
ACAA1	3	38136167	38142905	6739	*	3-38136166-38142905-[38136936-38136970]	94718	Promoter (<=1kb)	38122710	38137127	14418	2	XM_006713123.2	0	30	acetyl-CoA acyltransferase 1	GO:0000038,GO:0003985,GO:0003988,GO:0005515,GO:0005576,GO:0005777,GO:0005782,GO:0005829,GO:0006625,GO:0006635,GO:0008206,GO:0008775,GO:0010124,GO:0016020,GO:0016401,GO:0033540,GO:0035580,GO:0036109,GO:0043312,GO:0050633	very long-chain fatty acid metabolic process|acetyl-CoA C-acetyltransferase activity|acetyl-CoA C-acyltransferase activity|protein binding|extracellular region|peroxisome|peroxisomal matrix|cytosol|protein targeting to peroxisome|fatty acid beta-oxidation|bile acid metabolic process|acetate CoA-transferase activity|phenylacetate catabolic process|membrane|palmitoyl-CoA oxidase activity|fatty acid…	hsa00071,hsa00280,hsa00592,hsa01040,hsa03320,hsa04146	Fatty acid degradation|Valine, leucine and isoleucine degradation|alpha-Linolenic acid metabolism|Biosynthesis of unsaturated fatty acids|PPAR signaling pathway|Peroxisome
ACACA	17	37357225	37361062	3838	*	17-37357224-37361062-[37358974-37358994]	56446	Promoter (<=1kb)	37084992	37359096	274105	2	NM_198836.3	0	31	acetyl-CoA carboxylase alpha	GO:0001650,GO:0001894,GO:0003989,GO:0005515,GO:0005524,GO:0005829,GO:0006084,GO:0006633,GO:0006853,GO:0015629,GO:0019538,GO:0031325,GO:0042802,GO:0045540,GO:0046872,GO:0046949,GO:0051289,GO:0055088,GO:0071380,GO:2001295	fibrillar center|tissue homeostasis|acetyl-CoA carboxylase activity|protein binding|ATP binding|cytosol|acetyl-CoA metabolic process|fatty acid biosynthetic process|carnitine shuttle|actin cytoskeleton|protein metabolic process|positive regulation of cellular metabolic process|identical protein binding|regulation of cholesterol biosynthetic process|metal ion binding|fatty-acyl-CoA biosynthetic pr…	hsa00061,hsa00620,hsa00640,hsa04152,hsa04910,hsa04922	Fatty acid biosynthesis|Pyruvate metabolism|Propanoate metabolism|AMPK signaling pathway|Insulin signaling pathway|Glucagon signaling pathway
ACACA	17	37404763	37408041	3279	*	17-37404762-37408041-[37407235-37407239]	39081	Promoter (<=1kb)	37084992	37406822	321831	2	XM_006721853.1	0	31	acetyl-CoA carboxylase alpha	GO:0001650,GO:0001894,GO:0003989,GO:0005515,GO:0005524,GO:0005829,GO:0006084,GO:0006633,GO:0006853,GO:0015629,GO:0019538,GO:0031325,GO:0042802,GO:0045540,GO:0046872,GO:0046949,GO:0051289,GO:0055088,GO:0071380,GO:2001295	fibrillar center|tissue homeostasis|acetyl-CoA carboxylase activity|protein binding|ATP binding|cytosol|acetyl-CoA metabolic process|fatty acid biosynthetic process|carnitine shuttle|actin cytoskeleton|protein metabolic process|positive regulation of cellular metabolic process|identical protein binding|regulation of cholesterol biosynthetic process|metal ion binding|fatty-acyl-CoA biosynthetic pr…	hsa00061,hsa00620,hsa00640,hsa04152,hsa04910,hsa04922	Fatty acid biosynthesis|Pyruvate metabolism|Propanoate metabolism|AMPK signaling pathway|Insulin signaling pathway|Glucagon signaling pathway
ACACB	12	109191186	109196192	5007	*	12-109191185-109196192-[109191618-109192607]	28033	Exon (XM_011538265.2/ACACB, exon 14 of 28)	109154664	109267952	113289	1	XM_017019252.2	36522	32	acetyl-CoA carboxylase beta	GO:0003989,GO:0005515,GO:0005524,GO:0005634,GO:0005739,GO:0005741,GO:0005829,GO:0006084,GO:0006633,GO:0006853,GO:0009374,GO:0010629,GO:0010884,GO:0010906,GO:0014070,GO:0031325,GO:0031667,GO:0031999,GO:0042493,GO:0042802,GO:0043086,GO:0045540,GO:0046872,GO:0051289,GO:0060421,GO:0097009,GO:2001295	acetyl-CoA carboxylase activity|protein binding|ATP binding|nucleus|mitochondrion|mitochondrial outer membrane|cytosol|acetyl-CoA metabolic process|fatty acid biosynthetic process|carnitine shuttle|biotin binding|negative regulation of gene expression|positive regulation of lipid storage|regulation of glucose metabolic process|response to organic cyclic compound|positive regulation of cellular me…	hsa00061,hsa00620,hsa00640,hsa04152,hsa04910,hsa04920,hsa04922,hsa04931	Fatty acid biosynthesis|Pyruvate metabolism|Propanoate metabolism|AMPK signaling pathway|Insulin signaling pathway|Adipocytokine signaling pathway|Glucagon signaling pathway|Insulin resistance
ACACB	12	109151170	109157135	5966	*	12-109151169-109157135-[109154795-109154837]	44425	Promoter (<=1kb)	109154643	109268226	113584	1	XR_002957322.1	0	32	acetyl-CoA carboxylase beta	GO:0003989,GO:0005515,GO:0005524,GO:0005634,GO:0005739,GO:0005741,GO:0005829,GO:0006084,GO:0006633,GO:0006853,GO:0009374,GO:0010629,GO:0010884,GO:0010906,GO:0014070,GO:0031325,GO:0031667,GO:0031999,GO:0042493,GO:0042802,GO:0043086,GO:0045540,GO:0046872,GO:0051289,GO:0060421,GO:0097009,GO:2001295	acetyl-CoA carboxylase activity|protein binding|ATP binding|nucleus|mitochondrion|mitochondrial outer membrane|cytosol|acetyl-CoA metabolic process|fatty acid biosynthetic process|carnitine shuttle|biotin binding|negative regulation of gene expression|positive regulation of lipid storage|regulation of glucose metabolic process|response to organic cyclic compound|positive regulation of cellular me…	hsa00061,hsa00620,hsa00640,hsa04152,hsa04910,hsa04920,hsa04922,hsa04931	Fatty acid biosynthesis|Pyruvate metabolism|Propanoate metabolism|AMPK signaling pathway|Insulin signaling pathway|Adipocytokine signaling pathway|Glucagon signaling pathway|Insulin resistance
ACAD8	11	134252823	134256883	4061	*	11-134252822-134256883-[134253633-134253642]	36299	Promoter (<=1kb)	134253538	134265858	12321	1	XM_017017546.2	0	27034	acyl-CoA dehydrogenase family member 8	GO:0003995,GO:0005759,GO:0006574,GO:0006629,GO:0009083,GO:0050660,GO:0055114	acyl-CoA dehydrogenase activity|mitochondrial matrix|valine catabolic process|lipid metabolic process|branched-chain amino acid catabolic process|flavin adenine dinucleotide binding|oxidation-reduction process	hsa00280	Valine, leucine and isoleucine degradation
ACAD9	3	128903337	128908380	5044	*	3-128903336-128908380-[128906546-128906553]	31106	Exon (XM_024453484.1/ACAD9, exon 10 of 18)	128879620	128913114	33495	1	XR_427367.3	23717	28976	acyl-CoA dehydrogenase family member 9	GO:0000062,GO:0001676,GO:0004466,GO:0005515,GO:0005634,GO:0005739,GO:0005743,GO:0017099,GO:0030425,GO:0031966,GO:0032981,GO:0050660,GO:0051791,GO:0055114,GO:0070991	fatty-acyl-CoA binding|long-chain fatty acid metabolic process|long-chain-acyl-CoA dehydrogenase activity|protein binding|nucleus|mitochondrion|mitochondrial inner membrane|very-long-chain-acyl-CoA dehydrogenase activity|dendrite|mitochondrial membrane|mitochondrial respiratory chain complex I assembly|flavin adenine dinucleotide binding|medium-chain fatty acid metabolic process|oxidation-reducti…
ACAD9	3	128877106	128881074	3969	*	3-128877105-128881074-[128879664-128879848]	28382	Promoter (<=1kb)	128879596	128913114	33519	1	XM_024453484.1	0	28976	acyl-CoA dehydrogenase family member 9	GO:0000062,GO:0001676,GO:0004466,GO:0005515,GO:0005634,GO:0005739,GO:0005743,GO:0017099,GO:0030425,GO:0031966,GO:0032981,GO:0050660,GO:0051791,GO:0055114,GO:0070991	fatty-acyl-CoA binding|long-chain fatty acid metabolic process|long-chain-acyl-CoA dehydrogenase activity|protein binding|nucleus|mitochondrion|mitochondrial inner membrane|very-long-chain-acyl-CoA dehydrogenase activity|dendrite|mitochondrial membrane|mitochondrial respiratory chain complex I assembly|flavin adenine dinucleotide binding|medium-chain fatty acid metabolic process|oxidation-reducti…
ACADM	1	75723676	75726786	3111	*	1-75723675-75726786-[75724091-75724285]	34017	Promoter (<=1kb)	75724709	75763679	38971	1	NM_000016.6	0	34	acyl-CoA dehydrogenase medium chain	GO:0003995,GO:0005634,GO:0005739,GO:0005759,GO:0006635,GO:0019216,GO:0019254,GO:0030424,GO:0031966,GO:0033539,GO:0042802,GO:0045329,GO:0050660,GO:0051791,GO:0051793,GO:0055114,GO:0070991	acyl-CoA dehydrogenase activity|nucleus|mitochondrion|mitochondrial matrix|fatty acid beta-oxidation|regulation of lipid metabolic process|carnitine metabolic process, CoA-linked|axon|mitochondrial membrane|fatty acid beta-oxidation using acyl-CoA dehydrogenase|identical protein binding|carnitine biosynthetic process|flavin adenine dinucleotide binding|medium-chain fatty acid metabolic process|me…	hsa00071,hsa00280,hsa03320	Fatty acid degradation|Valine, leucine and isoleucine degradation|PPAR signaling pathway
ACADS	12	120735813	120743439	7627	*	12-120735812-120743439-[120737263-120737265]	72380	3' UTR	120725826	120740008	14183	1	NM_001302554.2	9987	35	acyl-CoA dehydrogenase short chain	GO:0003995,GO:0004085,GO:0005634,GO:0005654,GO:0005739,GO:0005759,GO:0005813,GO:0006635,GO:0033539,GO:0046359,GO:0050660	acyl-CoA dehydrogenase activity|butyryl-CoA dehydrogenase activity|nucleus|nucleoplasm|mitochondrion|mitochondrial matrix|centrosome|fatty acid beta-oxidation|fatty acid beta-oxidation using acyl-CoA dehydrogenase|butyrate catabolic process|flavin adenine dinucleotide binding	hsa00071,hsa00280,hsa00410,hsa00640,hsa00650	Fatty acid degradation|Valine, leucine and isoleucine degradation|beta-Alanine metabolism|Propanoate metabolism|Butanoate metabolism
ACADS	12	120724829	120728302	3474	*	12-120724828-120728302-[120725862-120725871]	35874	Promoter (<=1kb)	120725826	120740008	14183	1	NM_000017.4	0	35	acyl-CoA dehydrogenase short chain	GO:0003995,GO:0004085,GO:0005634,GO:0005654,GO:0005739,GO:0005759,GO:0005813,GO:0006635,GO:0033539,GO:0046359,GO:0050660	acyl-CoA dehydrogenase activity|butyryl-CoA dehydrogenase activity|nucleus|nucleoplasm|mitochondrion|mitochondrial matrix|centrosome|fatty acid beta-oxidation|fatty acid beta-oxidation using acyl-CoA dehydrogenase|butyrate catabolic process|flavin adenine dinucleotide binding	hsa00071,hsa00280,hsa00410,hsa00640,hsa00650	Fatty acid degradation|Valine, leucine and isoleucine degradation|beta-Alanine metabolism|Propanoate metabolism|Butanoate metabolism
ACADVL	17	7213919	7236566	22648	*	17-7213918-7236566-[7226883-7226892]	235318	Promoter (<=1kb)	7217125	7225266	8142	1	NM_001270447.2	0	37	acyl-CoA dehydrogenase very long chain	GO:0000062,GO:0001659,GO:0003995,GO:0004466,GO:0005515,GO:0005654,GO:0005730,GO:0005739,GO:0005759,GO:0006635,GO:0009409,GO:0015980,GO:0017099,GO:0030855,GO:0031314,GO:0031966,GO:0033539,GO:0036498,GO:0042645,GO:0042802,GO:0045717,GO:0046322,GO:0050660,GO:0090181	fatty-acyl-CoA binding|temperature homeostasis|acyl-CoA dehydrogenase activity|long-chain-acyl-CoA dehydrogenase activity|protein binding|nucleoplasm|nucleolus|mitochondrion|mitochondrial matrix|fatty acid beta-oxidation|response to cold|energy derivation by oxidation of organic compounds|very-long-chain-acyl-CoA dehydrogenase activity|epithelial cell differentiation|extrinsic component of mitoch…	hsa00071	Fatty acid degradation
ACAP1	17	7334325	7339106	4782	*	17-7334324-7339106-[7335842-7335846]	38330	Promoter (<=1kb)	7336506	7354944	18439	1	XR_429827.3	0	9744	ArfGAP with coiled-coil, ankyrin repeat and PH domains 1	GO:0005096,GO:0005515,GO:0015031,GO:0016020,GO:0043547,GO:0046872,GO:0055038	GTPase activator activity|protein binding|protein transport|membrane|positive regulation of GTPase activity|metal ion binding|recycling endosome membrane	hsa04144	Endocytosis
ACAP3	1	1290066	1316665	26600	*	1-1290065-1316665-[1291772-1311345]	350509	Promoter (<=1kb)	1292384	1298113	5730	2	XM_005244717.3	0	116983	ArfGAP with coiled-coil, ankyrin repeat and PH domains 3	GO:0001764,GO:0005096,GO:0010975,GO:0030426,GO:0043547,GO:0046872	neuron migration|GTPase activator activity|regulation of neuron projection development|growth cone|positive regulation of GTPase activity|metal ion binding	hsa04144	Endocytosis
ACAT1	11	108161133	108167597	6465	*	11-108161132-108167597-[108164994-108165315]	27248	Exon (XM_017017802.1/NPAT, exon 16 of 18)	108127893	108147603	19711	1	XM_024448514.1	33240	38	acetyl-CoA acetyltransferase 1	GO:0003985,GO:0005739,GO:0005759,GO:0006085,GO:0006550,GO:0006635,GO:0009083,GO:0015936,GO:0015937,GO:0016453,GO:0030955,GO:0034435,GO:0046356,GO:0046951,GO:0046952,GO:0070062,GO:1902224,GO:1902860	acetyl-CoA C-acetyltransferase activity|mitochondrion|mitochondrial matrix|acetyl-CoA biosynthetic process|isoleucine catabolic process|fatty acid beta-oxidation|branched-chain amino acid catabolic process|coenzyme A metabolic process|coenzyme A biosynthetic process|C-acetyltransferase activity|potassium ion binding|cholesterol esterification|acetyl-CoA catabolic process|ketone body biosynthetic …	hsa00071,hsa00072,hsa00280,hsa00310,hsa00380,hsa00620,hsa00630,hsa00640,hsa00650,hsa00900,hsa04975	Fatty acid degradation|Synthesis and degradation of ketone bodies|Valine, leucine and isoleucine degradation|Lysine degradation|Tryptophan metabolism|Pyruvate metabolism|Glyoxylate and dicarboxylate metabolism|Propanoate metabolism|Butanoate metabolism|Terpenoid backbone biosynthesis|Fat digestion and absorption
ACAT1	11	108120026	108123118	3093	*	11-108120025-108123118-[108121791-108121793]	27810	Promoter (<=1kb)	108121567	108147603	26037	1	NM_000019.4	0	38	acetyl-CoA acetyltransferase 1	GO:0003985,GO:0005739,GO:0005759,GO:0006085,GO:0006550,GO:0006635,GO:0009083,GO:0015936,GO:0015937,GO:0016453,GO:0030955,GO:0034435,GO:0046356,GO:0046951,GO:0046952,GO:0070062,GO:1902224,GO:1902860	acetyl-CoA C-acetyltransferase activity|mitochondrion|mitochondrial matrix|acetyl-CoA biosynthetic process|isoleucine catabolic process|fatty acid beta-oxidation|branched-chain amino acid catabolic process|coenzyme A metabolic process|coenzyme A biosynthetic process|C-acetyltransferase activity|potassium ion binding|cholesterol esterification|acetyl-CoA catabolic process|ketone body biosynthetic …	hsa00071,hsa00072,hsa00280,hsa00310,hsa00380,hsa00620,hsa00630,hsa00640,hsa00650,hsa00900,hsa04975	Fatty acid degradation|Synthesis and degradation of ketone bodies|Valine, leucine and isoleucine degradation|Lysine degradation|Tryptophan metabolism|Pyruvate metabolism|Glyoxylate and dicarboxylate metabolism|Propanoate metabolism|Butanoate metabolism|Terpenoid backbone biosynthesis|Fat digestion and absorption
ACAT2	6	159759567	159763902	4336	*	6-159759566-159763902-[159762152-159762161]	52167	Promoter (<=1kb)	159762045	159779112	17068	1	NM_005891.3	0	39	acetyl-CoA acetyltransferase 2	GO:0003985,GO:0005515,GO:0005737,GO:0005739,GO:0005829,GO:0006629,GO:0006635,GO:0006695,GO:0070062	acetyl-CoA C-acetyltransferase activity|protein binding|cytoplasm|mitochondrion|cytosol|lipid metabolic process|fatty acid beta-oxidation|cholesterol biosynthetic process|extracellular exosome	hsa00071,hsa00072,hsa00280,hsa00310,hsa00380,hsa00620,hsa00630,hsa00640,hsa00650,hsa00900,hsa04975	Fatty acid degradation|Synthesis and degradation of ketone bodies|Valine, leucine and isoleucine degradation|Lysine degradation|Tryptophan metabolism|Pyruvate metabolism|Glyoxylate and dicarboxylate metabolism|Propanoate metabolism|Butanoate metabolism|Terpenoid backbone biosynthesis|Fat digestion and absorption
ACBD4	17	45101073	45138531	37459	*	17-45101072-45138531-[45132835-45132846]	351198	Promoter (<=1kb)	45132600	45138561	5962	1	XM_011525259.2	0	79777	acyl-CoA binding domain containing 4	GO:0000062,GO:0008289	fatty-acyl-CoA binding|lipid binding
ACBD5	10	27239502	27242396	2895	*	10-27239501-27242396-[27240738-27240747]	30877	Promoter (<=1kb)	27182838	27240879	58042	2	NM_001352570.1	0	91452	acyl-CoA binding domain containing 5	GO:0000062,GO:0003674,GO:0005654,GO:0005777,GO:0005778,GO:0008289,GO:0009062,GO:0016020,GO:0016021,GO:0016236,GO:0030242,GO:0035973	fatty-acyl-CoA binding|molecular_function|nucleoplasm|peroxisome|peroxisomal membrane|lipid binding|fatty acid catabolic process|membrane|integral component of membrane|macroautophagy|autophagy of peroxisome|aggrephagy
ACBD6	1	180500299	180504750	4452	*	1-180500298-180504750-[180502667-180502861]	47960	Promoter (<=1kb)	180269663	180502577	232915	2	XR_001737484.2	0	84320	acyl-CoA binding domain containing 6	GO:0000062,GO:0005515,GO:0005829,GO:0006637,GO:0008289	fatty-acyl-CoA binding|protein binding|cytosol|acyl-CoA metabolic process|lipid binding
ACBD6	1	180481334	180487900	6567	*	1-180481333-180487900-[180482909-180483079]	33021	Intron (XR_001737484.2/ACBD6, intron 3 of 9)	180269663	180502577	232915	2	XR_001737484.2	14677	84320	acyl-CoA binding domain containing 6	GO:0000062,GO:0005515,GO:0005829,GO:0006637,GO:0008289	fatty-acyl-CoA binding|protein binding|cytosol|acyl-CoA metabolic process|lipid binding
ACBD7	10	15083528	15085929	2402	*	10-15083527-15085929-[15084786-15084978]	28499	Promoter (2-3kb)	15075475	15088776	13302	2	NM_001039844.3	2847	414149	acyl-CoA binding domain containing 7	GO:0000062,GO:0005515,GO:0008289	fatty-acyl-CoA binding|protein binding|lipid binding
ACCS	11	44075109	44081253	6145	*	11-44075108-44081253-[44079972-44079980]	38477	5' UTR	44067826	44084237	16412	1	XM_011520407.1	7283	84680	1-aminocyclopropane-1-carboxylate synthase homolog (inactive)	GO:0005515,GO:0016847,GO:0030170,GO:0042218,GO:0042802	protein binding|1-aminocyclopropane-1-carboxylate synthase activity|pyridoxal phosphate binding|1-aminocyclopropane-1-carboxylate biosynthetic process|identical protein binding
ACCS	11	44065438	44069178	3741	*	11-44065437-44069178-[44066217-44066221]	41661	Promoter (<=1kb)	44066118	44084237	18120	1	XM_011520410.2	0	84680	1-aminocyclopropane-1-carboxylate synthase homolog (inactive)	GO:0005515,GO:0016847,GO:0030170,GO:0042218,GO:0042802	protein binding|1-aminocyclopropane-1-carboxylate synthase activity|pyridoxal phosphate binding|1-aminocyclopropane-1-carboxylate biosynthetic process|identical protein binding
ACCSL	11	44001153	44010168	9016	*	11-44001152-44010168-[44008257-44008266]	54617	Distal Intergenic	44047981	44059977	11997	1	NM_001031854.2	-37813	390110	1-aminocyclopropane-1-carboxylate synthase homolog (inactive) like	GO:0003824,GO:0009058,GO:0030170	catalytic activity|biosynthetic process|pyridoxal phosphate binding
ACCSL	11	44013846	44019494	5649	*	11-44013845-44019494-[44018186-44018201]	34841	Distal Intergenic	44047981	44059977	11997	1	NM_001031854.2	-28487	390110	1-aminocyclopropane-1-carboxylate synthase homolog (inactive) like	GO:0003824,GO:0009058,GO:0030170	catalytic activity|biosynthetic process|pyridoxal phosphate binding
ACCSL	11	44033856	44041093	7238	*	11-44033855-44041093-[44039211-44039366]	36817	Distal Intergenic	44047981	44059977	11997	1	NM_001031854.2	-6888	390110	1-aminocyclopropane-1-carboxylate synthase homolog (inactive) like	GO:0003824,GO:0009058,GO:0030170	catalytic activity|biosynthetic process|pyridoxal phosphate binding
ACD	16	67643656	67664495	20840	*	16-67643655-67664495-[67660043-67660070]	177181	Promoter (<=1kb)	67657512	67660260	2749	2	NM_001082486.2	0	65057	ACD shelterin complex subunit and telomerase recruitment factor	GO:0000723,GO:0000781,GO:0000783,GO:0005515,GO:0005654,GO:0005697,GO:0006886,GO:0007004,GO:0016233,GO:0016604,GO:0031848,GO:0032202,GO:0032211,GO:0032212,GO:0042162,GO:0044877,GO:0051973,GO:0060381,GO:0070182,GO:0070187,GO:0070198,GO:0070200	telomere maintenance|chromosome, telomeric region|nuclear telomere cap complex|protein binding|nucleoplasm|telomerase holoenzyme complex|intracellular protein transport|telomere maintenance via telomerase|telomere capping|nuclear body|protection from non-homologous end joining at telomere|telomere assembly|negative regulation of telomere maintenance via telomerase|positive regulation of telomere …
ACE	17	63473896	63500323	26428	*	17-63473895-63500323-[63497201-63497283]	270257	Promoter (<=1kb)	63477061	63498373	21313	1	NM_000789.4	0	1636	angiotensin I converting enzyme	GO:0001822,GO:0001974,GO:0002003,GO:0002019,GO:0002446,GO:0002474,GO:0003081,GO:0003084,GO:0004175,GO:0004180,GO:0005576,GO:0005615,GO:0005764,GO:0005768,GO:0005886,GO:0006508,GO:0007283,GO:0008217,GO:0008237,GO:0008238,GO:0008240,GO:0008241,GO:0008270,GO:0009897,GO:0010608,GO:0010629,GO:0014910,GO:0016021,GO:0019229,GO:0031404,GO:0031434,GO:0031711,GO:0032091,GO:0032092,GO:0032943,GO:0042447,GO:…	kidney development|blood vessel remodeling|angiotensin maturation|regulation of renal output by angiotensin|neutrophil mediated immunity|antigen processing and presentation of peptide antigen via MHC class I|regulation of systemic arterial blood pressure by renin-angiotensin|positive regulation of systemic arterial blood pressure|endopeptidase activity|carboxypeptidase activity|extracellular regi…	hsa04614,hsa04924,hsa05142,hsa05171,hsa05410	Renin-angiotensin system|Renin secretion|Chagas disease|Coronavirus disease - COVID-19|Hypertrophic cardiomyopathy
ACER3	11	76859358	76863521	4164	*	11-76859357-76863521-[76861438-76861599]	36135	Promoter (<=1kb)	76860888	76997224	136337	1	XM_017017987.1	0	55331	alkaline ceramidase 3	GO:0005509,GO:0005789,GO:0008270,GO:0008284,GO:0016021,GO:0017040,GO:0030148,GO:0030173,GO:0030176,GO:0042552,GO:0043067,GO:0046512,GO:0046514,GO:0070774,GO:0071602,GO:0071633,GO:0102121	calcium ion binding|endoplasmic reticulum membrane|zinc ion binding|positive regulation of cell population proliferation|integral component of membrane|N-acylsphingosine amidohydrolase activity|sphingolipid biosynthetic process|integral component of Golgi membrane|integral component of endoplasmic reticulum membrane|myelination|regulation of programmed cell death|sphingosine biosynthetic process|…	hsa00600	Sphingolipid metabolism
ACHE	7	100883500	100898601	15102	*	7-100883499-100898601-[100889928-100889932]	131209	Promoter (<=1kb)	100889994	100894606	4613	2	NM_001367917.1	0	43	acetylcholinesterase (Cartwright blood group)	GO:0001507,GO:0001540,GO:0001919,GO:0002076,GO:0003990,GO:0004104,GO:0005515,GO:0005518,GO:0005576,GO:0005604,GO:0005615,GO:0005634,GO:0005794,GO:0005886,GO:0006581,GO:0006656,GO:0007155,GO:0007399,GO:0007416,GO:0009986,GO:0016020,GO:0016787,GO:0017171,GO:0031225,GO:0031594,GO:0031623,GO:0032223,GO:0042136,GO:0042166,GO:0042803,GO:0042982,GO:0043083,GO:0043236,GO:0043621,GO:0045202,GO:0048471,GO:…	acetylcholine catabolic process in synaptic cleft|amyloid-beta binding|regulation of receptor recycling|osteoblast development|acetylcholinesterase activity|cholinesterase activity|protein binding|collagen binding|extracellular region|basement membrane|extracellular space|nucleus|Golgi apparatus|plasma membrane|acetylcholine catabolic process|phosphatidylcholine biosynthetic process|cell adhesion…	hsa00564,hsa04725	Glycerophospholipid metabolism|Cholinergic synapse
ACIN1	14	23093741	23097741	4001	*	14-23093740-23097741-[23094917-23094926]	55384	Promoter (<=1kb)	23058564	23095136	36573	2	NM_001386863.1	0	22985	apoptotic chromatin condensation inducer 1	GO:0003676,GO:0003723,GO:0005515,GO:0005634,GO:0005654,GO:0005730,GO:0005829,GO:0005886,GO:0006397,GO:0008380,GO:0016607,GO:0016887,GO:0019899,GO:0030218,GO:0030263,GO:0045657,GO:0061574	nucleic acid binding|RNA binding|protein binding|nucleus|nucleoplasm|nucleolus|cytosol|plasma membrane|mRNA processing|RNA splicing|nuclear speck|ATPase activity|enzyme binding|erythrocyte differentiation|apoptotic chromosome condensation|positive regulation of monocyte differentiation|ASAP complex	hsa03013,hsa03015,hsa03040	RNA transport|mRNA surveillance pathway|Spliceosome
ACLY	17	41891895	41898184	6290	*	17-41891894-41898184-[41896602-41896611]	37782	Exon (XM_005257395.1/ACLY, exon 13 of 29)	41866918	41918951	52034	2	NM_001096.3	20767	47	ATP citrate lyase	GO:0003878,GO:0005515,GO:0005524,GO:0005576,GO:0005654,GO:0005829,GO:0005886,GO:0006085,GO:0006101,GO:0006107,GO:0006633,GO:0006695,GO:0008610,GO:0015936,GO:0016020,GO:0031325,GO:0035578,GO:0043312,GO:0046872,GO:0046949,GO:0070062,GO:1904813	ATP citrate synthase activity|protein binding|ATP binding|extracellular region|nucleoplasm|cytosol|plasma membrane|acetyl-CoA biosynthetic process|citrate metabolic process|oxaloacetate metabolic process|fatty acid biosynthetic process|cholesterol biosynthetic process|lipid biosynthetic process|coenzyme A metabolic process|membrane|positive regulation of cellular metabolic process|azurophil granu…	hsa00020	Citrate cycle (TCA cycle)
ACLY	17	41905439	41920549	15111	*	17-41905438-41920549-[41919468-41919477]	134339	Promoter (<=1kb)	41866917	41919022	52106	2	NM_001303274.1	0	47	ATP citrate lyase	GO:0003878,GO:0005515,GO:0005524,GO:0005576,GO:0005654,GO:0005829,GO:0005886,GO:0006085,GO:0006101,GO:0006107,GO:0006633,GO:0006695,GO:0008610,GO:0015936,GO:0016020,GO:0031325,GO:0035578,GO:0043312,GO:0046872,GO:0046949,GO:0070062,GO:1904813	ATP citrate synthase activity|protein binding|ATP binding|extracellular region|nucleoplasm|cytosol|plasma membrane|acetyl-CoA biosynthetic process|citrate metabolic process|oxaloacetate metabolic process|fatty acid biosynthetic process|cholesterol biosynthetic process|lipid biosynthetic process|coenzyme A metabolic process|membrane|positive regulation of cellular metabolic process|azurophil granu…	hsa00020	Citrate cycle (TCA cycle)
ACO1	9	32383257	32392433	9177	*	9-32383256-32392433-[32384934-32385000]	74588	Promoter (<=1kb)	32384643	32454769	70127	1	NM_001278352.2	0	48	aconitase 1	GO:0003723,GO:0003994,GO:0005515,GO:0005737,GO:0005739,GO:0005783,GO:0005794,GO:0005829,GO:0006099,GO:0006101,GO:0006417,GO:0006879,GO:0009791,GO:0010040,GO:0030350,GO:0046872,GO:0047780,GO:0050892,GO:0051538,GO:0051539,GO:0070062	RNA binding|aconitate hydratase activity|protein binding|cytoplasm|mitochondrion|endoplasmic reticulum|Golgi apparatus|cytosol|tricarboxylic acid cycle|citrate metabolic process|regulation of translation|cellular iron ion homeostasis|post-embryonic development|response to iron(II) ion|iron-responsive element binding|metal ion binding|citrate dehydratase activity|intestinal absorption|3 iron, 4 su…	hsa00020,hsa00630	Citrate cycle (TCA cycle)|Glyoxylate and dicarboxylate metabolism
ACO1	9	32393668	32397043	3376	*	9-32393667-32397043-[32394514-32394731]	37716	Intron (NM_001278352.2/ACO1, intron 2 of 21)	32403858	32450836	46979	1	XM_011517888.2	-6815	48	aconitase 1	GO:0003723,GO:0003994,GO:0005515,GO:0005737,GO:0005739,GO:0005783,GO:0005794,GO:0005829,GO:0006099,GO:0006101,GO:0006417,GO:0006879,GO:0009791,GO:0010040,GO:0030350,GO:0046872,GO:0047780,GO:0050892,GO:0051538,GO:0051539,GO:0070062	RNA binding|aconitate hydratase activity|protein binding|cytoplasm|mitochondrion|endoplasmic reticulum|Golgi apparatus|cytosol|tricarboxylic acid cycle|citrate metabolic process|regulation of translation|cellular iron ion homeostasis|post-embryonic development|response to iron(II) ion|iron-responsive element binding|metal ion binding|citrate dehydratase activity|intestinal absorption|3 iron, 4 su…	hsa00020,hsa00630	Citrate cycle (TCA cycle)|Glyoxylate and dicarboxylate metabolism
ACO1	9	32411583	32418556	6974	*	9-32411582-32418556-[32416806-32416810]	36525	Exon (NM_001278352.2/ACO1, exon 6 of 22)	32403858	32450836	46979	1	XM_011517888.2	7725	48	aconitase 1	GO:0003723,GO:0003994,GO:0005515,GO:0005737,GO:0005739,GO:0005783,GO:0005794,GO:0005829,GO:0006099,GO:0006101,GO:0006417,GO:0006879,GO:0009791,GO:0010040,GO:0030350,GO:0046872,GO:0047780,GO:0050892,GO:0051538,GO:0051539,GO:0070062	RNA binding|aconitate hydratase activity|protein binding|cytoplasm|mitochondrion|endoplasmic reticulum|Golgi apparatus|cytosol|tricarboxylic acid cycle|citrate metabolic process|regulation of translation|cellular iron ion homeostasis|post-embryonic development|response to iron(II) ion|iron-responsive element binding|metal ion binding|citrate dehydratase activity|intestinal absorption|3 iron, 4 su…	hsa00020,hsa00630	Citrate cycle (TCA cycle)|Glyoxylate and dicarboxylate metabolism
ACO1	9	32430161	32433485	3325	*	9-32430160-32433485-[32431218-32431227]	31941	Exon (NM_001278352.2/ACO1, exon 15 of 22)	32403858	32450836	46979	1	XM_011517888.2	26303	48	aconitase 1	GO:0003723,GO:0003994,GO:0005515,GO:0005737,GO:0005739,GO:0005783,GO:0005794,GO:0005829,GO:0006099,GO:0006101,GO:0006417,GO:0006879,GO:0009791,GO:0010040,GO:0030350,GO:0046872,GO:0047780,GO:0050892,GO:0051538,GO:0051539,GO:0070062	RNA binding|aconitate hydratase activity|protein binding|cytoplasm|mitochondrion|endoplasmic reticulum|Golgi apparatus|cytosol|tricarboxylic acid cycle|citrate metabolic process|regulation of translation|cellular iron ion homeostasis|post-embryonic development|response to iron(II) ion|iron-responsive element binding|metal ion binding|citrate dehydratase activity|intestinal absorption|3 iron, 4 su…	hsa00020,hsa00630	Citrate cycle (TCA cycle)|Glyoxylate and dicarboxylate metabolism
ACO2	22	41466038	41471189	5152	*	22-41466037-41471189-[41468830-41468859]	37139	Promoter (<=1kb)	41468756	41528979	60224	1	XM_024452250.1	0	50	aconitase 2	GO:0003994,GO:0005506,GO:0005739,GO:0005759,GO:0005829,GO:0006091,GO:0006099,GO:0006101,GO:0047780,GO:0051539	aconitate hydratase activity|iron ion binding|mitochondrion|mitochondrial matrix|cytosol|generation of precursor metabolites and energy|tricarboxylic acid cycle|citrate metabolic process|citrate dehydratase activity|4 iron, 4 sulfur cluster binding	hsa00020,hsa00630	Citrate cycle (TCA cycle)|Glyoxylate and dicarboxylate metabolism
ACOT1	14	73488995	73493792	4798	*	14-73488994-73493792-[73491150-73491420]	38802	Promoter (<=1kb)	73493021	73543799	50779	1	XM_017021591.1	0	641371	acyl-CoA thioesterase 1	GO:0000038,GO:0001676,GO:0005829,GO:0006631,GO:0006637,GO:0016290,GO:0047617,GO:0052689,GO:0102991	very long-chain fatty acid metabolic process|long-chain fatty acid metabolic process|cytosol|fatty acid metabolic process|acyl-CoA metabolic process|palmitoyl-CoA hydrolase activity|acyl-CoA hydrolase activity|carboxylic ester hydrolase activity|myristoyl-CoA hydrolase activity	hsa00062,hsa01040,hsa04913	Fatty acid elongation|Biosynthesis of unsaturated fatty acids|Ovarian steroidogenesis
ACOT11	1	54541621	54553392	11772	*	1-54541620-54553392-[54542398-54542428]	92586	Promoter (<=1kb)	54548228	54610329	62102	1	NM_147161.4	0	26027	acyl-CoA thioesterase 11	GO:0005759,GO:0005829,GO:0006631,GO:0006637,GO:0008289,GO:0009266,GO:0009409,GO:0016290,GO:0035556,GO:0036042,GO:0047617,GO:0052689,GO:0070062,GO:0102991,GO:0120163	mitochondrial matrix|cytosol|fatty acid metabolic process|acyl-CoA metabolic process|lipid binding|response to temperature stimulus|response to cold|palmitoyl-CoA hydrolase activity|intracellular signal transduction|long-chain fatty acyl-CoA binding|acyl-CoA hydrolase activity|carboxylic ester hydrolase activity|extracellular exosome|myristoyl-CoA hydrolase activity|negative regulation of cold-in…
ACOT11	1	54579025	54586996	7972	*	1-54579024-54586996-[54585106-54585110]	71532	Exon (NM_147161.4/ACOT11, exon 2 of 16)	54548228	54639192	90965	1	NM_015547.4	30797	26027	acyl-CoA thioesterase 11	GO:0005759,GO:0005829,GO:0006631,GO:0006637,GO:0008289,GO:0009266,GO:0009409,GO:0016290,GO:0035556,GO:0036042,GO:0047617,GO:0052689,GO:0070062,GO:0102991,GO:0120163	mitochondrial matrix|cytosol|fatty acid metabolic process|acyl-CoA metabolic process|lipid binding|response to temperature stimulus|response to cold|palmitoyl-CoA hydrolase activity|intracellular signal transduction|long-chain fatty acyl-CoA binding|acyl-CoA hydrolase activity|carboxylic ester hydrolase activity|extracellular exosome|myristoyl-CoA hydrolase activity|negative regulation of cold-in…
ACOT12	5	81419662	81424423	4762	*	5-81419661-81424423-[81420221-81420230]	27876	3' UTR	81309045	81394174	85130	2	XM_017009047.1	-25488	134526	acyl-CoA thioesterase 12	GO:0003986,GO:0005515,GO:0005524,GO:0005829,GO:0006084,GO:0006631,GO:0006637,GO:0008289,GO:0036042,GO:0042802,GO:0047617,GO:0052689	acetyl-CoA hydrolase activity|protein binding|ATP binding|cytosol|acetyl-CoA metabolic process|fatty acid metabolic process|acyl-CoA metabolic process|lipid binding|long-chain fatty acyl-CoA binding|identical protein binding|acyl-CoA hydrolase activity|carboxylic ester hydrolase activity	hsa00620	Pyruvate metabolism
ACOT7	1	6384622	6388224	3603	*	1-6384621-6388224-[6386099-6386105]	40505	Promoter (<=1kb)	6264272	6385768	121497	2	NM_181864.3	0	11332	acyl-CoA thioesterase 7	GO:0000062,GO:0005515,GO:0005654,GO:0005739,GO:0005829,GO:0006631,GO:0006637,GO:0015937,GO:0016290,GO:0036042,GO:0036114,GO:0036116,GO:0042803,GO:0047617,GO:0051792,GO:0052689,GO:0070062,GO:0102991,GO:1900535	fatty-acyl-CoA binding|protein binding|nucleoplasm|mitochondrion|cytosol|fatty acid metabolic process|acyl-CoA metabolic process|coenzyme A biosynthetic process|palmitoyl-CoA hydrolase activity|long-chain fatty acyl-CoA binding|medium-chain fatty-acyl-CoA catabolic process|long-chain fatty-acyl-CoA catabolic process|protein homodimerization activity|acyl-CoA hydrolase activity|medium-chain fatty …	hsa00062,hsa01040	Fatty acid elongation|Biosynthesis of unsaturated fatty acids
ACOT7	1	6390810	6394653	3844	*	1-6390809-6394653-[6393722-6393731]	39415	Promoter (<=1kb)	6264272	6393767	129496	2	NM_007274.4	0	11332	acyl-CoA thioesterase 7	GO:0000062,GO:0005515,GO:0005654,GO:0005739,GO:0005829,GO:0006631,GO:0006637,GO:0015937,GO:0016290,GO:0036042,GO:0036114,GO:0036116,GO:0042803,GO:0047617,GO:0051792,GO:0052689,GO:0070062,GO:0102991,GO:1900535	fatty-acyl-CoA binding|protein binding|nucleoplasm|mitochondrion|cytosol|fatty acid metabolic process|acyl-CoA metabolic process|coenzyme A biosynthetic process|palmitoyl-CoA hydrolase activity|long-chain fatty acyl-CoA binding|medium-chain fatty-acyl-CoA catabolic process|long-chain fatty-acyl-CoA catabolic process|protein homodimerization activity|acyl-CoA hydrolase activity|medium-chain fatty …	hsa00062,hsa01040	Fatty acid elongation|Biosynthesis of unsaturated fatty acids
ACOT7	1	6332782	6339550	6769	*	1-6332781-6339550-[6334017-6334021]	43108	Exon (NM_181866.3/ACOT7, exon 3 of 9)	6264272	6358929	94658	2	NM_181866.3	19379	11332	acyl-CoA thioesterase 7	GO:0000062,GO:0005515,GO:0005654,GO:0005739,GO:0005829,GO:0006631,GO:0006637,GO:0015937,GO:0016290,GO:0036042,GO:0036114,GO:0036116,GO:0042803,GO:0047617,GO:0051792,GO:0052689,GO:0070062,GO:0102991,GO:1900535	fatty-acyl-CoA binding|protein binding|nucleoplasm|mitochondrion|cytosol|fatty acid metabolic process|acyl-CoA metabolic process|coenzyme A biosynthetic process|palmitoyl-CoA hydrolase activity|long-chain fatty acyl-CoA binding|medium-chain fatty-acyl-CoA catabolic process|long-chain fatty-acyl-CoA catabolic process|protein homodimerization activity|acyl-CoA hydrolase activity|medium-chain fatty …	hsa00062,hsa01040	Fatty acid elongation|Biosynthesis of unsaturated fatty acids
ACOT7	1	6341652	6361144	19493	*	1-6341651-6361144-[6358797-6358806]	135002	Promoter (<=1kb)	6264272	6358929	94658	2	NM_181866.3	0	11332	acyl-CoA thioesterase 7	GO:0000062,GO:0005515,GO:0005654,GO:0005739,GO:0005829,GO:0006631,GO:0006637,GO:0015937,GO:0016290,GO:0036042,GO:0036114,GO:0036116,GO:0042803,GO:0047617,GO:0051792,GO:0052689,GO:0070062,GO:0102991,GO:1900535	fatty-acyl-CoA binding|protein binding|nucleoplasm|mitochondrion|cytosol|fatty acid metabolic process|acyl-CoA metabolic process|coenzyme A biosynthetic process|palmitoyl-CoA hydrolase activity|long-chain fatty acyl-CoA binding|medium-chain fatty-acyl-CoA catabolic process|long-chain fatty-acyl-CoA catabolic process|protein homodimerization activity|acyl-CoA hydrolase activity|medium-chain fatty …	hsa00062,hsa01040	Fatty acid elongation|Biosynthesis of unsaturated fatty acids
ACOT7	1	6317937	6322878	4942	*	1-6317936-6322878-[6320024-6320033]	38319	Exon (NM_181866.3/ACOT7, exon 6 of 9)	6264272	6358929	94658	2	NM_181866.3	36051	11332	acyl-CoA thioesterase 7	GO:0000062,GO:0005515,GO:0005654,GO:0005739,GO:0005829,GO:0006631,GO:0006637,GO:0015937,GO:0016290,GO:0036042,GO:0036114,GO:0036116,GO:0042803,GO:0047617,GO:0051792,GO:0052689,GO:0070062,GO:0102991,GO:1900535	fatty-acyl-CoA binding|protein binding|nucleoplasm|mitochondrion|cytosol|fatty acid metabolic process|acyl-CoA metabolic process|coenzyme A biosynthetic process|palmitoyl-CoA hydrolase activity|long-chain fatty acyl-CoA binding|medium-chain fatty-acyl-CoA catabolic process|long-chain fatty-acyl-CoA catabolic process|protein homodimerization activity|acyl-CoA hydrolase activity|medium-chain fatty …	hsa00062,hsa01040	Fatty acid elongation|Biosynthesis of unsaturated fatty acids
ACOT7	1	6309944	6315353	5410	*	1-6309943-6315353-[6314473-6314482]	28548	Intron (NM_181866.3/ACOT7, intron 6 of 8)	6264272	6358929	94658	2	NM_181866.3	43576	11332	acyl-CoA thioesterase 7	GO:0000062,GO:0005515,GO:0005654,GO:0005739,GO:0005829,GO:0006631,GO:0006637,GO:0015937,GO:0016290,GO:0036042,GO:0036114,GO:0036116,GO:0042803,GO:0047617,GO:0051792,GO:0052689,GO:0070062,GO:0102991,GO:1900535	fatty-acyl-CoA binding|protein binding|nucleoplasm|mitochondrion|cytosol|fatty acid metabolic process|acyl-CoA metabolic process|coenzyme A biosynthetic process|palmitoyl-CoA hydrolase activity|long-chain fatty acyl-CoA binding|medium-chain fatty-acyl-CoA catabolic process|long-chain fatty-acyl-CoA catabolic process|protein homodimerization activity|acyl-CoA hydrolase activity|medium-chain fatty …	hsa00062,hsa01040	Fatty acid elongation|Biosynthesis of unsaturated fatty acids
ACOT8	20	45855711	45865131	9421	*	20-45855710-45865131-[45857335-45857341]	92722	Promoter (<=1kb)	45841721	45857371	15651	2	XM_011528480.2	0	10005	acyl-CoA thioesterase 8	GO:0003986,GO:0004778,GO:0005515,GO:0005782,GO:0005829,GO:0006625,GO:0006637,GO:0006699,GO:0009062,GO:0016032,GO:0016289,GO:0016290,GO:0016559,GO:0033540,GO:0033882,GO:0036109,GO:0043649,GO:0044466,GO:0045225,GO:0047603,GO:0047617,GO:0047994,GO:0052689,GO:0052815,GO:0052816,GO:0102991	acetyl-CoA hydrolase activity|succinyl-CoA hydrolase activity|protein binding|peroxisomal matrix|cytosol|protein targeting to peroxisome|acyl-CoA metabolic process|bile acid biosynthetic process|fatty acid catabolic process|viral process|CoA hydrolase activity|palmitoyl-CoA hydrolase activity|peroxisome fission|fatty acid beta-oxidation using acyl-CoA oxidase|choloyl-CoA hydrolase activity|alpha-…	hsa00120,hsa04146	Primary bile acid biosynthesis|Peroxisome
ACOT9	X	23741885	23745579	3695	*	X-23741884-23745579-[23743248-23743257]	31120	Promoter (<=1kb)	23701055	23743276	42222	2	NM_001033583.3	0	23597	acyl-CoA thioesterase 9	GO:0003986,GO:0005739,GO:0005759,GO:0006637,GO:0047617,GO:0052689	acetyl-CoA hydrolase activity|mitochondrion|mitochondrial matrix|acyl-CoA metabolic process|acyl-CoA hydrolase activity|carboxylic ester hydrolase activity
ACOX1	17	75978491	75981334	2844	*	17-75978490-75981334-[75979315-75979319]	27485	Promoter (<=1kb)	75941507	75979166	37660	2	NM_001185039.2	0	51	acyl-CoA oxidase 1	GO:0000038,GO:0003997,GO:0005504,GO:0005777,GO:0005778,GO:0005782,GO:0005829,GO:0006091,GO:0006625,GO:0006629,GO:0006693,GO:0007283,GO:0009062,GO:0016020,GO:0016401,GO:0019216,GO:0019395,GO:0030165,GO:0033540,GO:0036109,GO:0042803,GO:0047485,GO:0050660,GO:0050665,GO:0055088,GO:0071949	very long-chain fatty acid metabolic process|acyl-CoA oxidase activity|fatty acid binding|peroxisome|peroxisomal membrane|peroxisomal matrix|cytosol|generation of precursor metabolites and energy|protein targeting to peroxisome|lipid metabolic process|prostaglandin metabolic process|spermatogenesis|fatty acid catabolic process|membrane|palmitoyl-CoA oxidase activity|regulation of lipid metabolic …	hsa00071,hsa00410,hsa00592,hsa00640,hsa01040,hsa03320,hsa04024,hsa04146	Fatty acid degradation|beta-Alanine metabolism|alpha-Linolenic acid metabolism|Propanoate metabolism|Biosynthesis of unsaturated fatty acids|PPAR signaling pathway|cAMP signaling pathway|Peroxisome
ACOX2	3	58527487	58538845	11359	*	3-58527486-58538845-[58530285-58530328]	97689	Promoter (<=1kb)	58505136	58537159	32024	2	XM_005265505.1	0	8309	acyl-CoA oxidase 2	GO:0000038,GO:0003997,GO:0005504,GO:0005515,GO:0005777,GO:0005782,GO:0005829,GO:0006625,GO:0006699,GO:0010942,GO:0016401,GO:0033540,GO:0033791,GO:0042803,GO:0043231,GO:0050660,GO:0055088,GO:0071949,GO:1902884	very long-chain fatty acid metabolic process|acyl-CoA oxidase activity|fatty acid binding|protein binding|peroxisome|peroxisomal matrix|cytosol|protein targeting to peroxisome|bile acid biosynthetic process|positive regulation of cell death|palmitoyl-CoA oxidase activity|fatty acid beta-oxidation using acyl-CoA oxidase|3alpha,7alpha,12alpha-trihydroxy-5beta-cholestanoyl-CoA 24-hydroxylase activit…	hsa00120,hsa03320,hsa04146	Primary bile acid biosynthesis|PPAR signaling pathway|Peroxisome
ACP6	1	147638606	147641796	3191	*	1-147638605-147641796-[147641063-147641072]	27863	Intron (XM_011509601.3/ACP6, intron 9 of 9)	147647366	147669795	22430	2	XM_024447500.1	27999	51205	acid phosphatase 6, lysophosphatidic	GO:0002244,GO:0003993,GO:0005737,GO:0005739,GO:0005759,GO:0006644,GO:0006654,GO:0016311,GO:0016791,GO:0052642,GO:2001311	hematopoietic progenitor cell differentiation|acid phosphatase activity|cytoplasm|mitochondrion|mitochondrial matrix|phospholipid metabolic process|phosphatidic acid biosynthetic process|dephosphorylation|phosphatase activity|lysophosphatidic acid phosphatase activity|lysobisphosphatidic acid metabolic process
ACP6	1	147668913	147673675	4763	*	1-147668912-147673675-[147669711-147669798]	46455	Promoter (<=1kb)	147626182	147670278	44097	2	XM_011509601.3	0	51205	acid phosphatase 6, lysophosphatidic	GO:0002244,GO:0003993,GO:0005737,GO:0005739,GO:0005759,GO:0006644,GO:0006654,GO:0016311,GO:0016791,GO:0052642,GO:2001311	hematopoietic progenitor cell differentiation|acid phosphatase activity|cytoplasm|mitochondrion|mitochondrial matrix|phospholipid metabolic process|phosphatidic acid biosynthetic process|dephosphorylation|phosphatase activity|lysophosphatidic acid phosphatase activity|lysobisphosphatidic acid metabolic process
ACRBP	12	6642906	6649751	6846	*	12-6642905-6649751-[6647315-6647316]	42488	Promoter (<=1kb)	6638075	6647432	9358	2	NM_032489.3	0	84519	acrosin binding protein	GO:0001669,GO:0001675,GO:0002080,GO:0003674,GO:0005576,GO:0005634,GO:0007286,GO:0008150,GO:0009566	acrosomal vesicle|acrosome assembly|acrosomal membrane|molecular_function|extracellular region|nucleus|spermatid development|biological_process|fertilization
ACSBG1	15	78189769	78197006	7238	*	15-78189768-78197006-[78194589-78194719]	63013	Exon (XM_011521391.2/ACSBG1, exon 2 of 14)	78167468	78202203	34736	2	XM_011521391.2	5197	23205	acyl-CoA synthetase bubblegum family member 1	GO:0000038,GO:0001676,GO:0004467,GO:0005524,GO:0005737,GO:0005783,GO:0005829,GO:0005886,GO:0016405,GO:0031410,GO:0031957,GO:0035338,GO:0042552,GO:0042759,GO:0051384	very long-chain fatty acid metabolic process|long-chain fatty acid metabolic process|long-chain fatty acid-CoA ligase activity|ATP binding|cytoplasm|endoplasmic reticulum|cytosol|plasma membrane|CoA-ligase activity|cytoplasmic vesicle|very long-chain fatty acid-CoA ligase activity|long-chain fatty-acyl-CoA biosynthetic process|myelination|long-chain fatty acid biosynthetic process|response to glu…	hsa00061,hsa00071,hsa03320,hsa04920	Fatty acid biosynthesis|Fatty acid degradation|PPAR signaling pathway|Adipocytokine signaling pathway
ACSBG1	15	78202401	78215339	12939	*	15-78202400-78215339-[78206312-78206492]	123403	Promoter (<=1kb)	78167468	78202203	34736	2	XM_011521391.2	-198	23205	acyl-CoA synthetase bubblegum family member 1	GO:0000038,GO:0001676,GO:0004467,GO:0005524,GO:0005737,GO:0005783,GO:0005829,GO:0005886,GO:0016405,GO:0031410,GO:0031957,GO:0035338,GO:0042552,GO:0042759,GO:0051384	very long-chain fatty acid metabolic process|long-chain fatty acid metabolic process|long-chain fatty acid-CoA ligase activity|ATP binding|cytoplasm|endoplasmic reticulum|cytosol|plasma membrane|CoA-ligase activity|cytoplasmic vesicle|very long-chain fatty acid-CoA ligase activity|long-chain fatty-acyl-CoA biosynthetic process|myelination|long-chain fatty acid biosynthetic process|response to glu…	hsa00061,hsa00071,hsa03320,hsa04920	Fatty acid biosynthesis|Fatty acid degradation|PPAR signaling pathway|Adipocytokine signaling pathway
ACSBG1	15	78239927	78245610	5684	*	15-78239926-78245610-[78244437-78244446]	47711	Distal Intergenic	78170376	78234625	64250	2	XM_017022026.1	-5302	23205	acyl-CoA synthetase bubblegum family member 1	GO:0000038,GO:0001676,GO:0004467,GO:0005524,GO:0005737,GO:0005783,GO:0005829,GO:0005886,GO:0016405,GO:0031410,GO:0031957,GO:0035338,GO:0042552,GO:0042759,GO:0051384	very long-chain fatty acid metabolic process|long-chain fatty acid metabolic process|long-chain fatty acid-CoA ligase activity|ATP binding|cytoplasm|endoplasmic reticulum|cytosol|plasma membrane|CoA-ligase activity|cytoplasmic vesicle|very long-chain fatty acid-CoA ligase activity|long-chain fatty-acyl-CoA biosynthetic process|myelination|long-chain fatty acid biosynthetic process|response to glu…	hsa00061,hsa00071,hsa03320,hsa04920	Fatty acid biosynthesis|Fatty acid degradation|PPAR signaling pathway|Adipocytokine signaling pathway
ACSBG1	15	78170455	78183246	12792	*	15-78170454-78183246-[78181167-78181176]	104621	3' UTR	78167468	78202203	34736	2	XM_011521391.2	18957	23205	acyl-CoA synthetase bubblegum family member 1	GO:0000038,GO:0001676,GO:0004467,GO:0005524,GO:0005737,GO:0005783,GO:0005829,GO:0005886,GO:0016405,GO:0031410,GO:0031957,GO:0035338,GO:0042552,GO:0042759,GO:0051384	very long-chain fatty acid metabolic process|long-chain fatty acid metabolic process|long-chain fatty acid-CoA ligase activity|ATP binding|cytoplasm|endoplasmic reticulum|cytosol|plasma membrane|CoA-ligase activity|cytoplasmic vesicle|very long-chain fatty acid-CoA ligase activity|long-chain fatty-acyl-CoA biosynthetic process|myelination|long-chain fatty acid biosynthetic process|response to glu…	hsa00061,hsa00071,hsa03320,hsa04920	Fatty acid biosynthesis|Fatty acid degradation|PPAR signaling pathway|Adipocytokine signaling pathway
ACSBG1	15	78229199	78238852	9654	*	15-78229198-78238852-[78232047-78232056]	74603	Promoter (<=1kb)	78167468	78234561	67094	2	XM_017022025.2	0	23205	acyl-CoA synthetase bubblegum family member 1	GO:0000038,GO:0001676,GO:0004467,GO:0005524,GO:0005737,GO:0005783,GO:0005829,GO:0005886,GO:0016405,GO:0031410,GO:0031957,GO:0035338,GO:0042552,GO:0042759,GO:0051384	very long-chain fatty acid metabolic process|long-chain fatty acid metabolic process|long-chain fatty acid-CoA ligase activity|ATP binding|cytoplasm|endoplasmic reticulum|cytosol|plasma membrane|CoA-ligase activity|cytoplasmic vesicle|very long-chain fatty acid-CoA ligase activity|long-chain fatty-acyl-CoA biosynthetic process|myelination|long-chain fatty acid biosynthetic process|response to glu…	hsa00061,hsa00071,hsa03320,hsa04920	Fatty acid biosynthesis|Fatty acid degradation|PPAR signaling pathway|Adipocytokine signaling pathway
ACSF2	17	50461440	50474631	13192	*	17-50461439-50474631-[50467741-50467870]	109414	Promoter (<=1kb)	50468329	50474845	6517	1	NR_110232.1	0	80221	acyl-CoA synthetase family member 2	GO:0005515,GO:0005524,GO:0005759,GO:0006631,GO:0006637,GO:0031956,GO:0047760	protein binding|ATP binding|mitochondrial matrix|fatty acid metabolic process|acyl-CoA metabolic process|medium-chain fatty acid-CoA ligase activity|butyrate-CoA ligase activity
ACSF2	17	50424510	50430631	6122	*	17-50424509-50430631-[50425576-50425580]	47241	Promoter (<=1kb)	50426218	50474837	48620	1	NM_001288968.2	0	80221	acyl-CoA synthetase family member 2	GO:0005515,GO:0005524,GO:0005759,GO:0006631,GO:0006637,GO:0031956,GO:0047760	protein binding|ATP binding|mitochondrial matrix|fatty acid metabolic process|acyl-CoA metabolic process|medium-chain fatty acid-CoA ligase activity|butyrate-CoA ligase activity
ACSF3	16	89140106	89145928	5823	*	16-89140105-89145928-[89141858-89141862]	36801	5' UTR	89136548	89155846	19299	1	NR_045667.2	3558	197322	acyl-CoA synthetase family member 3	GO:0005515,GO:0005524,GO:0005739,GO:0005759,GO:0006631,GO:0006633,GO:0016405,GO:0016878,GO:0031957,GO:0035338,GO:0090409,GO:0090410	protein binding|ATP binding|mitochondrion|mitochondrial matrix|fatty acid metabolic process|fatty acid biosynthetic process|CoA-ligase activity|acid-thiol ligase activity|very long-chain fatty acid-CoA ligase activity|long-chain fatty-acyl-CoA biosynthetic process|malonyl-CoA synthetase activity|malonate catabolic process	hsa00061,hsa00280	Fatty acid biosynthesis|Valine, leucine and isoleucine degradation
ACSF3	16	89118362	89121899	3538	*	16-89118361-89121899-[89120510-89120514]	28476	Promoter (2-3kb)	89115462	89151348	35887	1	XM_017023022.1	2900	197322	acyl-CoA synthetase family member 3	GO:0005515,GO:0005524,GO:0005739,GO:0005759,GO:0006631,GO:0006633,GO:0016405,GO:0016878,GO:0031957,GO:0035338,GO:0090409,GO:0090410	protein binding|ATP binding|mitochondrion|mitochondrial matrix|fatty acid metabolic process|fatty acid biosynthetic process|CoA-ligase activity|acid-thiol ligase activity|very long-chain fatty acid-CoA ligase activity|long-chain fatty-acyl-CoA biosynthetic process|malonyl-CoA synthetase activity|malonate catabolic process	hsa00061,hsa00280	Fatty acid biosynthesis|Valine, leucine and isoleucine degradation
ACSF3	16	89093396	89099618	6223	*	16-89093395-89099618-[89094046-89094055]	34625	Promoter (<=1kb)	89093847	89145206	51360	1	XR_933238.2	0	197322	acyl-CoA synthetase family member 3	GO:0005515,GO:0005524,GO:0005739,GO:0005759,GO:0006631,GO:0006633,GO:0016405,GO:0016878,GO:0031957,GO:0035338,GO:0090409,GO:0090410	protein binding|ATP binding|mitochondrion|mitochondrial matrix|fatty acid metabolic process|fatty acid biosynthetic process|CoA-ligase activity|acid-thiol ligase activity|very long-chain fatty acid-CoA ligase activity|long-chain fatty-acyl-CoA biosynthetic process|malonyl-CoA synthetase activity|malonate catabolic process	hsa00061,hsa00280	Fatty acid biosynthesis|Valine, leucine and isoleucine degradation
ACSL1	4	184822327	184827456	5130	*	4-184822326-184827456-[184825341-184825342]	35705	Promoter (<=1kb)	184755595	184825968	70374	2	NM_001286711.2	0	2180	acyl-CoA synthetase long chain family member 1	GO:0000038,GO:0001676,GO:0004467,GO:0005524,GO:0005739,GO:0005741,GO:0005778,GO:0005783,GO:0005789,GO:0005886,GO:0007584,GO:0008610,GO:0010747,GO:0014070,GO:0015908,GO:0016020,GO:0016021,GO:0019216,GO:0019432,GO:0033211,GO:0034201,GO:0035338,GO:0036109,GO:0042178,GO:0042493,GO:0043651,GO:0044539,GO:0047676,GO:0050197,GO:0071902,GO:0090434,GO:0120162	very long-chain fatty acid metabolic process|long-chain fatty acid metabolic process|long-chain fatty acid-CoA ligase activity|ATP binding|mitochondrion|mitochondrial outer membrane|peroxisomal membrane|endoplasmic reticulum|endoplasmic reticulum membrane|plasma membrane|response to nutrient|lipid biosynthetic process|positive regulation of long-chain fatty acid import across plasma membrane|resp…	hsa00061,hsa00071,hsa03320,hsa04146,hsa04216,hsa04714,hsa04920	Fatty acid biosynthesis|Fatty acid degradation|PPAR signaling pathway|Peroxisome|Ferroptosis|Thermogenesis|Adipocytokine signaling pathway
ACSL6	5	132022892	132029742	6851	*	5-132022891-132029742-[132024479-132024480]	34592	Distal Intergenic	131949973	132012068	62096	2	NM_001205250.1	-10824	23305	acyl-CoA synthetase long chain family member 6	GO:0000038,GO:0001676,GO:0004467,GO:0005524,GO:0005741,GO:0005778,GO:0005783,GO:0005789,GO:0005886,GO:0006637,GO:0008610,GO:0016020,GO:0016021,GO:0035338,GO:0042803,GO:0047676	very long-chain fatty acid metabolic process|long-chain fatty acid metabolic process|long-chain fatty acid-CoA ligase activity|ATP binding|mitochondrial outer membrane|peroxisomal membrane|endoplasmic reticulum|endoplasmic reticulum membrane|plasma membrane|acyl-CoA metabolic process|lipid biosynthetic process|membrane|integral component of membrane|long-chain fatty-acyl-CoA biosynthetic process|…	hsa00061,hsa00071,hsa03320,hsa04146,hsa04216,hsa04714,hsa04920	Fatty acid biosynthesis|Fatty acid degradation|PPAR signaling pathway|Peroxisome|Ferroptosis|Thermogenesis|Adipocytokine signaling pathway
ACSL6	5	131983345	132015093	31749	*	5-131983344-132015093-[131994690-131994699]	240980	Promoter (<=1kb)	131949973	132011658	61686	2	NM_001009185.3	0	23305	acyl-CoA synthetase long chain family member 6	GO:0000038,GO:0001676,GO:0004467,GO:0005524,GO:0005741,GO:0005778,GO:0005783,GO:0005789,GO:0005886,GO:0006637,GO:0008610,GO:0016020,GO:0016021,GO:0035338,GO:0042803,GO:0047676	very long-chain fatty acid metabolic process|long-chain fatty acid metabolic process|long-chain fatty acid-CoA ligase activity|ATP binding|mitochondrial outer membrane|peroxisomal membrane|endoplasmic reticulum|endoplasmic reticulum membrane|plasma membrane|acyl-CoA metabolic process|lipid biosynthetic process|membrane|integral component of membrane|long-chain fatty-acyl-CoA biosynthetic process|…	hsa00061,hsa00071,hsa03320,hsa04146,hsa04216,hsa04714,hsa04920	Fatty acid biosynthesis|Fatty acid degradation|PPAR signaling pathway|Peroxisome|Ferroptosis|Thermogenesis|Adipocytokine signaling pathway
ACSM6	10	95191338	95196552	5215	*	10-95191337-95196552-[95192871-95192880]	38446	Promoter (<=1kb)	95194238	95228929	34692	1	NM_207321.3	0	142827	acyl-CoA synthetase medium chain family member 6	GO:0001676,GO:0004321,GO:0004467,GO:0005524,GO:0005525,GO:0005759,GO:0006633,GO:0006637,GO:0015645,GO:0031956,GO:0046872,GO:0047760	long-chain fatty acid metabolic process|fatty-acyl-CoA synthase activity|long-chain fatty acid-CoA ligase activity|ATP binding|GTP binding|mitochondrial matrix|fatty acid biosynthetic process|acyl-CoA metabolic process|fatty acid ligase activity|medium-chain fatty acid-CoA ligase activity|metal ion binding|butyrate-CoA ligase activity	hsa00650	Butanoate metabolism
ACSM6	10	95200382	95207968	7587	*	10-95200381-95207968-[95201768-95203696]	53766	Exon (NM_207321.3/ACSM6, exon 3 of 11)	95194238	95228929	34692	1	NM_207321.3	6144	142827	acyl-CoA synthetase medium chain family member 6	GO:0001676,GO:0004321,GO:0004467,GO:0005524,GO:0005525,GO:0005759,GO:0006633,GO:0006637,GO:0015645,GO:0031956,GO:0046872,GO:0047760	long-chain fatty acid metabolic process|fatty-acyl-CoA synthase activity|long-chain fatty acid-CoA ligase activity|ATP binding|GTP binding|mitochondrial matrix|fatty acid biosynthetic process|acyl-CoA metabolic process|fatty acid ligase activity|medium-chain fatty acid-CoA ligase activity|metal ion binding|butyrate-CoA ligase activity	hsa00650	Butanoate metabolism
ACSM6	10	95186904	95189715	2812	*	10-95186903-95189715-[95187616-95187623]	27397	Intron (XR_002957097.1/LOC107984257, intron 2 of 5)	95194238	95228929	34692	1	NM_207321.3	-4523	142827	acyl-CoA synthetase medium chain family member 6	GO:0001676,GO:0004321,GO:0004467,GO:0005524,GO:0005525,GO:0005759,GO:0006633,GO:0006637,GO:0015645,GO:0031956,GO:0046872,GO:0047760	long-chain fatty acid metabolic process|fatty-acyl-CoA synthase activity|long-chain fatty acid-CoA ligase activity|ATP binding|GTP binding|mitochondrial matrix|fatty acid biosynthetic process|acyl-CoA metabolic process|fatty acid ligase activity|medium-chain fatty acid-CoA ligase activity|metal ion binding|butyrate-CoA ligase activity	hsa00650	Butanoate metabolism
ACSS1	20	25036511	25053508	16998	*	20-25036510-25053508-[25043073-25043091]	161403	5' UTR	25006237	25032706	26470	2	NM_001252676.2	-3805	84532	acyl-CoA synthetase short chain family member 1	GO:0003987,GO:0005515,GO:0005524,GO:0005759,GO:0006069,GO:0006085,GO:0016208,GO:0019413,GO:0019427,GO:0019542,GO:0050218	acetate-CoA ligase activity|protein binding|ATP binding|mitochondrial matrix|ethanol oxidation|acetyl-CoA biosynthetic process|AMP binding|acetate biosynthetic process|acetyl-CoA biosynthetic process from acetate|propionate biosynthetic process|propionate-CoA ligase activity	hsa00010,hsa00620,hsa00630,hsa00640	Glycolysis / Gluconeogenesis|Pyruvate metabolism|Glyoxylate and dicarboxylate metabolism|Propanoate metabolism
ACSS1	20	25055723	25066582	10860	*	20-25055722-25066582-[25057678-25057682]	127268	Promoter (<=1kb)	25006232	25058143	51912	2	XM_006723659.1	0	84532	acyl-CoA synthetase short chain family member 1	GO:0003987,GO:0005515,GO:0005524,GO:0005759,GO:0006069,GO:0006085,GO:0016208,GO:0019413,GO:0019427,GO:0019542,GO:0050218	acetate-CoA ligase activity|protein binding|ATP binding|mitochondrial matrix|ethanol oxidation|acetyl-CoA biosynthetic process|AMP binding|acetate biosynthetic process|acetyl-CoA biosynthetic process from acetate|propionate biosynthetic process|propionate-CoA ligase activity	hsa00010,hsa00620,hsa00630,hsa00640	Glycolysis / Gluconeogenesis|Pyruvate metabolism|Glyoxylate and dicarboxylate metabolism|Propanoate metabolism
ACSS1	20	25004603	25034621	30019	*	20-25004602-25034621-[25007804-25007813]	266202	Promoter (<=1kb)	25006237	25032706	26470	2	NM_001252676.2	0	84532	acyl-CoA synthetase short chain family member 1	GO:0003987,GO:0005515,GO:0005524,GO:0005759,GO:0006069,GO:0006085,GO:0016208,GO:0019413,GO:0019427,GO:0019542,GO:0050218	acetate-CoA ligase activity|protein binding|ATP binding|mitochondrial matrix|ethanol oxidation|acetyl-CoA biosynthetic process|AMP binding|acetate biosynthetic process|acetyl-CoA biosynthetic process from acetate|propionate biosynthetic process|propionate-CoA ligase activity	hsa00010,hsa00620,hsa00630,hsa00640	Glycolysis / Gluconeogenesis|Pyruvate metabolism|Glyoxylate and dicarboxylate metabolism|Propanoate metabolism
ACSS2	20	34871040	34881628	10589	*	20-34871039-34881628-[34876216-34876218]	136838	Promoter (<=1kb)	34874942	34927962	53021	1	XM_011528911.1	0	55902	acyl-CoA synthetase short chain family member 2	GO:0003987,GO:0005524,GO:0005654,GO:0005737,GO:0005759,GO:0005829,GO:0006069,GO:0008610,GO:0016208,GO:0019413,GO:0019427,GO:0019542,GO:0043231,GO:0050218	acetate-CoA ligase activity|ATP binding|nucleoplasm|cytoplasm|mitochondrial matrix|cytosol|ethanol oxidation|lipid biosynthetic process|AMP binding|acetate biosynthetic process|acetyl-CoA biosynthetic process from acetate|propionate biosynthetic process|intracellular membrane-bounded organelle|propionate-CoA ligase activity	hsa00010,hsa00620,hsa00630,hsa00640	Glycolysis / Gluconeogenesis|Pyruvate metabolism|Glyoxylate and dicarboxylate metabolism|Propanoate metabolism
ACSS2	20	34901131	34923868	22738	*	20-34901130-34923868-[34907964-34907979]	195002	Exon (XM_011528911.1/ACSS2, exon 3 of 20)	34876612	34927959	51348	1	NM_018677.4	24519	55902	acyl-CoA synthetase short chain family member 2	GO:0003987,GO:0005524,GO:0005654,GO:0005737,GO:0005759,GO:0005829,GO:0006069,GO:0008610,GO:0016208,GO:0019413,GO:0019427,GO:0019542,GO:0043231,GO:0050218	acetate-CoA ligase activity|ATP binding|nucleoplasm|cytoplasm|mitochondrial matrix|cytosol|ethanol oxidation|lipid biosynthetic process|AMP binding|acetate biosynthetic process|acetyl-CoA biosynthetic process from acetate|propionate biosynthetic process|intracellular membrane-bounded organelle|propionate-CoA ligase activity	hsa00010,hsa00620,hsa00630,hsa00640	Glycolysis / Gluconeogenesis|Pyruvate metabolism|Glyoxylate and dicarboxylate metabolism|Propanoate metabolism
ACTA1	1	229400738	229411473	10736	*	1-229400737-229411473-[229408743-229408747]	65024	Distal Intergenic	229431245	229434094	2850	2	NM_001100.4	22621	58	actin alpha 1, skeletal muscle	GO:0001725,GO:0005200,GO:0005515,GO:0005524,GO:0005615,GO:0005829,GO:0005865,GO:0005869,GO:0005884,GO:0006936,GO:0009612,GO:0009991,GO:0010226,GO:0010628,GO:0015629,GO:0017022,GO:0030017,GO:0030027,GO:0030049,GO:0030175,GO:0030240,GO:0043503,GO:0043531,GO:0044297,GO:0048545,GO:0048741,GO:0070062,GO:0071417,GO:0072562,GO:0090131	stress fiber|structural constituent of cytoskeleton|protein binding|ATP binding|extracellular space|cytosol|striated muscle thin filament|dynactin complex|actin filament|muscle contraction|response to mechanical stimulus|response to extracellular stimulus|response to lithium ion|positive regulation of gene expression|actin cytoskeleton|myosin binding|sarcomere|lamellipodium|muscle filament slidin…
ACTA2	10	88986155	88992262	6108	*	10-88986154-88992262-[88990931-88990934]	96510	Promoter (<=1kb)	88935074	88991397	56324	2	NM_001141945.2	0	59	actin alpha 2, smooth muscle	GO:0005524,GO:0005615,GO:0005737,GO:0005829,GO:0005869,GO:0006936,GO:0008217,GO:0009615,GO:0010628,GO:0014829,GO:0019901,GO:0030027,GO:0030175,GO:0030485,GO:0032991,GO:0044297,GO:0045893,GO:0070062,GO:0072144,GO:0090131	ATP binding|extracellular space|cytoplasm|cytosol|dynactin complex|muscle contraction|regulation of blood pressure|response to virus|positive regulation of gene expression|vascular associated smooth muscle contraction|protein kinase binding|lamellipodium|filopodium|smooth muscle contractile fiber|protein-containing complex|cell body|positive regulation of transcription, DNA-templated|extracellula…	hsa04270,hsa04371,hsa04926	Vascular smooth muscle contraction|Apelin signaling pathway|Relaxin signaling pathway
ACTA2	10	88957325	88962500	5176	*	10-88957324-88962500-[88961461-88961468]	34982	Intron (NM_001141945.2/ACTA2, intron 1 of 8)	88935074	88952773	17700	2	NM_001613.4	-4552	59	actin alpha 2, smooth muscle	GO:0005524,GO:0005615,GO:0005737,GO:0005829,GO:0005869,GO:0006936,GO:0008217,GO:0009615,GO:0010628,GO:0014829,GO:0019901,GO:0030027,GO:0030175,GO:0030485,GO:0032991,GO:0044297,GO:0045893,GO:0070062,GO:0072144,GO:0090131	ATP binding|extracellular space|cytoplasm|cytosol|dynactin complex|muscle contraction|regulation of blood pressure|response to virus|positive regulation of gene expression|vascular associated smooth muscle contraction|protein kinase binding|lamellipodium|filopodium|smooth muscle contractile fiber|protein-containing complex|cell body|positive regulation of transcription, DNA-templated|extracellula…	hsa04270,hsa04371,hsa04926	Vascular smooth muscle contraction|Apelin signaling pathway|Relaxin signaling pathway
ACTA2-AS1	10	88932124	88943198	11075	*	10-88932123-88943198-[88935244-88935248]	112791	Promoter (<=1kb)	88932684	88939974	7291	1	NR_125373.1	0	NA	NA	NA	NA	NA	NA	NA
ACTB	7	5528621	5534884	6264	*	7-5528620-5534884-[5532081-5532083]	67998	Promoter (<=1kb)	5527148	5530601	3454	2	NM_001101.5	0	60	actin beta	GO:0000079,GO:0000785,GO:0001738,GO:0001895,GO:0005200,GO:0005515,GO:0005524,GO:0005615,GO:0005634,GO:0005654,GO:0005737,GO:0005829,GO:0005856,GO:0005884,GO:0005886,GO:0005911,GO:0005912,GO:0005925,GO:0007163,GO:0007409,GO:0015629,GO:0016020,GO:0016579,GO:0019894,GO:0019901,GO:0021762,GO:0022898,GO:0030027,GO:0030424,GO:0030957,GO:0031492,GO:0031982,GO:0032091,GO:0032991,GO:0034329,GO:0034333,GO:…	regulation of cyclin-dependent protein serine/threonine kinase activity|chromatin|morphogenesis of a polarized epithelium|retina homeostasis|structural constituent of cytoskeleton|protein binding|ATP binding|extracellular space|nucleus|nucleoplasm|cytoplasm|cytosol|cytoskeleton|actin filament|plasma membrane|cell-cell junction|adherens junction|focal adhesion|establishment or maintenance of cell …	hsa04015,hsa04145,hsa04210,hsa04390,hsa04510,hsa04520,hsa04530,hsa04611,hsa04670,hsa04714,hsa04810,hsa04919,hsa04921,hsa04971,hsa05014,hsa05100,hsa05110,hsa05130,hsa05131,hsa05132,hsa05135,hsa05164,hsa05205,hsa05225,hsa05410,hsa05412,hsa05414,hsa05416,hsa05418	Rap1 signaling pathway|Phagosome|Apoptosis|Hippo signaling pathway|Focal adhesion|Adherens junction|Tight junction|Platelet activation|Leukocyte transendothelial migration|Thermogenesis|Regulation of actin cytoskeleton|Thyroid hormone signaling pathway|Oxytocin signaling pathway|Gastric acid secretion|Amyotrophic lateral sclerosis|Bacterial invasion of epithelial cells|Vibrio cholerae infection|P…
ACTB	7	5522157	5527416	5260	*	7-5522156-5527416-[5526064-5526137]	42634	3' UTR	5527148	5530601	3454	2	NM_001101.5	3185	60	actin beta	GO:0000079,GO:0000785,GO:0001738,GO:0001895,GO:0005200,GO:0005515,GO:0005524,GO:0005615,GO:0005634,GO:0005654,GO:0005737,GO:0005829,GO:0005856,GO:0005884,GO:0005886,GO:0005911,GO:0005912,GO:0005925,GO:0007163,GO:0007409,GO:0015629,GO:0016020,GO:0016579,GO:0019894,GO:0019901,GO:0021762,GO:0022898,GO:0030027,GO:0030424,GO:0030957,GO:0031492,GO:0031982,GO:0032091,GO:0032991,GO:0034329,GO:0034333,GO:…	regulation of cyclin-dependent protein serine/threonine kinase activity|chromatin|morphogenesis of a polarized epithelium|retina homeostasis|structural constituent of cytoskeleton|protein binding|ATP binding|extracellular space|nucleus|nucleoplasm|cytoplasm|cytosol|cytoskeleton|actin filament|plasma membrane|cell-cell junction|adherens junction|focal adhesion|establishment or maintenance of cell …	hsa04015,hsa04145,hsa04210,hsa04390,hsa04510,hsa04520,hsa04530,hsa04611,hsa04670,hsa04714,hsa04810,hsa04919,hsa04921,hsa04971,hsa05014,hsa05100,hsa05110,hsa05130,hsa05131,hsa05132,hsa05135,hsa05164,hsa05205,hsa05225,hsa05410,hsa05412,hsa05414,hsa05416,hsa05418	Rap1 signaling pathway|Phagosome|Apoptosis|Hippo signaling pathway|Focal adhesion|Adherens junction|Tight junction|Platelet activation|Leukocyte transendothelial migration|Thermogenesis|Regulation of actin cytoskeleton|Thyroid hormone signaling pathway|Oxytocin signaling pathway|Gastric acid secretion|Amyotrophic lateral sclerosis|Bacterial invasion of epithelial cells|Vibrio cholerae infection|P…
ACTE1P	11	71394730	71400755	6026	*	11-71394729-71400755-[71397400-71397407]	49370	Distal Intergenic	71405746	71423354	17609	2	NR_038862.1	22599	NA	NA	NA	NA	NA	NA	NA
ACTE1P	11	71432689	71436281	3593	*	11-71432688-71436281-[71433501-71433510]	29952	3' UTR	71405746	71423354	17609	2	NR_038862.1	-9335	NA	NA	NA	NA	NA	NA	NA
ACTE1P	11	71414905	71420032	5128	*	11-71414904-71420032-[71418850-71418890]	28687	Intron (NR_038862.1/ACTE1P, intron 2 of 2)	71405746	71423354	17609	2	NR_038862.1	3322	NA	NA	NA	NA	NA	NA	NA
ACTG1	17	81512116	81520726	8611	*	17-81512115-81520726-[81518943-81518998]	61730	Promoter (<=1kb)	81509971	81512799	2829	2	NM_001199954.3	0	71	actin gamma 1	GO:0001525,GO:0001738,GO:0001895,GO:0005200,GO:0005515,GO:0005522,GO:0005524,GO:0005615,GO:0005634,GO:0005829,GO:0005856,GO:0005884,GO:0005886,GO:0005911,GO:0005925,GO:0010628,GO:0016020,GO:0030335,GO:0031625,GO:0034329,GO:0035633,GO:0038096,GO:0042802,GO:0043296,GO:0048013,GO:0051492,GO:0051893,GO:0061024,GO:0070062,GO:0070527,GO:0072562,GO:0090303,GO:0097433,GO:0098973,GO:0098974,GO:0120192,GO:…	angiogenesis|morphogenesis of a polarized epithelium|retina homeostasis|structural constituent of cytoskeleton|protein binding|profilin binding|ATP binding|extracellular space|nucleus|cytosol|cytoskeleton|actin filament|plasma membrane|cell-cell junction|focal adhesion|positive regulation of gene expression|membrane|positive regulation of cell migration|ubiquitin protein ligase binding|cell junct…	hsa04015,hsa04145,hsa04210,hsa04390,hsa04510,hsa04520,hsa04530,hsa04611,hsa04670,hsa04714,hsa04810,hsa04919,hsa04921,hsa04971,hsa05014,hsa05100,hsa05110,hsa05130,hsa05131,hsa05132,hsa05135,hsa05164,hsa05205,hsa05225,hsa05410,hsa05412,hsa05414,hsa05416,hsa05418	Rap1 signaling pathway|Phagosome|Apoptosis|Hippo signaling pathway|Focal adhesion|Adherens junction|Tight junction|Platelet activation|Leukocyte transendothelial migration|Thermogenesis|Regulation of actin cytoskeleton|Thyroid hormone signaling pathway|Oxytocin signaling pathway|Gastric acid secretion|Amyotrophic lateral sclerosis|Bacterial invasion of epithelial cells|Vibrio cholerae infection|P…
ACTL10	20	33652643	33690563	37921	*	20-33652642-33690563-[33666645-33666649]	625470	Promoter (<=1kb)	33666943	33668525	1583	1	NM_001024675.2	0	170487	actin like 10	GO:0005869	dynactin complex
ACTL6A	3	179562365	179566132	3768	*	3-179562364-179566132-[179562937-179562946]	37554	Promoter (<=1kb)	179562926	179588407	25482	1	NM_004301.5	0	86	actin like 6A	GO:0000785,GO:0001825,GO:0003407,GO:0003682,GO:0003713,GO:0005515,GO:0005634,GO:0005654,GO:0005886,GO:0006281,GO:0006310,GO:0006338,GO:0006357,GO:0007165,GO:0007399,GO:0016514,GO:0016579,GO:0021510,GO:0031011,GO:0031492,GO:0032991,GO:0035267,GO:0040008,GO:0043044,GO:0043967,GO:0043968,GO:0045893,GO:0071564	chromatin|blastocyst formation|neural retina development|chromatin binding|transcription coactivator activity|protein binding|nucleus|nucleoplasm|plasma membrane|DNA repair|DNA recombination|chromatin remodeling|regulation of transcription by RNA polymerase II|signal transduction|nervous system development|SWI/SNF complex|protein deubiquitination|spinal cord development|Ino80 complex|nucleosomal …	hsa04714,hsa05225	Thermogenesis|Hepatocellular carcinoma
ACTL7A	9	108860859	108866849	5991	*	9-108860858-108866849-[108861361-108864507]	35604	Promoter (<=1kb)	108862266	108863756	1491	1	NM_006687.4	0	10881	actin like 7A	GO:0001673,GO:0005200,GO:0005515,GO:0005634,GO:0005737,GO:0005794,GO:0005856,GO:0005869,GO:0007010,GO:0031514,GO:0032991	male germ cell nucleus|structural constituent of cytoskeleton|protein binding|nucleus|cytoplasm|Golgi apparatus|cytoskeleton|dynactin complex|cytoskeleton organization|motile cilium|protein-containing complex
ACTN1	14	68960257	68968178	7922	*	14-68960256-68968178-[68965237-68965242]	53202	Intron (XM_017021725.1/ACTN1, intron 1 of 20)	68874123	68978742	104620	2	XM_017021725.1	10564	87	actinin alpha 1	GO:0001725,GO:0001726,GO:0002576,GO:0003725,GO:0005178,GO:0005509,GO:0005515,GO:0005576,GO:0005615,GO:0005737,GO:0005829,GO:0005884,GO:0005886,GO:0005903,GO:0005911,GO:0005916,GO:0005925,GO:0007015,GO:0017166,GO:0030018,GO:0030168,GO:0030220,GO:0030374,GO:0031093,GO:0031143,GO:0036344,GO:0042803,GO:0042981,GO:0042995,GO:0044325,GO:0045893,GO:0048041,GO:0051015,GO:0051017,GO:0051271,GO:0051639,GO:…	stress fiber|ruffle|platelet degranulation|double-stranded RNA binding|integrin binding|calcium ion binding|protein binding|extracellular region|extracellular space|cytoplasm|cytosol|actin filament|plasma membrane|brush border|cell-cell junction|fascia adherens|focal adhesion|actin filament organization|vinculin binding|Z disc|platelet activation|platelet formation|nuclear receptor coactivator ac…	hsa04510,hsa04520,hsa04530,hsa04670,hsa04810,hsa05131,hsa05146,hsa05203,hsa05322	Focal adhesion|Adherens junction|Tight junction|Leukocyte transendothelial migration|Regulation of actin cytoskeleton|Shigellosis|Amoebiasis|Viral carcinogenesis|Systemic lupus erythematosus
ACTN1	14	68940585	68953704	13120	*	14-68940584-68953704-[68951873-68951882]	94747	Intron (XM_017021725.1/ACTN1, intron 1 of 20)	68874302	68937178	62877	2	XM_017021721.2	-3407	87	actinin alpha 1	GO:0001725,GO:0001726,GO:0002576,GO:0003725,GO:0005178,GO:0005509,GO:0005515,GO:0005576,GO:0005615,GO:0005737,GO:0005829,GO:0005884,GO:0005886,GO:0005903,GO:0005911,GO:0005916,GO:0005925,GO:0007015,GO:0017166,GO:0030018,GO:0030168,GO:0030220,GO:0030374,GO:0031093,GO:0031143,GO:0036344,GO:0042803,GO:0042981,GO:0042995,GO:0044325,GO:0045893,GO:0048041,GO:0051015,GO:0051017,GO:0051271,GO:0051639,GO:…	stress fiber|ruffle|platelet degranulation|double-stranded RNA binding|integrin binding|calcium ion binding|protein binding|extracellular region|extracellular space|cytoplasm|cytosol|actin filament|plasma membrane|brush border|cell-cell junction|fascia adherens|focal adhesion|actin filament organization|vinculin binding|Z disc|platelet activation|platelet formation|nuclear receptor coactivator ac…	hsa04510,hsa04520,hsa04530,hsa04670,hsa04810,hsa05131,hsa05146,hsa05203,hsa05322	Focal adhesion|Adherens junction|Tight junction|Leukocyte transendothelial migration|Regulation of actin cytoskeleton|Shigellosis|Amoebiasis|Viral carcinogenesis|Systemic lupus erythematosus
ACTN1	14	68975695	68982647	6953	*	14-68975694-68982647-[68979754-68979755]	80181	Promoter (<=1kb)	68874123	68978742	104620	2	XM_017021725.1	0	87	actinin alpha 1	GO:0001725,GO:0001726,GO:0002576,GO:0003725,GO:0005178,GO:0005509,GO:0005515,GO:0005576,GO:0005615,GO:0005737,GO:0005829,GO:0005884,GO:0005886,GO:0005903,GO:0005911,GO:0005916,GO:0005925,GO:0007015,GO:0017166,GO:0030018,GO:0030168,GO:0030220,GO:0030374,GO:0031093,GO:0031143,GO:0036344,GO:0042803,GO:0042981,GO:0042995,GO:0044325,GO:0045893,GO:0048041,GO:0051015,GO:0051017,GO:0051271,GO:0051639,GO:…	stress fiber|ruffle|platelet degranulation|double-stranded RNA binding|integrin binding|calcium ion binding|protein binding|extracellular region|extracellular space|cytoplasm|cytosol|actin filament|plasma membrane|brush border|cell-cell junction|fascia adherens|focal adhesion|actin filament organization|vinculin binding|Z disc|platelet activation|platelet formation|nuclear receptor coactivator ac…	hsa04510,hsa04520,hsa04530,hsa04670,hsa04810,hsa05131,hsa05146,hsa05203,hsa05322	Focal adhesion|Adherens junction|Tight junction|Leukocyte transendothelial migration|Regulation of actin cytoskeleton|Shigellosis|Amoebiasis|Viral carcinogenesis|Systemic lupus erythematosus
ACTN1-DT	14	69000715	69007378	6664	*	14-69000714-69007378-[69005584-69005631]	48909	Distal Intergenic	68979682	68987463	7782	1	NR_073422.1	21033	NA	NA	NA	NA	NA	NA	NA
ACTN1-DT	14	69011567	69015551	3985	*	14-69011566-69015551-[69012403-69012483]	32039	Distal Intergenic	68979682	68987463	7782	1	NR_073422.1	31885	NA	NA	NA	NA	NA	NA	NA
ACTN3	11	66544092	66553705	9614	*	11-66544091-66553705-[66546296-66546305]	110746	Promoter (<=1kb)	66546395	66563334	16940	1	NM_001258371.3	0	89	actinin alpha 3	GO:0003779,GO:0005178,GO:0005509,GO:0005515,GO:0005829,GO:0005884,GO:0005925,GO:0008307,GO:0014728,GO:0014732,GO:0014883,GO:0014894,GO:0030049,GO:0031143,GO:0042802,GO:0042981,GO:0044325,GO:0045820,GO:0048041,GO:0048633,GO:0070062,GO:0070885,GO:0090324,GO:0120163,GO:1903715,GO:1904025	actin binding|integrin binding|calcium ion binding|protein binding|cytosol|actin filament|focal adhesion|structural constituent of muscle|regulation of the force of skeletal muscle contraction|skeletal muscle atrophy|transition between fast and slow fiber|response to denervation involved in regulation of muscle adaptation|muscle filament sliding|pseudopodium|identical protein binding|regulation o…	hsa05412	Arrhythmogenic right ventricular cardiomyopathy
ACTN4	19	38682788	38687378	4591	*	19-38682787-38687378-[38683938-38684121]	29703	Intron (NM_001322033.2/ACTN4, intron 1 of 20)	38647687	38730531	82845	1	XM_017027331.2	35101	81	actinin alpha 4	GO:0000977,GO:0001666,GO:0001725,GO:0001882,GO:0002576,GO:0003713,GO:0003723,GO:0003779,GO:0005178,GO:0005509,GO:0005515,GO:0005576,GO:0005615,GO:0005634,GO:0005737,GO:0005829,GO:0005925,GO:0015031,GO:0015629,GO:0016604,GO:0030050,GO:0030335,GO:0030374,GO:0031093,GO:0031143,GO:0031490,GO:0032417,GO:0032991,GO:0033209,GO:0035257,GO:0035357,GO:0042803,GO:0042974,GO:0042981,GO:0043005,GO:0044325,GO:…	RNA polymerase II transcription regulatory region sequence-specific DNA binding|response to hypoxia|stress fiber|nucleoside binding|platelet degranulation|transcription coactivator activity|RNA binding|actin binding|integrin binding|calcium ion binding|protein binding|extracellular region|extracellular space|nucleus|cytoplasm|cytosol|focal adhesion|protein transport|actin cytoskeleton|nuclear bod…	hsa04510,hsa04520,hsa04530,hsa04670,hsa04810,hsa05131,hsa05146,hsa05203,hsa05322	Focal adhesion|Adherens junction|Tight junction|Leukocyte transendothelial migration|Regulation of actin cytoskeleton|Shigellosis|Amoebiasis|Viral carcinogenesis|Systemic lupus erythematosus
ACTR10	14	58197659	58201472	3814	*	14-58197658-58201472-[58200064-58200214]	35400	Promoter (<=1kb)	58200149	58235636	35488	1	NM_018477.3	0	55860	actin related protein 10	GO:0005515,GO:0005576,GO:0005829,GO:0005869,GO:0006888,GO:0007018,GO:0019886,GO:0035578,GO:0043312,GO:0098958,GO:1904115,GO:1904813	protein binding|extracellular region|cytosol|dynactin complex|endoplasmic reticulum to Golgi vesicle-mediated transport|microtubule-based movement|antigen processing and presentation of exogenous peptide antigen via MHC class II|azurophil granule lumen|neutrophil degranulation|retrograde axonal transport of mitochondrion|axon cytoplasm|ficolin-1-rich granule lumen	hsa05014,hsa05016,hsa05022,hsa05132	Amyotrophic lateral sclerosis|Huntington disease|Pathways of neurodegeneration - multiple diseases|Salmonella infection
ACTR1A	10	102500476	102508187	7712	*	10-102500475-102508187-[102502440-102502443]	167055	Promoter (<=1kb)	102479229	102502712	23484	2	NM_005736.4	0	10121	actin related protein 1A	GO:0000086,GO:0002177,GO:0005515,GO:0005524,GO:0005737,GO:0005813,GO:0005814,GO:0005829,GO:0005869,GO:0005875,GO:0006888,GO:0007283,GO:0010389,GO:0015630,GO:0016192,GO:0019886,GO:0030137,GO:0070062,GO:0097711,GO:0099738	G2/M transition of mitotic cell cycle|manchette|protein binding|ATP binding|cytoplasm|centrosome|centriole|cytosol|dynactin complex|microtubule associated complex|endoplasmic reticulum to Golgi vesicle-mediated transport|spermatogenesis|regulation of G2/M transition of mitotic cell cycle|microtubule cytoskeleton|vesicle-mediated transport|antigen processing and presentation of exogenous peptide a…	hsa05014,hsa05016,hsa05022,hsa05132	Amyotrophic lateral sclerosis|Huntington disease|Pathways of neurodegeneration - multiple diseases|Salmonella infection
ACTR1B	2	97654542	97660445	5904	*	2-97654541-97660445-[97654837-97654965]	31971	5' UTR	97655970	97663761	7792	2	XM_017003116.1	3316	10120	actin related protein 1B	GO:0005515,GO:0005524,GO:0005576,GO:0005737,GO:0005813,GO:0005829,GO:0005869,GO:0015630,GO:0016020,GO:0019886,GO:0034774,GO:0043312,GO:0070062,GO:1904813	protein binding|ATP binding|extracellular region|cytoplasm|centrosome|cytosol|dynactin complex|microtubule cytoskeleton|membrane|antigen processing and presentation of exogenous peptide antigen via MHC class II|secretory granule lumen|neutrophil degranulation|extracellular exosome|ficolin-1-rich granule lumen	hsa05014,hsa05016,hsa05022,hsa05132	Amyotrophic lateral sclerosis|Huntington disease|Pathways of neurodegeneration - multiple diseases|Salmonella infection
ACTR3B	7	152897153	152904102	6950	*	7-152897152-152904102-[152903220-152903222]	38399	Intron (XM_017012460.1/ACTR3B, intron 9 of 10)	152800530	152855378	54849	1	XM_017012465.1	96623	57180	actin related protein 3B	GO:0003674,GO:0005524,GO:0005737,GO:0005856,GO:0008150,GO:0042995,GO:0051015,GO:0070062	molecular_function|ATP binding|cytoplasm|cytoskeleton|biological_process|cell projection|actin filament binding|extracellular exosome	hsa04144,hsa04530,hsa04666,hsa04810,hsa05100,hsa05130,hsa05131,hsa05132,hsa05135	Endocytosis|Tight junction|Fc gamma R-mediated phagocytosis|Regulation of actin cytoskeleton|Bacterial invasion of epithelial cells|Pathogenic Escherichia coli infection|Shigellosis|Salmonella infection|Yersinia infection
ACTR3C	7	150322794	150327043	4250	*	7-150322793-150327043-[150324095-150324121]	30009	Promoter (<=1kb)	149881359	150323606	442248	2	XM_017012550.2	0	653857	actin related protein 3C	GO:0003674,GO:0005524,GO:0008150,GO:0051015,GO:0070062	molecular_function|ATP binding|biological_process|actin filament binding|extracellular exosome	hsa04144,hsa04530,hsa04666,hsa04810,hsa05100,hsa05130,hsa05131,hsa05132,hsa05135	Endocytosis|Tight junction|Fc gamma R-mediated phagocytosis|Regulation of actin cytoskeleton|Bacterial invasion of epithelial cells|Pathogenic Escherichia coli infection|Shigellosis|Salmonella infection|Yersinia infection
ACTR5	20	38746864	38753187	6324	*	20-38746863-38753187-[38748228-38748232]	62935	Promoter (<=1kb)	38748460	38772520	24061	1	NM_024855.4	0	79913	actin related protein 5	GO:0005515,GO:0005634,GO:0005654,GO:0005737,GO:0006302,GO:0006310,GO:0006355,GO:0016579,GO:0031011,GO:0043044,GO:0070914	protein binding|nucleus|nucleoplasm|cytoplasm|double-strand break repair|DNA recombination|regulation of transcription, DNA-templated|protein deubiquitination|Ino80 complex|ATP-dependent chromatin remodeling|UV-damage excision repair
ACTR6	12	100198074	100202163	4090	*	12-100198073-100202163-[100201246-100201253]	37232	Promoter (<=1kb)	100200815	100224424	23610	1	NM_022496.5	0	64431	actin related protein 6	GO:0000812,GO:0005515,GO:0005634,GO:0005737,GO:0005856,GO:0031491,GO:0043486	Swr1 complex|protein binding|nucleus|cytoplasm|cytoskeleton|nucleosome binding|histone exchange
ACTR8	3	53880527	53883727	3201	*	3-53880526-53883727-[53881122-53881126]	36310	Promoter (<=1kb)	53858992	53881857	22866	2	XM_011534249.3	0	93973	actin related protein 8	GO:0005515,GO:0005524,GO:0005634,GO:0005654,GO:0005813,GO:0006302,GO:0006310,GO:0006355,GO:0007049,GO:0016579,GO:0031011,GO:0043044,GO:0051301	protein binding|ATP binding|nucleus|nucleoplasm|centrosome|double-strand break repair|DNA recombination|regulation of transcription, DNA-templated|cell cycle|protein deubiquitination|Ino80 complex|ATP-dependent chromatin remodeling|cell division
ACTRT2	1	3011629	3016471	4843	*	1-3011628-3016471-[3015473-3015482]	29217	Distal Intergenic	3021467	3022903	1437	1	NM_080431.5	-4996	140625	actin related protein T2	GO:0005737,GO:0005856	cytoplasm|cytoskeleton
ACTRT2	1	2923545	2927570	4026	*	1-2923544-2927570-[2926864-2926873]	32706	Distal Intergenic	3021467	3022903	1437	1	NM_080431.5	-93897	140625	actin related protein T2	GO:0005737,GO:0005856	cytoplasm|cytoskeleton
ACTRT2	1	2966566	2974659	8094	*	1-2966565-2974659-[2967388-2967397]	56129	Distal Intergenic	3021467	3022903	1437	1	NM_080431.5	-46808	140625	actin related protein T2	GO:0005737,GO:0005856	cytoplasm|cytoskeleton
ACTRT2	1	2944307	2949582	5276	*	1-2944306-2949582-[2946137-2946146]	33848	Distal Intergenic	3021467	3022903	1437	1	NM_080431.5	-71885	140625	actin related protein T2	GO:0005737,GO:0005856	cytoplasm|cytoskeleton
ACTRT2	1	2999147	3005942	6796	*	1-2999146-3005942-[3001455-3001471]	45526	Distal Intergenic	3021467	3022903	1437	1	NM_080431.5	-15525	140625	actin related protein T2	GO:0005737,GO:0005856	cytoplasm|cytoskeleton
ACTRT2	1	2930543	2940492	9950	*	1-2930542-2940492-[2939200-2939265]	70180	Distal Intergenic	3021467	3022903	1437	1	NM_080431.5	-80975	140625	actin related protein T2	GO:0005737,GO:0005856	cytoplasm|cytoskeleton
ACTRT2	1	3035079	3041671	6593	*	1-3035078-3041671-[3040026-3040033]	48732	Distal Intergenic	3021467	3022903	1437	1	NM_080431.5	13612	140625	actin related protein T2	GO:0005737,GO:0005856	cytoplasm|cytoskeleton
ACTRT2	1	3017624	3021408	3785	*	1-3017623-3021408-[3019066-3019075]	33792	Promoter (<=1kb)	3021467	3022903	1437	1	NM_080431.5	-59	140625	actin related protein T2	GO:0005737,GO:0005856	cytoplasm|cytoskeleton
ACTRT2	1	2978314	2982707	4394	*	1-2978313-2982707-[2979250-2979269]	28850	Distal Intergenic	3021467	3022903	1437	1	NM_080431.5	-38760	140625	actin related protein T2	GO:0005737,GO:0005856	cytoplasm|cytoskeleton
ACVR1	2	157874033	157878207	4175	*	2-157874032-157878207-[157876745-157876754]	33995	Promoter (<=1kb)	157736446	157874999	138554	2	NM_001105.5	0	90	activin A receptor type 1	GO:0000082,GO:0001525,GO:0001569,GO:0001701,GO:0001702,GO:0001707,GO:0001755,GO:0002526,GO:0003143,GO:0003148,GO:0003181,GO:0003183,GO:0003203,GO:0003274,GO:0003289,GO:0004672,GO:0004674,GO:0004675,GO:0005025,GO:0005515,GO:0005524,GO:0005886,GO:0005887,GO:0006468,GO:0007179,GO:0007281,GO:0007368,GO:0007507,GO:0009953,GO:0009968,GO:0010862,GO:0016361,GO:0017046,GO:0018107,GO:0030278,GO:0030335,GO:…	G1/S transition of mitotic cell cycle|angiogenesis|branching involved in blood vessel morphogenesis|in utero embryonic development|gastrulation with mouth forming second|mesoderm formation|neural crest cell migration|acute inflammatory response|embryonic heart tube morphogenesis|outflow tract septum morphogenesis|atrioventricular valve morphogenesis|mitral valve morphogenesis|endocardial cushion …	hsa04060,hsa04350,hsa04550,hsa05418	Cytokine-cytokine receptor interaction|TGF-beta signaling pathway|Signaling pathways regulating pluripotency of stem cells|Fluid shear stress and atherosclerosis
ACVR1B	12	51951608	51956898	5291	*	12-51951607-51956898-[51953105-51953109]	27806	Promoter (<=1kb)	51951696	51983992	32297	1	XM_011538967.3	0	91	activin A receptor type 1B	GO:0000082,GO:0001701,GO:0001942,GO:0004674,GO:0004675,GO:0005515,GO:0005524,GO:0005829,GO:0005886,GO:0005887,GO:0006355,GO:0006468,GO:0007165,GO:0007178,GO:0007399,GO:0007417,GO:0009986,GO:0010629,GO:0010862,GO:0016361,GO:0017002,GO:0018107,GO:0019838,GO:0030308,GO:0031625,GO:0032924,GO:0032927,GO:0034711,GO:0038092,GO:0043235,GO:0045648,GO:0045944,GO:0046332,GO:0046545,GO:0046777,GO:0046872,GO:…	G1/S transition of mitotic cell cycle|in utero embryonic development|hair follicle development|protein serine/threonine kinase activity|transmembrane receptor protein serine/threonine kinase activity|protein binding|ATP binding|cytosol|plasma membrane|integral component of plasma membrane|regulation of transcription, DNA-templated|protein phosphorylation|signal transduction|transmembrane receptor…	hsa04060,hsa04350,hsa04550	Cytokine-cytokine receptor interaction|TGF-beta signaling pathway|Signaling pathways regulating pluripotency of stem cells
ACVR2B	3	38451540	38462010	10471	*	3-38451539-38462010-[38455621-38455690]	98212	Promoter (<=1kb)	38453890	38493142	39253	1	NM_001106.4	0	93	activin A receptor type 2B	GO:0000122,GO:0001946,GO:0001974,GO:0004674,GO:0005515,GO:0005524,GO:0005737,GO:0005886,GO:0005887,GO:0006355,GO:0006468,GO:0007165,GO:0007178,GO:0009952,GO:0016362,GO:0017002,GO:0019838,GO:0030501,GO:0030509,GO:0032924,GO:0032927,GO:0032991,GO:0043235,GO:0045669,GO:0046872,GO:0048179,GO:0048185,GO:0060836,GO:0060840,GO:0060841,GO:0061298,GO:0071363,GO:0120163	negative regulation of transcription by RNA polymerase II|lymphangiogenesis|blood vessel remodeling|protein serine/threonine kinase activity|protein binding|ATP binding|cytoplasm|plasma membrane|integral component of plasma membrane|regulation of transcription, DNA-templated|protein phosphorylation|signal transduction|transmembrane receptor protein serine/threonine kinase signaling pathway|anteri…	hsa04060,hsa04350,hsa04550,hsa05418	Cytokine-cytokine receptor interaction|TGF-beta signaling pathway|Signaling pathways regulating pluripotency of stem cells|Fluid shear stress and atherosclerosis
ACVR2B	3	38470593	38485157	14565	*	3-38470592-38485157-[38475151-38475157]	119097	Promoter (2-3kb)	38468104	38493142	25039	1	XM_017007516.1	2489	93	activin A receptor type 2B	GO:0000122,GO:0001946,GO:0001974,GO:0004674,GO:0005515,GO:0005524,GO:0005737,GO:0005886,GO:0005887,GO:0006355,GO:0006468,GO:0007165,GO:0007178,GO:0009952,GO:0016362,GO:0017002,GO:0019838,GO:0030501,GO:0030509,GO:0032924,GO:0032927,GO:0032991,GO:0043235,GO:0045669,GO:0046872,GO:0048179,GO:0048185,GO:0060836,GO:0060840,GO:0060841,GO:0061298,GO:0071363,GO:0120163	negative regulation of transcription by RNA polymerase II|lymphangiogenesis|blood vessel remodeling|protein serine/threonine kinase activity|protein binding|ATP binding|cytoplasm|plasma membrane|integral component of plasma membrane|regulation of transcription, DNA-templated|protein phosphorylation|signal transduction|transmembrane receptor protein serine/threonine kinase signaling pathway|anteri…	hsa04060,hsa04350,hsa04550,hsa05418	Cytokine-cytokine receptor interaction|TGF-beta signaling pathway|Signaling pathways regulating pluripotency of stem cells|Fluid shear stress and atherosclerosis
ACVRL1	12	51904952	51921792	16841	*	12-51904951-51921792-[51917928-51917959]	112710	Promoter (<=1kb)	51906913	51923361	16449	1	XM_005269235.2	0	94	activin A receptor like type 1	GO:0001525,GO:0001936,GO:0001946,GO:0001955,GO:0001974,GO:0002043,GO:0003203,GO:0004674,GO:0004675,GO:0005024,GO:0005025,GO:0005515,GO:0005524,GO:0005886,GO:0005887,GO:0006275,GO:0006355,GO:0006468,GO:0007162,GO:0007165,GO:0007179,GO:0007507,GO:0008015,GO:0008217,GO:0008285,GO:0009953,GO:0009986,GO:0010596,GO:0010629,GO:0010862,GO:0016361,GO:0019901,GO:0030308,GO:0030336,GO:0030509,GO:0030513,GO:…	angiogenesis|regulation of endothelial cell proliferation|lymphangiogenesis|blood vessel maturation|blood vessel remodeling|blood vessel endothelial cell proliferation involved in sprouting angiogenesis|endocardial cushion morphogenesis|protein serine/threonine kinase activity|transmembrane receptor protein serine/threonine kinase activity|transforming growth factor beta-activated receptor activi…	hsa04060	Cytokine-cytokine receptor interaction
ACY1	3	51982144	51990398	8255	*	3-51982143-51990398-[51982827-51982830]	106246	Promoter (<=1kb)	51983535	51989197	5663	1	NM_000666.3	0	95	aminoacylase 1	GO:0004046,GO:0005515,GO:0005829,GO:0006520,GO:0006805,GO:0042802,GO:0046872,GO:0070062	aminoacylase activity|protein binding|cytosol|cellular amino acid metabolic process|xenobiotic metabolic process|identical protein binding|metal ion binding|extracellular exosome	hsa00220	Arginine biosynthesis
ACY3	11	67637771	67654780	17010	*	11-67637770-67654780-[67641143-67641146]	141222	Promoter (<=1kb)	67642551	67650828	8278	2	XM_017018551.1	0	91703	aminoacylase 3	GO:0003674,GO:0004046,GO:0005515,GO:0005829,GO:0006805,GO:0008150,GO:0016032,GO:0016324,GO:0016788,GO:0016811,GO:0042802,GO:0046872,GO:0070062	molecular_function|aminoacylase activity|protein binding|cytosol|xenobiotic metabolic process|biological_process|viral process|apical plasma membrane|hydrolase activity, acting on ester bonds|hydrolase activity, acting on carbon-nitrogen (but not peptide) bonds, in linear amides|identical protein binding|metal ion binding|extracellular exosome
ADA	20	44638436	44667021	28586	*	20-44638435-44667021-[44662090-44662093]	245544	Promoter (<=1kb)	44619522	44651699	32178	2	NM_000022.4	0	100	adenosine deaminase	GO:0001666,GO:0001821,GO:0001829,GO:0001883,GO:0001889,GO:0001890,GO:0002314,GO:0002636,GO:0002686,GO:0002906,GO:0004000,GO:0005515,GO:0005615,GO:0005764,GO:0005829,GO:0005886,GO:0006154,GO:0006157,GO:0007155,GO:0007568,GO:0008270,GO:0009168,GO:0009897,GO:0009986,GO:0010460,GO:0016020,GO:0030054,GO:0030890,GO:0032261,GO:0032839,GO:0033089,GO:0033197,GO:0033632,GO:0042110,GO:0042323,GO:0042493,GO:…	response to hypoxia|histamine secretion|trophectodermal cell differentiation|purine nucleoside binding|liver development|placenta development|germinal center B cell differentiation|positive regulation of germinal center formation|negative regulation of leukocyte migration|negative regulation of mature B cell apoptotic process|adenosine deaminase activity|protein binding|extracellular space|lysoso…	hsa00230,hsa05340	Purine metabolism|Primary immunodeficiency
ADA	20	44612283	44635668	23386	*	20-44612282-44635668-[44615047-44615056]	253257	5' UTR	44619522	44651699	32178	2	NM_000022.4	16031	100	adenosine deaminase	GO:0001666,GO:0001821,GO:0001829,GO:0001883,GO:0001889,GO:0001890,GO:0002314,GO:0002636,GO:0002686,GO:0002906,GO:0004000,GO:0005515,GO:0005615,GO:0005764,GO:0005829,GO:0005886,GO:0006154,GO:0006157,GO:0007155,GO:0007568,GO:0008270,GO:0009168,GO:0009897,GO:0009986,GO:0010460,GO:0016020,GO:0030054,GO:0030890,GO:0032261,GO:0032839,GO:0033089,GO:0033197,GO:0033632,GO:0042110,GO:0042323,GO:0042493,GO:…	response to hypoxia|histamine secretion|trophectodermal cell differentiation|purine nucleoside binding|liver development|placenta development|germinal center B cell differentiation|positive regulation of germinal center formation|negative regulation of leukocyte migration|negative regulation of mature B cell apoptotic process|adenosine deaminase activity|protein binding|extracellular space|lysoso…	hsa00230,hsa05340	Purine metabolism|Primary immunodeficiency
ADA2	22	17238691	17244111	5421	*	22-17238690-17244111-[17241750-17241999]	31210	Distal Intergenic	17179302	17221854	42553	2	XM_011546133.2	-16837	51816	adenosine deaminase 2	GO:0004000,GO:0005576,GO:0005615,GO:0006154,GO:0007165,GO:0007275,GO:0008083,GO:0008201,GO:0008270,GO:0031685,GO:0035578,GO:0042803,GO:0043312,GO:0043394,GO:0044267,GO:0046103	adenosine deaminase activity|extracellular region|extracellular space|adenosine catabolic process|signal transduction|multicellular organism development|growth factor activity|heparin binding|zinc ion binding|adenosine receptor binding|azurophil granule lumen|protein homodimerization activity|neutrophil degranulation|proteoglycan binding|cellular protein metabolic process|inosine biosynthetic pro…	hsa00230	Purine metabolism
ADAM11	17	44756368	44783838	27471	*	17-44756367-44783838-[44776076-44776080]	276151	Promoter (<=1kb)	44758988	44781846	22859	1	NM_001318933.2	0	4185	ADAM metallopeptidase domain 11	GO:0004222,GO:0005178,GO:0005886,GO:0006508,GO:0007229,GO:0008237,GO:0016021,GO:0062023	metalloendopeptidase activity|integrin binding|plasma membrane|proteolysis|integrin-mediated signaling pathway|metallopeptidase activity|integral component of membrane|collagen-containing extracellular matrix
ADAM11	17	44784665	44788850	4186	*	17-44784664-44788850-[44786620-44786711]	28034	Distal Intergenic	44759240	44781846	22607	1	XM_024450754.1	25425	4185	ADAM metallopeptidase domain 11	GO:0004222,GO:0005178,GO:0005886,GO:0006508,GO:0007229,GO:0008237,GO:0016021,GO:0062023	metalloendopeptidase activity|integrin binding|plasma membrane|proteolysis|integrin-mediated signaling pathway|metallopeptidase activity|integral component of membrane|collagen-containing extracellular matrix
ADAM11	17	44745994	44755001	9008	*	17-44745993-44755001-[44749945-44749949]	79077	3' UTR	44758988	44781846	22859	1	NM_001318933.2	-3987	4185	ADAM metallopeptidase domain 11	GO:0004222,GO:0005178,GO:0005886,GO:0006508,GO:0007229,GO:0008237,GO:0016021,GO:0062023	metalloendopeptidase activity|integrin binding|plasma membrane|proteolysis|integrin-mediated signaling pathway|metallopeptidase activity|integral component of membrane|collagen-containing extracellular matrix
ADAM12	10	126383908	126390981	7074	*	10-126383907-126390981-[126388306-126388315]	28366	Promoter (<=1kb)	126012391	126388477	376087	2	NM_001288973.2	0	8038	ADAM metallopeptidase domain 12	GO:0004222,GO:0005515,GO:0005576,GO:0005654,GO:0005886,GO:0006508,GO:0007155,GO:0007520,GO:0008237,GO:0016021,GO:0017124,GO:0030198,GO:0045766,GO:0046872	metalloendopeptidase activity|protein binding|extracellular region|nucleoplasm|plasma membrane|proteolysis|cell adhesion|myoblast fusion|metallopeptidase activity|integral component of membrane|SH3 domain binding|extracellular matrix organization|positive regulation of angiogenesis|metal ion binding
ADAM15	1	155042289	155088097	45809	*	1-155042288-155088097-[155050864-155050871]	455354	Promoter (<=1kb)	155051316	155058683	7368	1	NM_001261466.2	0	8751	ADAM metallopeptidase domain 15	GO:0001525,GO:0001669,GO:0001953,GO:0002418,GO:0004222,GO:0005178,GO:0005515,GO:0005615,GO:0005886,GO:0005912,GO:0006508,GO:0006915,GO:0007160,GO:0007229,GO:0008237,GO:0008584,GO:0009986,GO:0016021,GO:0017124,GO:0022617,GO:0030198,GO:0030308,GO:0030336,GO:0030574,GO:0031514,GO:0042246,GO:0045087,GO:0046872,GO:0060317,GO:0070062,GO:1900121,GO:1904628,GO:1990910	angiogenesis|acrosomal vesicle|negative regulation of cell-matrix adhesion|immune response to tumor cell|metalloendopeptidase activity|integrin binding|protein binding|extracellular space|plasma membrane|adherens junction|proteolysis|apoptotic process|cell-matrix adhesion|integrin-mediated signaling pathway|metallopeptidase activity|male gonad development|cell surface|integral component of membra…
ADAM33	20	3642794	3682855	40062	*	20-3642793-3682855-[3681253-3681262]	501712	Promoter (<=1kb)	3667973	3682010	14038	2	XM_011529366.1	0	80332	ADAM metallopeptidase domain 33	GO:0004222,GO:0006508,GO:0008270,GO:0016021	metalloendopeptidase activity|proteolysis|zinc ion binding|integral component of membrane
ADAM8	10	133274398	133280914	6517	*	10-133274397-133280914-[133278850-133278857]	82649	Promoter (<=1kb)	133262422	133276889	14468	2	XM_011539117.2	0	101	ADAM metallopeptidase domain 8	GO:0000902,GO:0001525,GO:0002102,GO:0002523,GO:0002675,GO:0002693,GO:0004222,GO:0004252,GO:0005509,GO:0005515,GO:0005737,GO:0005886,GO:0005887,GO:0006508,GO:0006954,GO:0008237,GO:0008270,GO:0009986,GO:0010954,GO:0022407,GO:0022617,GO:0032010,GO:0032127,GO:0033089,GO:0035579,GO:0042581,GO:0043312,GO:0043406,GO:0043524,GO:0043621,GO:0045089,GO:0045780,GO:0045785,GO:0048247,GO:0050714,GO:0050839,GO:…	cell morphogenesis|angiogenesis|podosome|leukocyte migration involved in inflammatory response|positive regulation of acute inflammatory response|positive regulation of cellular extravasation|metalloendopeptidase activity|serine-type endopeptidase activity|calcium ion binding|protein binding|cytoplasm|plasma membrane|integral component of plasma membrane|proteolysis|inflammatory response|metallop…
ADAM8	10	133265844	133271730	5887	*	10-133265843-133271730-[133270706-133270710]	45992	3' UTR	133262423	133276868	14446	2	NM_001109.5	5138	101	ADAM metallopeptidase domain 8	GO:0000902,GO:0001525,GO:0002102,GO:0002523,GO:0002675,GO:0002693,GO:0004222,GO:0004252,GO:0005509,GO:0005515,GO:0005737,GO:0005886,GO:0005887,GO:0006508,GO:0006954,GO:0008237,GO:0008270,GO:0009986,GO:0010954,GO:0022407,GO:0022617,GO:0032010,GO:0032127,GO:0033089,GO:0035579,GO:0042581,GO:0043312,GO:0043406,GO:0043524,GO:0043621,GO:0045089,GO:0045780,GO:0045785,GO:0048247,GO:0050714,GO:0050839,GO:…	cell morphogenesis|angiogenesis|podosome|leukocyte migration involved in inflammatory response|positive regulation of acute inflammatory response|positive regulation of cellular extravasation|metalloendopeptidase activity|serine-type endopeptidase activity|calcium ion binding|protein binding|cytoplasm|plasma membrane|integral component of plasma membrane|proteolysis|inflammatory response|metallop…
ADAMTS1	21	26842109	26847247	5139	*	21-26842108-26847247-[26844149-26844157]	28188	Promoter (<=1kb)	26835755	26845409	9655	2	NM_006988.5	0	9510	ADAM metallopeptidase with thrombospondin type 1 motif 1	GO:0001542,GO:0001822,GO:0004222,GO:0005515,GO:0005604,GO:0006508,GO:0007229,GO:0008201,GO:0008237,GO:0008270,GO:0008285,GO:0016525,GO:0030198,GO:0031012,GO:0031410,GO:0060347,GO:0062023,GO:1900087,GO:1904707,GO:1904754	ovulation from ovarian follicle|kidney development|metalloendopeptidase activity|protein binding|basement membrane|proteolysis|integrin-mediated signaling pathway|heparin binding|metallopeptidase activity|zinc ion binding|negative regulation of cell population proliferation|negative regulation of angiogenesis|extracellular matrix organization|extracellular matrix|cytoplasmic vesicle|heart trabecu…
ADAMTS12	5	33890183	33895670	5488	*	5-33890182-33895670-[33891948-33892293]	43418	Promoter (<=1kb)	33523535	33891990	368456	2	NM_001324512.2	0	81792	ADAM metallopeptidase with thrombospondin type 1 motif 12	GO:0004222,GO:0005515,GO:0007160,GO:0016477,GO:0030167,GO:0030198,GO:0031012,GO:0032331,GO:0046872,GO:0050727,GO:0051603,GO:0071347,GO:0071356,GO:0071773,GO:1901509,GO:1902203,GO:1902548,GO:2001113	metalloendopeptidase activity|protein binding|cell-matrix adhesion|cell migration|proteoglycan catabolic process|extracellular matrix organization|extracellular matrix|negative regulation of chondrocyte differentiation|metal ion binding|regulation of inflammatory response|proteolysis involved in cellular protein catabolic process|cellular response to interleukin-1|cellular response to tumor necro…
ADAMTS12	5	33849781	33857927	8147	*	5-33849780-33857927-[33850503-33850528]	56663	Intron (NM_001324512.2/ADAMTS12, intron 2 of 21)	33523535	33891990	368456	2	NM_001324512.2	34063	81792	ADAM metallopeptidase with thrombospondin type 1 motif 12	GO:0004222,GO:0005515,GO:0007160,GO:0016477,GO:0030167,GO:0030198,GO:0031012,GO:0032331,GO:0046872,GO:0050727,GO:0051603,GO:0071347,GO:0071356,GO:0071773,GO:1901509,GO:1902203,GO:1902548,GO:2001113	metalloendopeptidase activity|protein binding|cell-matrix adhesion|cell migration|proteoglycan catabolic process|extracellular matrix organization|extracellular matrix|negative regulation of chondrocyte differentiation|metal ion binding|regulation of inflammatory response|proteolysis involved in cellular protein catabolic process|cellular response to interleukin-1|cellular response to tumor necro…
ADAMTS13	9	133418898	133430819	11922	*	9-133418897-133430819-[133422718-133422777]	81735	Promoter (<=1kb)	133421219	133444943	23725	1	XM_017014235.1	0	11093	ADAM metallopeptidase with thrombospondin type 1 motif 13	GO:0004222,GO:0005178,GO:0005509,GO:0005515,GO:0005615,GO:0005788,GO:0006508,GO:0007160,GO:0007229,GO:0008237,GO:0008270,GO:0009100,GO:0009636,GO:0009986,GO:0014075,GO:0016485,GO:0030168,GO:0030198,GO:0031012,GO:0035864,GO:0043171,GO:0071222,GO:0071346,GO:0071353,GO:0071356	metalloendopeptidase activity|integrin binding|calcium ion binding|protein binding|extracellular space|endoplasmic reticulum lumen|proteolysis|cell-matrix adhesion|integrin-mediated signaling pathway|metallopeptidase activity|zinc ion binding|glycoprotein metabolic process|response to toxic substance|cell surface|response to amine|protein processing|platelet activation|extracellular matrix organi…
ADAMTS13	9	133401329	133406149	4821	*	9-133401328-133406149-[133404447-133404461]	50018	3' UTR	133414337	133459386	45050	1	NR_024514.3	-8188	11093	ADAM metallopeptidase with thrombospondin type 1 motif 13	GO:0004222,GO:0005178,GO:0005509,GO:0005515,GO:0005615,GO:0005788,GO:0006508,GO:0007160,GO:0007229,GO:0008237,GO:0008270,GO:0009100,GO:0009636,GO:0009986,GO:0014075,GO:0016485,GO:0030168,GO:0030198,GO:0031012,GO:0035864,GO:0043171,GO:0071222,GO:0071346,GO:0071353,GO:0071356	metalloendopeptidase activity|integrin binding|calcium ion binding|protein binding|extracellular space|endoplasmic reticulum lumen|proteolysis|cell-matrix adhesion|integrin-mediated signaling pathway|metallopeptidase activity|zinc ion binding|glycoprotein metabolic process|response to toxic substance|cell surface|response to amine|protein processing|platelet activation|extracellular matrix organi…
ADAMTS13	9	133393444	133398892	5449	*	9-133393443-133398892-[133397891-133397900]	35560	Exon (NM_153710.5/STKLD1, exon 8 of 18)	133414337	133459386	45050	1	NR_024514.3	-15445	11093	ADAM metallopeptidase with thrombospondin type 1 motif 13	GO:0004222,GO:0005178,GO:0005509,GO:0005515,GO:0005615,GO:0005788,GO:0006508,GO:0007160,GO:0007229,GO:0008237,GO:0008270,GO:0009100,GO:0009636,GO:0009986,GO:0014075,GO:0016485,GO:0030168,GO:0030198,GO:0031012,GO:0035864,GO:0043171,GO:0071222,GO:0071346,GO:0071353,GO:0071356	metalloendopeptidase activity|integrin binding|calcium ion binding|protein binding|extracellular space|endoplasmic reticulum lumen|proteolysis|cell-matrix adhesion|integrin-mediated signaling pathway|metallopeptidase activity|zinc ion binding|glycoprotein metabolic process|response to toxic substance|cell surface|response to amine|protein processing|platelet activation|extracellular matrix organi…
ADAMTS13	9	133437563	133447545	9983	*	9-133437562-133447545-[133438329-133438352]	81502	3' UTR	133433452	133459403	25952	1	XM_011518178.2	4111	11093	ADAM metallopeptidase with thrombospondin type 1 motif 13	GO:0004222,GO:0005178,GO:0005509,GO:0005515,GO:0005615,GO:0005788,GO:0006508,GO:0007160,GO:0007229,GO:0008237,GO:0008270,GO:0009100,GO:0009636,GO:0009986,GO:0014075,GO:0016485,GO:0030168,GO:0030198,GO:0031012,GO:0035864,GO:0043171,GO:0071222,GO:0071346,GO:0071353,GO:0071356	metalloendopeptidase activity|integrin binding|calcium ion binding|protein binding|extracellular space|endoplasmic reticulum lumen|proteolysis|cell-matrix adhesion|integrin-mediated signaling pathway|metallopeptidase activity|zinc ion binding|glycoprotein metabolic process|response to toxic substance|cell surface|response to amine|protein processing|platelet activation|extracellular matrix organi…
ADAMTS14	10	70663347	70667762	4416	*	10-70663346-70667762-[70665479-70665526]	27330	Distal Intergenic	70672506	70762441	89936	1	NM_080722.4	-4744	140766	ADAM metallopeptidase with thrombospondin type 1 motif 14	GO:0004222,GO:0005576,GO:0006508,GO:0030198,GO:0030199,GO:0030574,GO:0031012,GO:0046872	metalloendopeptidase activity|extracellular region|proteolysis|extracellular matrix organization|collagen fibril organization|collagen catabolic process|extracellular matrix|metal ion binding
ADAMTS14	10	70740227	70766236	26010	*	10-70740226-70766236-[70748387-70760190]	215625	3' UTR	70733958	70762441	28484	1	XM_011539309.1	6269	140766	ADAM metallopeptidase with thrombospondin type 1 motif 14	GO:0004222,GO:0005576,GO:0006508,GO:0030198,GO:0030199,GO:0030574,GO:0031012,GO:0046872	metalloendopeptidase activity|extracellular region|proteolysis|extracellular matrix organization|collagen fibril organization|collagen catabolic process|extracellular matrix|metal ion binding
ADAMTS14	10	70688845	70739069	50225	*	10-70688844-70739069-[70689317-70689321]	403833	Promoter (<=1kb)	70718777	70762441	43665	1	XM_011539302.2	0	140766	ADAM metallopeptidase with thrombospondin type 1 motif 14	GO:0004222,GO:0005576,GO:0006508,GO:0030198,GO:0030199,GO:0030574,GO:0031012,GO:0046872	metalloendopeptidase activity|extracellular region|proteolysis|extracellular matrix organization|collagen fibril organization|collagen catabolic process|extracellular matrix|metal ion binding
ADAMTS14	10	70668553	70686363	17811	*	10-70668552-70686363-[70673203-70673224]	166628	Promoter (<=1kb)	70672506	70762441	89936	1	NM_080722.4	0	140766	ADAM metallopeptidase with thrombospondin type 1 motif 14	GO:0004222,GO:0005576,GO:0006508,GO:0030198,GO:0030199,GO:0030574,GO:0031012,GO:0046872	metalloendopeptidase activity|extracellular region|proteolysis|extracellular matrix organization|collagen fibril organization|collagen catabolic process|extracellular matrix|metal ion binding
ADAMTS16	5	5144813	5148354	3542	*	5-5144812-5148354-[5146240-5146242]	33793	Exon (NM_139056.4/ADAMTS16, exon 3 of 23)	5140330	5320304	179975	1	XR_001742032.1	4483	170690	ADAM metallopeptidase with thrombospondin type 1 motif 16	GO:0001658,GO:0003073,GO:0004222,GO:0006508,GO:0030198,GO:0031012,GO:0046872,GO:0048232,GO:1902017	branching involved in ureteric bud morphogenesis|regulation of systemic arterial blood pressure|metalloendopeptidase activity|proteolysis|extracellular matrix organization|extracellular matrix|metal ion binding|male gamete generation|regulation of cilium assembly
ADAMTS16	5	5246258	5251015	4758	*	5-5246257-5251015-[5247036-5247045]	28824	Intron (NM_139056.4/ADAMTS16, intron 17 of 22)	5140330	5320304	179975	1	XR_001742032.1	105928	170690	ADAM metallopeptidase with thrombospondin type 1 motif 16	GO:0001658,GO:0003073,GO:0004222,GO:0006508,GO:0030198,GO:0031012,GO:0046872,GO:0048232,GO:1902017	branching involved in ureteric bud morphogenesis|regulation of systemic arterial blood pressure|metalloendopeptidase activity|proteolysis|extracellular matrix organization|extracellular matrix|metal ion binding|male gamete generation|regulation of cilium assembly
ADAMTS17	15	100303267	100312233	8967	*	15-100303266-100312233-[100309174-100309177]	52942	Intron (NM_139057.4/ADAMTS17, intron 3 of 21)	100054035	100339129	285095	2	XM_017021984.1	26896	170691	ADAM metallopeptidase with thrombospondin type 1 motif 17	GO:0004222,GO:0006508,GO:0030198,GO:0031012,GO:0046872	metalloendopeptidase activity|proteolysis|extracellular matrix organization|extracellular matrix|metal ion binding
ADAMTS17	15	100219611	100225049	5439	*	15-100219610-100225049-[100222330-100222425]	37096	Promoter (<=1kb)	99971439	100223720	252282	2	XM_017021978.1	0	170691	ADAM metallopeptidase with thrombospondin type 1 motif 17	GO:0004222,GO:0006508,GO:0030198,GO:0031012,GO:0046872	metalloendopeptidase activity|proteolysis|extracellular matrix organization|extracellular matrix|metal ion binding
ADAMTS17	15	100231183	100241174	9992	*	15-100231182-100241174-[100232050-100235750]	60709	Exon (XM_017021976.1/ADAMTS17, exon 7 of 24)	99971439	100223720	252282	2	XM_017021978.1	-7463	170691	ADAM metallopeptidase with thrombospondin type 1 motif 17	GO:0004222,GO:0006508,GO:0030198,GO:0031012,GO:0046872	metalloendopeptidase activity|proteolysis|extracellular matrix organization|extracellular matrix|metal ion binding
ADAMTS17	15	100278217	100287000	8784	*	15-100278216-100287000-[100279630-100279632]	46599	5' UTR	99971439	100254179	282741	2	XM_017021979.1	-24038	170691	ADAM metallopeptidase with thrombospondin type 1 motif 17	GO:0004222,GO:0006508,GO:0030198,GO:0031012,GO:0046872	metalloendopeptidase activity|proteolysis|extracellular matrix organization|extracellular matrix|metal ion binding
ADAMTS17	15	100183659	100188165	4507	*	15-100183658-100188165-[100185084-100185120]	30140	Intron (NM_139057.4/ADAMTS17, intron 8 of 21)	99971439	100157945	186507	2	XM_017021980.1	-25714	170691	ADAM metallopeptidase with thrombospondin type 1 motif 17	GO:0004222,GO:0006508,GO:0030198,GO:0031012,GO:0046872	metalloendopeptidase activity|proteolysis|extracellular matrix organization|extracellular matrix|metal ion binding
ADAMTS17	15	100203960	100210027	6068	*	15-100203959-100210027-[100205849-100206978]	35204	Intron (NM_139057.4/ADAMTS17, intron 7 of 21)	99971439	100223720	252282	2	XM_017021978.1	13693	170691	ADAM metallopeptidase with thrombospondin type 1 motif 17	GO:0004222,GO:0006508,GO:0030198,GO:0031012,GO:0046872	metalloendopeptidase activity|proteolysis|extracellular matrix organization|extracellular matrix|metal ion binding
ADAMTS17	15	100323026	100327904	4879	*	15-100323025-100327904-[100325754-100325795]	27233	Intron (NM_139057.4/ADAMTS17, intron 3 of 21)	100054035	100339129	285095	2	XM_017021984.1	11225	170691	ADAM metallopeptidase with thrombospondin type 1 motif 17	GO:0004222,GO:0006508,GO:0030198,GO:0031012,GO:0046872	metalloendopeptidase activity|proteolysis|extracellular matrix organization|extracellular matrix|metal ion binding
ADAMTS17	15	100162982	100166283	3302	*	15-100162981-100166283-[100163323-100163332]	31651	Intron (NM_139057.4/ADAMTS17, intron 8 of 21)	99971439	100157945	186507	2	XM_017021980.1	-5037	170691	ADAM metallopeptidase with thrombospondin type 1 motif 17	GO:0004222,GO:0006508,GO:0030198,GO:0031012,GO:0046872	metalloendopeptidase activity|proteolysis|extracellular matrix organization|extracellular matrix|metal ion binding
ADAMTS17	15	100246978	100253309	6332	*	15-100246977-100253309-[100249783-100249799]	35894	Promoter (<=1kb)	99971439	100254179	282741	2	XM_017021979.1	870	170691	ADAM metallopeptidase with thrombospondin type 1 motif 17	GO:0004222,GO:0006508,GO:0030198,GO:0031012,GO:0046872	metalloendopeptidase activity|proteolysis|extracellular matrix organization|extracellular matrix|metal ion binding
ADAMTS17	15	100131288	100135355	4068	*	15-100131287-100135355-[100131962-100131971]	39936	Promoter (<=1kb)	99972954	100134582	161629	2	XM_017021982.1	0	170691	ADAM metallopeptidase with thrombospondin type 1 motif 17	GO:0004222,GO:0006508,GO:0030198,GO:0031012,GO:0046872	metalloendopeptidase activity|proteolysis|extracellular matrix organization|extracellular matrix|metal ion binding
ADAMTS2	5	179217879	179226129	8251	*	5-179217878-179226129-[179219870-179220003]	60119	Intron (NM_014244.5/ADAMTS2, intron 3 of 21)	179110853	179345461	234609	2	NM_014244.5	119332	9509	ADAM metallopeptidase with thrombospondin type 1 motif 2	GO:0004222,GO:0005576,GO:0007283,GO:0008237,GO:0008270,GO:0016485,GO:0030198,GO:0030199,GO:0030324,GO:0030574,GO:0031012,GO:0043588,GO:0062023	metalloendopeptidase activity|extracellular region|spermatogenesis|metallopeptidase activity|zinc ion binding|protein processing|extracellular matrix organization|collagen fibril organization|lung development|collagen catabolic process|extracellular matrix|skin development|collagen-containing extracellular matrix
ADAMTS2	5	179236721	179244962	8242	*	5-179236720-179244962-[179239152-179242789]	36843	Intron (NM_014244.5/ADAMTS2, intron 3 of 21)	179110853	179345461	234609	2	NM_014244.5	100499	9509	ADAM metallopeptidase with thrombospondin type 1 motif 2	GO:0004222,GO:0005576,GO:0007283,GO:0008237,GO:0008270,GO:0016485,GO:0030198,GO:0030199,GO:0030324,GO:0030574,GO:0031012,GO:0043588,GO:0062023	metalloendopeptidase activity|extracellular region|spermatogenesis|metallopeptidase activity|zinc ion binding|protein processing|extracellular matrix organization|collagen fibril organization|lung development|collagen catabolic process|extracellular matrix|skin development|collagen-containing extracellular matrix
ADAMTS2	5	179336618	179347893	11276	*	5-179336617-179347893-[179346559-179346568]	78121	Promoter (<=1kb)	179110853	179345461	234609	2	NM_014244.5	0	9509	ADAM metallopeptidase with thrombospondin type 1 motif 2	GO:0004222,GO:0005576,GO:0007283,GO:0008237,GO:0008270,GO:0016485,GO:0030198,GO:0030199,GO:0030324,GO:0030574,GO:0031012,GO:0043588,GO:0062023	metalloendopeptidase activity|extracellular region|spermatogenesis|metallopeptidase activity|zinc ion binding|protein processing|extracellular matrix organization|collagen fibril organization|lung development|collagen catabolic process|extracellular matrix|skin development|collagen-containing extracellular matrix
ADAMTS2	5	179255491	179260848	5358	*	5-179255490-179260848-[179256980-179257329]	30330	Intron (NM_014244.5/ADAMTS2, intron 3 of 21)	179110853	179345461	234609	2	NM_014244.5	84613	9509	ADAM metallopeptidase with thrombospondin type 1 motif 2	GO:0004222,GO:0005576,GO:0007283,GO:0008237,GO:0008270,GO:0016485,GO:0030198,GO:0030199,GO:0030324,GO:0030574,GO:0031012,GO:0043588,GO:0062023	metalloendopeptidase activity|extracellular region|spermatogenesis|metallopeptidase activity|zinc ion binding|protein processing|extracellular matrix organization|collagen fibril organization|lung development|collagen catabolic process|extracellular matrix|skin development|collagen-containing extracellular matrix
ADAMTS2	5	179263534	179276798	13265	*	5-179263533-179276798-[179265810-179265819]	96780	Exon (NM_014244.5/ADAMTS2, exon 3 of 22)	179110853	179345461	234609	2	NM_014244.5	68663	9509	ADAM metallopeptidase with thrombospondin type 1 motif 2	GO:0004222,GO:0005576,GO:0007283,GO:0008237,GO:0008270,GO:0016485,GO:0030198,GO:0030199,GO:0030324,GO:0030574,GO:0031012,GO:0043588,GO:0062023	metalloendopeptidase activity|extracellular region|spermatogenesis|metallopeptidase activity|zinc ion binding|protein processing|extracellular matrix organization|collagen fibril organization|lung development|collagen catabolic process|extracellular matrix|skin development|collagen-containing extracellular matrix
ADAMTS2	5	179205997	179212256	6260	*	5-179205996-179212256-[179208404-179208407]	42675	Exon (NM_014244.5/ADAMTS2, exon 4 of 22)	179110853	179345461	234609	2	NM_014244.5	133205	9509	ADAM metallopeptidase with thrombospondin type 1 motif 2	GO:0004222,GO:0005576,GO:0007283,GO:0008237,GO:0008270,GO:0016485,GO:0030198,GO:0030199,GO:0030324,GO:0030574,GO:0031012,GO:0043588,GO:0062023	metalloendopeptidase activity|extracellular region|spermatogenesis|metallopeptidase activity|zinc ion binding|protein processing|extracellular matrix organization|collagen fibril organization|lung development|collagen catabolic process|extracellular matrix|skin development|collagen-containing extracellular matrix
ADAMTS4	1	161191914	161203429	11516	*	1-161191913-161203429-[161202566-161202575]	114842	Promoter (<=1kb)	161184302	161199054	14753	2	NM_005099.6	0	9507	ADAM metallopeptidase with thrombospondin type 1 motif 4	GO:0001501,GO:0002020,GO:0004222,GO:0005515,GO:0005576,GO:0005615,GO:0006508,GO:0008233,GO:0008237,GO:0016607,GO:0022617,GO:0030198,GO:0031012,GO:0046872,GO:0062023	skeletal system development|protease binding|metalloendopeptidase activity|protein binding|extracellular region|extracellular space|proteolysis|peptidase activity|metallopeptidase activity|nuclear speck|extracellular matrix disassembly|extracellular matrix organization|extracellular matrix|metal ion binding|collagen-containing extracellular matrix
ADAMTS6	5	65477193	65484174	6982	*	5-65477192-65484174-[65481716-65481843]	45918	Promoter (<=1kb)	65148736	65480698	331963	2	XM_011543114.3	0	11174	ADAM metallopeptidase with thrombospondin type 1 motif 6	GO:0001822,GO:0003279,GO:0004222,GO:0006508,GO:0008237,GO:0030198,GO:0031012,GO:0035904,GO:0046872,GO:0060976	kidney development|cardiac septum development|metalloendopeptidase activity|proteolysis|metallopeptidase activity|extracellular matrix organization|extracellular matrix|aorta development|metal ion binding|coronary vasculature development
ADAMTS7	15	78793821	78797083	3263	*	15-78793820-78797083-[78794374-78794388]	30936	Exon (XM_005254137.4/ADAMTS7, exon 4 of 25)	78759206	78811464	52259	2	NM_014272.5	14381	11173	ADAM metallopeptidase with thrombospondin type 1 motif 7	GO:0004222,GO:0005515,GO:0005788,GO:0008237,GO:0030198,GO:0031012,GO:0032331,GO:0046872,GO:0051603,GO:0071347,GO:0071356,GO:0071773	metalloendopeptidase activity|protein binding|endoplasmic reticulum lumen|metallopeptidase activity|extracellular matrix organization|extracellular matrix|negative regulation of chondrocyte differentiation|metal ion binding|proteolysis involved in cellular protein catabolic process|cellular response to interleukin-1|cellular response to tumor necrosis factor|cellular response to BMP stimulus
ADAMTS7	15	78829898	78833780	3883	*	15-78829897-78833780-[78832234-78832238]	39996	Distal Intergenic	78759203	78811476	52274	2	XM_005254137.4	-18422	11173	ADAM metallopeptidase with thrombospondin type 1 motif 7	GO:0004222,GO:0005515,GO:0005788,GO:0008237,GO:0030198,GO:0031012,GO:0032331,GO:0046872,GO:0051603,GO:0071347,GO:0071356,GO:0071773	metalloendopeptidase activity|protein binding|endoplasmic reticulum lumen|metallopeptidase activity|extracellular matrix organization|extracellular matrix|negative regulation of chondrocyte differentiation|metal ion binding|proteolysis involved in cellular protein catabolic process|cellular response to interleukin-1|cellular response to tumor necrosis factor|cellular response to BMP stimulus
ADAMTS7	15	78808465	78812927	4463	*	15-78808464-78812927-[78810441-78810450]	56901	Promoter (<=1kb)	78759203	78811476	52274	2	XM_005254137.4	0	11173	ADAM metallopeptidase with thrombospondin type 1 motif 7	GO:0004222,GO:0005515,GO:0005788,GO:0008237,GO:0030198,GO:0031012,GO:0032331,GO:0046872,GO:0051603,GO:0071347,GO:0071356,GO:0071773	metalloendopeptidase activity|protein binding|endoplasmic reticulum lumen|metallopeptidase activity|extracellular matrix organization|extracellular matrix|negative regulation of chondrocyte differentiation|metal ion binding|proteolysis involved in cellular protein catabolic process|cellular response to interleukin-1|cellular response to tumor necrosis factor|cellular response to BMP stimulus
ADAMTS9	3	64684067	64688675	4609	*	3-64684066-64688675-[64686604-64686608]	34322	Promoter (<=1kb)	64515654	64688000	172347	2	NM_001318781.2	0	56999	ADAM metallopeptidase with thrombospondin type 1 motif 9	GO:0003179,GO:0003229,GO:0004222,GO:0005783,GO:0006508,GO:0006516,GO:0007275,GO:0008237,GO:0008270,GO:0010596,GO:0015031,GO:0016192,GO:0030198,GO:0031012,GO:0035909,GO:0043231,GO:0062023,GO:0090673,GO:1903671	heart valve morphogenesis|ventricular cardiac muscle tissue development|metalloendopeptidase activity|endoplasmic reticulum|proteolysis|glycoprotein catabolic process|multicellular organism development|metallopeptidase activity|zinc ion binding|negative regulation of endothelial cell migration|protein transport|vesicle-mediated transport|extracellular matrix organization|extracellular matrix|aort…
ADAMTSL2	9	133502723	133558211	55489	*	9-133502722-133558211-[133506860-133506869]	462719	Promoter (<=1kb)	133532164	133575519	43356	1	NM_001145320.2	0	9719	ADAMTS like 2	GO:0004222,GO:0005515,GO:0006508,GO:0030198,GO:0030512,GO:0031012	metalloendopeptidase activity|protein binding|proteolysis|extracellular matrix organization|negative regulation of transforming growth factor beta receptor signaling pathway|extracellular matrix
ADAMTSL3	15	83744280	83750672	6393	*	15-83744279-83750672-[83749573-83749597]	33157	Intron (XM_024450000.1/ADAMTSL3, intron 3 of 18)	83694294	84039835	345542	1	XM_017022435.1	49986	57188	ADAMTS like 3	GO:0004222,GO:0005515,GO:0006508,GO:0030198,GO:0031012,GO:0043231	metalloendopeptidase activity|protein binding|proteolysis|extracellular matrix organization|extracellular matrix|intracellular membrane-bounded organelle
ADAMTSL3	15	83763862	83769890	6029	*	15-83763861-83769890-[83764609-83764747]	30837	Intron (XM_024450000.1/ADAMTSL3, intron 3 of 18)	83694294	84039835	345542	1	XM_017022435.1	69568	57188	ADAMTS like 3	GO:0004222,GO:0005515,GO:0006508,GO:0030198,GO:0031012,GO:0043231	metalloendopeptidase activity|protein binding|proteolysis|extracellular matrix organization|extracellular matrix|intracellular membrane-bounded organelle
ADAMTSL4	1	150548350	150570832	22483	*	1-150548349-150570832-[150550135-150550139]	247053	Promoter (<=1kb)	150549378	150560933	11556	1	XM_011509648.3	0	54507	ADAMTS like 4	GO:0002020,GO:0002064,GO:0004222,GO:0005515,GO:0005614,GO:0005788,GO:0006508,GO:0006915,GO:0030198,GO:0031012,GO:0043065,GO:0062023	protease binding|epithelial cell development|metalloendopeptidase activity|protein binding|interstitial matrix|endoplasmic reticulum lumen|proteolysis|apoptotic process|extracellular matrix organization|extracellular matrix|positive regulation of apoptotic process|collagen-containing extracellular matrix
ADAP1	7	944464	955335	10872	*	7-944463-955335-[945811-952426]	92692	Promoter (<=1kb)	897900	945816	47917	2	NM_001284309.2	0	11033	ArfGAP with dual PH domains 1	GO:0005096,GO:0005515,GO:0005547,GO:0005634,GO:0005737,GO:0005829,GO:0005886,GO:0007166,GO:0043087,GO:0043231,GO:0043533,GO:0043547,GO:0046872,GO:1902936	GTPase activator activity|protein binding|phosphatidylinositol-3,4,5-trisphosphate binding|nucleus|cytoplasm|cytosol|plasma membrane|cell surface receptor signaling pathway|regulation of GTPase activity|intracellular membrane-bounded organelle|inositol 1,3,4,5 tetrakisphosphate binding|positive regulation of GTPase activity|metal ion binding|phosphatidylinositol bisphosphate binding
ADAP1	7	913418	924308	10891	*	7-913417-924308-[915237-915238]	117091	Promoter (<=1kb)	897900	920877	22978	2	NM_001284311.2	0	11033	ArfGAP with dual PH domains 1	GO:0005096,GO:0005515,GO:0005547,GO:0005634,GO:0005737,GO:0005829,GO:0005886,GO:0007166,GO:0043087,GO:0043231,GO:0043533,GO:0043547,GO:0046872,GO:1902936	GTPase activator activity|protein binding|phosphatidylinositol-3,4,5-trisphosphate binding|nucleus|cytoplasm|cytosol|plasma membrane|cell surface receptor signaling pathway|regulation of GTPase activity|intracellular membrane-bounded organelle|inositol 1,3,4,5 tetrakisphosphate binding|positive regulation of GTPase activity|metal ion binding|phosphatidylinositol bisphosphate binding
ADAP1	7	906798	909170	2373	*	7-906797-909170-[908610-908619]	34484	Intron (NM_001284311.2/ADAP1, intron 2 of 8)	897900	920877	22978	2	NM_001284311.2	11707	11033	ArfGAP with dual PH domains 1	GO:0005096,GO:0005515,GO:0005547,GO:0005634,GO:0005737,GO:0005829,GO:0005886,GO:0007166,GO:0043087,GO:0043231,GO:0043533,GO:0043547,GO:0046872,GO:1902936	GTPase activator activity|protein binding|phosphatidylinositol-3,4,5-trisphosphate binding|nucleus|cytoplasm|cytosol|plasma membrane|cell surface receptor signaling pathway|regulation of GTPase activity|intracellular membrane-bounded organelle|inositol 1,3,4,5 tetrakisphosphate binding|positive regulation of GTPase activity|metal ion binding|phosphatidylinositol bisphosphate binding
ADAR	1	154716721	154721102	4382	*	1-154716720-154721102-[154719348-154719387]	29728	Intron (NM_170782.3/KCNN3, intron 5 of 7)	154582057	154627997	45941	2	NM_001365046.1	-88724	103	adenosine deaminase RNA specific	GO:0001649,GO:0002244,GO:0002566,GO:0003677,GO:0003723,GO:0003725,GO:0003726,GO:0005515,GO:0005634,GO:0005654,GO:0005730,GO:0005737,GO:0006382,GO:0006396,GO:0006397,GO:0008251,GO:0009615,GO:0016020,GO:0016553,GO:0030218,GO:0031054,GO:0035280,GO:0035455,GO:0043066,GO:0044387,GO:0044530,GO:0045070,GO:0045087,GO:0046872,GO:0051607,GO:0060216,GO:0060337,GO:0060339,GO:0061484,GO:0098586,GO:1900369	osteoblast differentiation|hematopoietic progenitor cell differentiation|somatic diversification of immune receptors via somatic mutation|DNA binding|RNA binding|double-stranded RNA binding|double-stranded RNA adenosine deaminase activity|protein binding|nucleus|nucleoplasm|nucleolus|cytoplasm|adenosine to inosine editing|RNA processing|mRNA processing|tRNA-specific adenosine deaminase activity|r…	hsa04623,hsa05162,hsa05164,hsa05171	Cytosolic DNA-sensing pathway|Measles|Influenza A|Coronavirus disease - COVID-19
ADARB1	21	45175503	45182775	7273	*	21-45175502-45182775-[45178300-45178309]	39729	5' UTR	45152530	45226560	74031	1	NM_001346687.2	22973	104	adenosine deaminase RNA specific B1	GO:0003723,GO:0003725,GO:0003726,GO:0003729,GO:0005515,GO:0005634,GO:0005654,GO:0005730,GO:0005737,GO:0005829,GO:0006382,GO:0006396,GO:0006397,GO:0007274,GO:0008251,GO:0008285,GO:0016553,GO:0021610,GO:0021618,GO:0021965,GO:0030336,GO:0035264,GO:0044387,GO:0045070,GO:0045087,GO:0045202,GO:0046872,GO:0050884,GO:0051607,GO:0051726,GO:0060384,GO:0060415,GO:0061744,GO:0097049	RNA binding|double-stranded RNA binding|double-stranded RNA adenosine deaminase activity|mRNA binding|protein binding|nucleus|nucleoplasm|nucleolus|cytoplasm|cytosol|adenosine to inosine editing|RNA processing|mRNA processing|neuromuscular synaptic transmission|tRNA-specific adenosine deaminase activity|negative regulation of cell population proliferation|base conversion or substitution editing|f…
ADARB1	21	45135549	45139192	3644	*	21-45135548-45139192-[45137350-45137457]	31359	Promoter (1-2kb)	45133576	45226560	92985	1	XM_017028248.1	1973	104	adenosine deaminase RNA specific B1	GO:0003723,GO:0003725,GO:0003726,GO:0003729,GO:0005515,GO:0005634,GO:0005654,GO:0005730,GO:0005737,GO:0005829,GO:0006382,GO:0006396,GO:0006397,GO:0007274,GO:0008251,GO:0008285,GO:0016553,GO:0021610,GO:0021618,GO:0021965,GO:0030336,GO:0035264,GO:0044387,GO:0045070,GO:0045087,GO:0045202,GO:0046872,GO:0050884,GO:0051607,GO:0051726,GO:0060384,GO:0060415,GO:0061744,GO:0097049	RNA binding|double-stranded RNA binding|double-stranded RNA adenosine deaminase activity|mRNA binding|protein binding|nucleus|nucleoplasm|nucleolus|cytoplasm|cytosol|adenosine to inosine editing|RNA processing|mRNA processing|neuromuscular synaptic transmission|tRNA-specific adenosine deaminase activity|negative regulation of cell population proliferation|base conversion or substitution editing|f…
ADCK1	14	77866393	77872795	6403	*	14-77866392-77872795-[77870616-77870619]	35876	Intron (XM_011536987.2/ADCK1, intron 4 of 7)	77850778	77933952	83175	1	XM_017021477.1	15615	57143	aarF domain containing kinase 1	GO:0004674,GO:0005524,GO:0005576,GO:0005743,GO:0006468,GO:0007005,GO:0010637,GO:0032592,GO:0055088,GO:1903852	protein serine/threonine kinase activity|ATP binding|extracellular region|mitochondrial inner membrane|protein phosphorylation|mitochondrion organization|negative regulation of mitochondrial fusion|integral component of mitochondrial membrane|lipid homeostasis|positive regulation of cristae formation
ADCK1	14	77858784	77863616	4833	*	14-77858783-77863616-[77859159-77859164]	41757	5' UTR	77850778	77933952	83175	1	XM_017021477.1	8006	57143	aarF domain containing kinase 1	GO:0004674,GO:0005524,GO:0005576,GO:0005743,GO:0006468,GO:0007005,GO:0010637,GO:0032592,GO:0055088,GO:1903852	protein serine/threonine kinase activity|ATP binding|extracellular region|mitochondrial inner membrane|protein phosphorylation|mitochondrion organization|negative regulation of mitochondrial fusion|integral component of mitochondrial membrane|lipid homeostasis|positive regulation of cristae formation
ADCK1	14	77921290	77928604	7315	*	14-77921289-77928604-[77922454-77926800]	32845	Exon (XR_001750450.1/ADCK1, exon 9 of 12)	77899169	77933952	34784	1	XM_011536985.1	22121	57143	aarF domain containing kinase 1	GO:0004674,GO:0005524,GO:0005576,GO:0005743,GO:0006468,GO:0007005,GO:0010637,GO:0032592,GO:0055088,GO:1903852	protein serine/threonine kinase activity|ATP binding|extracellular region|mitochondrial inner membrane|protein phosphorylation|mitochondrion organization|negative regulation of mitochondrial fusion|integral component of mitochondrial membrane|lipid homeostasis|positive regulation of cristae formation
ADCK2	7	140672119	140675782	3664	*	7-140672118-140675782-[140673122-140673152]	39516	Promoter (<=1kb)	140672895	140695114	22220	1	XM_006716170.4	0	90956	aarF domain containing kinase 2	GO:0004674,GO:0005515,GO:0005524,GO:0006468,GO:0016021	protein serine/threonine kinase activity|protein binding|ATP binding|protein phosphorylation|integral component of membrane
ADCK5	8	144382266	144385590	3325	*	8-144382265-144385590-[144383459-144383463]	37404	5' UTR	144377398	144393242	15845	1	XM_011516909.1	4868	203054	aarF domain containing kinase 5	GO:0004674,GO:0005515,GO:0006468,GO:0016021	protein serine/threonine kinase activity|protein binding|protein phosphorylation|integral component of membrane
ADCK5	8	144368540	144378601	10062	*	8-144368539-144378601-[144374709-144374713]	113890	Promoter (<=1kb)	144373762	144393242	19481	1	XM_017013174.1	0	203054	aarF domain containing kinase 5	GO:0004674,GO:0005515,GO:0006468,GO:0016021	protein serine/threonine kinase activity|protein binding|protein phosphorylation|integral component of membrane
ADCY1	7	45586381	45602801	16421	*	7-45586380-45602801-[45591609-45601438]	116917	5' UTR	45574528	45713785	139258	1	XM_005249584.3	11853	107	adenylate cyclase 1	GO:0003091,GO:0004016,GO:0005516,GO:0005524,GO:0005634,GO:0005737,GO:0005886,GO:0005887,GO:0006171,GO:0007186,GO:0007189,GO:0007190,GO:0007193,GO:0007409,GO:0007420,GO:0007616,GO:0007623,GO:0008294,GO:0010226,GO:0019933,GO:0032793,GO:0034199,GO:0042493,GO:0042752,GO:0045121,GO:0046872,GO:0070062,GO:0071277,GO:0071377,GO:0098685,GO:0098686,GO:0098978,GO:0099061,GO:0150076,GO:1900273,GO:1904322,GO:…	renal water homeostasis|adenylate cyclase activity|calmodulin binding|ATP binding|nucleus|cytoplasm|plasma membrane|integral component of plasma membrane|cAMP biosynthetic process|G protein-coupled receptor signaling pathway|adenylate cyclase-activating G protein-coupled receptor signaling pathway|activation of adenylate cyclase activity|adenylate cyclase-inhibiting G protein-coupled receptor sig…	hsa00230,hsa01522,hsa04015,hsa04020,hsa04022,hsa04024,hsa04062,hsa04072,hsa04114,hsa04211,hsa04213,hsa04261,hsa04270,hsa04371,hsa04540,hsa04611,hsa04713,hsa04714,hsa04720,hsa04723,hsa04724,hsa04725,hsa04727,hsa04750,hsa04911,hsa04912,hsa04913,hsa04914,hsa04915,hsa04916,hsa04918,hsa04921,hsa04923,hsa04925,hsa04926,hsa04927,hsa04928,hsa04934,hsa04935,hsa04970,hsa04971,hsa04972,hsa04976,hsa05032,hsa…	Purine metabolism|Endocrine resistance|Rap1 signaling pathway|Calcium signaling pathway|cGMP-PKG signaling pathway|cAMP signaling pathway|Chemokine signaling pathway|Phospholipase D signaling pathway|Oocyte meiosis|Longevity regulating pathway|Longevity regulating pathway - multiple species|Adrenergic signaling in cardiomyocytes|Vascular smooth muscle contraction|Apelin signaling pathway|Gap junc…
ADCY1	7	45658923	45664477	5555	*	7-45658922-45664477-[45660585-45660682]	44367	3' UTR	45574528	45713785	139258	1	XM_005249584.3	84395	107	adenylate cyclase 1	GO:0003091,GO:0004016,GO:0005516,GO:0005524,GO:0005634,GO:0005737,GO:0005886,GO:0005887,GO:0006171,GO:0007186,GO:0007189,GO:0007190,GO:0007193,GO:0007409,GO:0007420,GO:0007616,GO:0007623,GO:0008294,GO:0010226,GO:0019933,GO:0032793,GO:0034199,GO:0042493,GO:0042752,GO:0045121,GO:0046872,GO:0070062,GO:0071277,GO:0071377,GO:0098685,GO:0098686,GO:0098978,GO:0099061,GO:0150076,GO:1900273,GO:1904322,GO:…	renal water homeostasis|adenylate cyclase activity|calmodulin binding|ATP binding|nucleus|cytoplasm|plasma membrane|integral component of plasma membrane|cAMP biosynthetic process|G protein-coupled receptor signaling pathway|adenylate cyclase-activating G protein-coupled receptor signaling pathway|activation of adenylate cyclase activity|adenylate cyclase-inhibiting G protein-coupled receptor sig…	hsa00230,hsa01522,hsa04015,hsa04020,hsa04022,hsa04024,hsa04062,hsa04072,hsa04114,hsa04211,hsa04213,hsa04261,hsa04270,hsa04371,hsa04540,hsa04611,hsa04713,hsa04714,hsa04720,hsa04723,hsa04724,hsa04725,hsa04727,hsa04750,hsa04911,hsa04912,hsa04913,hsa04914,hsa04915,hsa04916,hsa04918,hsa04921,hsa04923,hsa04925,hsa04926,hsa04927,hsa04928,hsa04934,hsa04935,hsa04970,hsa04971,hsa04972,hsa04976,hsa05032,hsa…	Purine metabolism|Endocrine resistance|Rap1 signaling pathway|Calcium signaling pathway|cGMP-PKG signaling pathway|cAMP signaling pathway|Chemokine signaling pathway|Phospholipase D signaling pathway|Oocyte meiosis|Longevity regulating pathway|Longevity regulating pathway - multiple species|Adrenergic signaling in cardiomyocytes|Vascular smooth muscle contraction|Apelin signaling pathway|Gap junc…
ADCY1	7	45624195	45629034	4840	*	7-45624194-45629034-[45625624-45625630]	30105	Intron (NM_001281768.2/ADCY1, intron 5 of 9)	45574528	45713785	139258	1	XM_005249584.3	49667	107	adenylate cyclase 1	GO:0003091,GO:0004016,GO:0005516,GO:0005524,GO:0005634,GO:0005737,GO:0005886,GO:0005887,GO:0006171,GO:0007186,GO:0007189,GO:0007190,GO:0007193,GO:0007409,GO:0007420,GO:0007616,GO:0007623,GO:0008294,GO:0010226,GO:0019933,GO:0032793,GO:0034199,GO:0042493,GO:0042752,GO:0045121,GO:0046872,GO:0070062,GO:0071277,GO:0071377,GO:0098685,GO:0098686,GO:0098978,GO:0099061,GO:0150076,GO:1900273,GO:1904322,GO:…	renal water homeostasis|adenylate cyclase activity|calmodulin binding|ATP binding|nucleus|cytoplasm|plasma membrane|integral component of plasma membrane|cAMP biosynthetic process|G protein-coupled receptor signaling pathway|adenylate cyclase-activating G protein-coupled receptor signaling pathway|activation of adenylate cyclase activity|adenylate cyclase-inhibiting G protein-coupled receptor sig…	hsa00230,hsa01522,hsa04015,hsa04020,hsa04022,hsa04024,hsa04062,hsa04072,hsa04114,hsa04211,hsa04213,hsa04261,hsa04270,hsa04371,hsa04540,hsa04611,hsa04713,hsa04714,hsa04720,hsa04723,hsa04724,hsa04725,hsa04727,hsa04750,hsa04911,hsa04912,hsa04913,hsa04914,hsa04915,hsa04916,hsa04918,hsa04921,hsa04923,hsa04925,hsa04926,hsa04927,hsa04928,hsa04934,hsa04935,hsa04970,hsa04971,hsa04972,hsa04976,hsa05032,hsa…	Purine metabolism|Endocrine resistance|Rap1 signaling pathway|Calcium signaling pathway|cGMP-PKG signaling pathway|cAMP signaling pathway|Chemokine signaling pathway|Phospholipase D signaling pathway|Oocyte meiosis|Longevity regulating pathway|Longevity regulating pathway - multiple species|Adrenergic signaling in cardiomyocytes|Vascular smooth muscle contraction|Apelin signaling pathway|Gap junc…
ADCY1	7	45645750	45652224	6475	*	7-45645749-45652224-[45648271-45648386]	42000	Exon (NM_001281768.2/ADCY1, exon 6 of 10)	45574528	45713785	139258	1	XM_005249584.3	71222	107	adenylate cyclase 1	GO:0003091,GO:0004016,GO:0005516,GO:0005524,GO:0005634,GO:0005737,GO:0005886,GO:0005887,GO:0006171,GO:0007186,GO:0007189,GO:0007190,GO:0007193,GO:0007409,GO:0007420,GO:0007616,GO:0007623,GO:0008294,GO:0010226,GO:0019933,GO:0032793,GO:0034199,GO:0042493,GO:0042752,GO:0045121,GO:0046872,GO:0070062,GO:0071277,GO:0071377,GO:0098685,GO:0098686,GO:0098978,GO:0099061,GO:0150076,GO:1900273,GO:1904322,GO:…	renal water homeostasis|adenylate cyclase activity|calmodulin binding|ATP binding|nucleus|cytoplasm|plasma membrane|integral component of plasma membrane|cAMP biosynthetic process|G protein-coupled receptor signaling pathway|adenylate cyclase-activating G protein-coupled receptor signaling pathway|activation of adenylate cyclase activity|adenylate cyclase-inhibiting G protein-coupled receptor sig…	hsa00230,hsa01522,hsa04015,hsa04020,hsa04022,hsa04024,hsa04062,hsa04072,hsa04114,hsa04211,hsa04213,hsa04261,hsa04270,hsa04371,hsa04540,hsa04611,hsa04713,hsa04714,hsa04720,hsa04723,hsa04724,hsa04725,hsa04727,hsa04750,hsa04911,hsa04912,hsa04913,hsa04914,hsa04915,hsa04916,hsa04918,hsa04921,hsa04923,hsa04925,hsa04926,hsa04927,hsa04928,hsa04934,hsa04935,hsa04970,hsa04971,hsa04972,hsa04976,hsa05032,hsa…	Purine metabolism|Endocrine resistance|Rap1 signaling pathway|Calcium signaling pathway|cGMP-PKG signaling pathway|cAMP signaling pathway|Chemokine signaling pathway|Phospholipase D signaling pathway|Oocyte meiosis|Longevity regulating pathway|Longevity regulating pathway - multiple species|Adrenergic signaling in cardiomyocytes|Vascular smooth muscle contraction|Apelin signaling pathway|Gap junc…
ADCY1	7	45574695	45581286	6592	*	7-45574694-45581286-[45577890-45577899]	37374	Promoter (<=1kb)	45574528	45713785	139258	1	XM_005249584.3	167	107	adenylate cyclase 1	GO:0003091,GO:0004016,GO:0005516,GO:0005524,GO:0005634,GO:0005737,GO:0005886,GO:0005887,GO:0006171,GO:0007186,GO:0007189,GO:0007190,GO:0007193,GO:0007409,GO:0007420,GO:0007616,GO:0007623,GO:0008294,GO:0010226,GO:0019933,GO:0032793,GO:0034199,GO:0042493,GO:0042752,GO:0045121,GO:0046872,GO:0070062,GO:0071277,GO:0071377,GO:0098685,GO:0098686,GO:0098978,GO:0099061,GO:0150076,GO:1900273,GO:1904322,GO:…	renal water homeostasis|adenylate cyclase activity|calmodulin binding|ATP binding|nucleus|cytoplasm|plasma membrane|integral component of plasma membrane|cAMP biosynthetic process|G protein-coupled receptor signaling pathway|adenylate cyclase-activating G protein-coupled receptor signaling pathway|activation of adenylate cyclase activity|adenylate cyclase-inhibiting G protein-coupled receptor sig…	hsa00230,hsa01522,hsa04015,hsa04020,hsa04022,hsa04024,hsa04062,hsa04072,hsa04114,hsa04211,hsa04213,hsa04261,hsa04270,hsa04371,hsa04540,hsa04611,hsa04713,hsa04714,hsa04720,hsa04723,hsa04724,hsa04725,hsa04727,hsa04750,hsa04911,hsa04912,hsa04913,hsa04914,hsa04915,hsa04916,hsa04918,hsa04921,hsa04923,hsa04925,hsa04926,hsa04927,hsa04928,hsa04934,hsa04935,hsa04970,hsa04971,hsa04972,hsa04976,hsa05032,hsa…	Purine metabolism|Endocrine resistance|Rap1 signaling pathway|Calcium signaling pathway|cGMP-PKG signaling pathway|cAMP signaling pathway|Chemokine signaling pathway|Phospholipase D signaling pathway|Oocyte meiosis|Longevity regulating pathway|Longevity regulating pathway - multiple species|Adrenergic signaling in cardiomyocytes|Vascular smooth muscle contraction|Apelin signaling pathway|Gap junc…
ADCY10	1	167819958	167823079	3122	*	1-167819957-167823079-[167820457-167820554]	31167	Exon (XM_006711449.4/ADCY10, exon 29 of 32)	167809386	167914134	104749	2	NM_001167749.3	91055	55811	adenylate cyclase 10	GO:0000287,GO:0003351,GO:0004016,GO:0005524,GO:0005576,GO:0005634,GO:0005737,GO:0005739,GO:0005829,GO:0006171,GO:0007283,GO:0015630,GO:0016324,GO:0030145,GO:0030425,GO:0030426,GO:0031514,GO:0035556,GO:0043025,GO:0043065,GO:0045178,GO:0048471,GO:0051117,GO:0071241,GO:0071890	magnesium ion binding|epithelial cilium movement involved in extracellular fluid movement|adenylate cyclase activity|ATP binding|extracellular region|nucleus|cytoplasm|mitochondrion|cytosol|cAMP biosynthetic process|spermatogenesis|microtubule cytoskeleton|apical plasma membrane|manganese ion binding|dendrite|growth cone|motile cilium|intracellular signal transduction|neuronal cell body|positive …	hsa00230,hsa04024,hsa04371,hsa04713,hsa04714,hsa04935	Purine metabolism|cAMP signaling pathway|Apelin signaling pathway|Circadian entrainment|Thermogenesis|Growth hormone synthesis, secretion and action
ADCY3	2	24917476	24923902	6427	*	2-24917475-24923902-[24919674-24919683]	46112	Promoter (<=1kb)	24819169	24919585	100417	2	NM_001377132.1	0	109	adenylate cyclase 3	GO:0003091,GO:0004016,GO:0005516,GO:0005524,GO:0005737,GO:0005794,GO:0005886,GO:0005887,GO:0005929,GO:0006171,GO:0007165,GO:0007186,GO:0007189,GO:0007190,GO:0007193,GO:0007338,GO:0007340,GO:0007608,GO:0008355,GO:0016020,GO:0016021,GO:0030317,GO:0034199,GO:0046872,GO:0071377,GO:1904322	renal water homeostasis|adenylate cyclase activity|calmodulin binding|ATP binding|cytoplasm|Golgi apparatus|plasma membrane|integral component of plasma membrane|cilium|cAMP biosynthetic process|signal transduction|G protein-coupled receptor signaling pathway|adenylate cyclase-activating G protein-coupled receptor signaling pathway|activation of adenylate cyclase activity|adenylate cyclase-inhibi…	hsa00230,hsa01522,hsa04015,hsa04020,hsa04022,hsa04024,hsa04062,hsa04072,hsa04114,hsa04211,hsa04213,hsa04261,hsa04270,hsa04371,hsa04540,hsa04611,hsa04713,hsa04714,hsa04723,hsa04724,hsa04725,hsa04727,hsa04740,hsa04750,hsa04911,hsa04912,hsa04913,hsa04914,hsa04915,hsa04916,hsa04918,hsa04921,hsa04923,hsa04925,hsa04926,hsa04927,hsa04928,hsa04934,hsa04935,hsa04962,hsa04970,hsa04971,hsa04972,hsa04976,hsa…	Purine metabolism|Endocrine resistance|Rap1 signaling pathway|Calcium signaling pathway|cGMP-PKG signaling pathway|cAMP signaling pathway|Chemokine signaling pathway|Phospholipase D signaling pathway|Oocyte meiosis|Longevity regulating pathway|Longevity regulating pathway - multiple species|Adrenergic signaling in cardiomyocytes|Vascular smooth muscle contraction|Apelin signaling pathway|Gap junc…
ADCY3	2	24869963	24876146	6184	*	2-24869962-24876146-[24875091-24875104]	33059	5' UTR	24819169	24887182	68014	2	NM_001377131.1	11036	109	adenylate cyclase 3	GO:0003091,GO:0004016,GO:0005516,GO:0005524,GO:0005737,GO:0005794,GO:0005886,GO:0005887,GO:0005929,GO:0006171,GO:0007165,GO:0007186,GO:0007189,GO:0007190,GO:0007193,GO:0007338,GO:0007340,GO:0007608,GO:0008355,GO:0016020,GO:0016021,GO:0030317,GO:0034199,GO:0046872,GO:0071377,GO:1904322	renal water homeostasis|adenylate cyclase activity|calmodulin binding|ATP binding|cytoplasm|Golgi apparatus|plasma membrane|integral component of plasma membrane|cilium|cAMP biosynthetic process|signal transduction|G protein-coupled receptor signaling pathway|adenylate cyclase-activating G protein-coupled receptor signaling pathway|activation of adenylate cyclase activity|adenylate cyclase-inhibi…	hsa00230,hsa01522,hsa04015,hsa04020,hsa04022,hsa04024,hsa04062,hsa04072,hsa04114,hsa04211,hsa04213,hsa04261,hsa04270,hsa04371,hsa04540,hsa04611,hsa04713,hsa04714,hsa04723,hsa04724,hsa04725,hsa04727,hsa04740,hsa04750,hsa04911,hsa04912,hsa04913,hsa04914,hsa04915,hsa04916,hsa04918,hsa04921,hsa04923,hsa04925,hsa04926,hsa04927,hsa04928,hsa04934,hsa04935,hsa04962,hsa04970,hsa04971,hsa04972,hsa04976,hsa…	Purine metabolism|Endocrine resistance|Rap1 signaling pathway|Calcium signaling pathway|cGMP-PKG signaling pathway|cAMP signaling pathway|Chemokine signaling pathway|Phospholipase D signaling pathway|Oocyte meiosis|Longevity regulating pathway|Longevity regulating pathway - multiple species|Adrenergic signaling in cardiomyocytes|Vascular smooth muscle contraction|Apelin signaling pathway|Gap junc…
ADCY4	14	24328845	24342559	13715	*	14-24328844-24342559-[24333922-24333941]	102157	Promoter (<=1kb)	24318359	24335071	16713	2	NM_001198568.2	0	196883	adenylate cyclase 4	GO:0003091,GO:0004016,GO:0005080,GO:0005515,GO:0005524,GO:0005737,GO:0005886,GO:0005887,GO:0006171,GO:0007186,GO:0007188,GO:0007189,GO:0007190,GO:0007193,GO:0016020,GO:0030425,GO:0034199,GO:0046872,GO:0071377	renal water homeostasis|adenylate cyclase activity|protein kinase C binding|protein binding|ATP binding|cytoplasm|plasma membrane|integral component of plasma membrane|cAMP biosynthetic process|G protein-coupled receptor signaling pathway|adenylate cyclase-modulating G protein-coupled receptor signaling pathway|adenylate cyclase-activating G protein-coupled receptor signaling pathway|activation o…	hsa00230,hsa01522,hsa04015,hsa04020,hsa04022,hsa04024,hsa04062,hsa04072,hsa04114,hsa04211,hsa04213,hsa04261,hsa04270,hsa04371,hsa04540,hsa04611,hsa04713,hsa04714,hsa04723,hsa04724,hsa04725,hsa04727,hsa04742,hsa04750,hsa04911,hsa04912,hsa04913,hsa04914,hsa04915,hsa04916,hsa04918,hsa04921,hsa04923,hsa04925,hsa04926,hsa04927,hsa04928,hsa04934,hsa04935,hsa04970,hsa04971,hsa04972,hsa04976,hsa05032,hsa…	Purine metabolism|Endocrine resistance|Rap1 signaling pathway|Calcium signaling pathway|cGMP-PKG signaling pathway|cAMP signaling pathway|Chemokine signaling pathway|Phospholipase D signaling pathway|Oocyte meiosis|Longevity regulating pathway|Longevity regulating pathway - multiple species|Adrenergic signaling in cardiomyocytes|Vascular smooth muscle contraction|Apelin signaling pathway|Gap junc…
ADCY5	3	123309410	123317646	8237	*	3-123309409-123317646-[123313765-123313774]	47495	Exon (XM_011512360.3/ADCY5, exon 12 of 22)	123282296	123355143	72848	2	XM_011512360.3	37497	111	adenylate cyclase 5	GO:0001973,GO:0003091,GO:0004016,GO:0005524,GO:0005886,GO:0005887,GO:0005929,GO:0006171,GO:0007186,GO:0007189,GO:0007190,GO:0007191,GO:0007193,GO:0007195,GO:0007204,GO:0007626,GO:0008179,GO:0016021,GO:0034199,GO:0045111,GO:0046872,GO:0050885,GO:0061178,GO:0071377,GO:0097110,GO:1904322	G protein-coupled adenosine receptor signaling pathway|renal water homeostasis|adenylate cyclase activity|ATP binding|plasma membrane|integral component of plasma membrane|cilium|cAMP biosynthetic process|G protein-coupled receptor signaling pathway|adenylate cyclase-activating G protein-coupled receptor signaling pathway|activation of adenylate cyclase activity|adenylate cyclase-activating dopam…	hsa00230,hsa01522,hsa04015,hsa04022,hsa04024,hsa04062,hsa04072,hsa04114,hsa04211,hsa04213,hsa04261,hsa04270,hsa04371,hsa04540,hsa04611,hsa04713,hsa04714,hsa04723,hsa04724,hsa04725,hsa04726,hsa04727,hsa04728,hsa04750,hsa04911,hsa04912,hsa04913,hsa04914,hsa04915,hsa04916,hsa04918,hsa04921,hsa04923,hsa04924,hsa04925,hsa04926,hsa04927,hsa04928,hsa04934,hsa04935,hsa04970,hsa04971,hsa04972,hsa04976,hsa…	Purine metabolism|Endocrine resistance|Rap1 signaling pathway|cGMP-PKG signaling pathway|cAMP signaling pathway|Chemokine signaling pathway|Phospholipase D signaling pathway|Oocyte meiosis|Longevity regulating pathway|Longevity regulating pathway - multiple species|Adrenergic signaling in cardiomyocytes|Vascular smooth muscle contraction|Apelin signaling pathway|Gap junction|Platelet activation|C…
ADCY5	3	123280723	123294282	13560	*	3-123280722-123294282-[123286161-123286190]	101368	3' UTR	123282296	123355143	72848	2	XM_011512360.3	60861	111	adenylate cyclase 5	GO:0001973,GO:0003091,GO:0004016,GO:0005524,GO:0005886,GO:0005887,GO:0005929,GO:0006171,GO:0007186,GO:0007189,GO:0007190,GO:0007191,GO:0007193,GO:0007195,GO:0007204,GO:0007626,GO:0008179,GO:0016021,GO:0034199,GO:0045111,GO:0046872,GO:0050885,GO:0061178,GO:0071377,GO:0097110,GO:1904322	G protein-coupled adenosine receptor signaling pathway|renal water homeostasis|adenylate cyclase activity|ATP binding|plasma membrane|integral component of plasma membrane|cilium|cAMP biosynthetic process|G protein-coupled receptor signaling pathway|adenylate cyclase-activating G protein-coupled receptor signaling pathway|activation of adenylate cyclase activity|adenylate cyclase-activating dopam…	hsa00230,hsa01522,hsa04015,hsa04022,hsa04024,hsa04062,hsa04072,hsa04114,hsa04211,hsa04213,hsa04261,hsa04270,hsa04371,hsa04540,hsa04611,hsa04713,hsa04714,hsa04723,hsa04724,hsa04725,hsa04726,hsa04727,hsa04728,hsa04750,hsa04911,hsa04912,hsa04913,hsa04914,hsa04915,hsa04916,hsa04918,hsa04921,hsa04923,hsa04924,hsa04925,hsa04926,hsa04927,hsa04928,hsa04934,hsa04935,hsa04970,hsa04971,hsa04972,hsa04976,hsa…	Purine metabolism|Endocrine resistance|Rap1 signaling pathway|cGMP-PKG signaling pathway|cAMP signaling pathway|Chemokine signaling pathway|Phospholipase D signaling pathway|Oocyte meiosis|Longevity regulating pathway|Longevity regulating pathway - multiple species|Adrenergic signaling in cardiomyocytes|Vascular smooth muscle contraction|Apelin signaling pathway|Gap junction|Platelet activation|C…
ADCY5	3	123296708	123303342	6635	*	3-123296707-123303342-[123299804-123299813]	42357	Exon (XM_011512360.3/ADCY5, exon 14 of 22)	123282296	123355143	72848	2	XM_011512360.3	51801	111	adenylate cyclase 5	GO:0001973,GO:0003091,GO:0004016,GO:0005524,GO:0005886,GO:0005887,GO:0005929,GO:0006171,GO:0007186,GO:0007189,GO:0007190,GO:0007191,GO:0007193,GO:0007195,GO:0007204,GO:0007626,GO:0008179,GO:0016021,GO:0034199,GO:0045111,GO:0046872,GO:0050885,GO:0061178,GO:0071377,GO:0097110,GO:1904322	G protein-coupled adenosine receptor signaling pathway|renal water homeostasis|adenylate cyclase activity|ATP binding|plasma membrane|integral component of plasma membrane|cilium|cAMP biosynthetic process|G protein-coupled receptor signaling pathway|adenylate cyclase-activating G protein-coupled receptor signaling pathway|activation of adenylate cyclase activity|adenylate cyclase-activating dopam…	hsa00230,hsa01522,hsa04015,hsa04022,hsa04024,hsa04062,hsa04072,hsa04114,hsa04211,hsa04213,hsa04261,hsa04270,hsa04371,hsa04540,hsa04611,hsa04713,hsa04714,hsa04723,hsa04724,hsa04725,hsa04726,hsa04727,hsa04728,hsa04750,hsa04911,hsa04912,hsa04913,hsa04914,hsa04915,hsa04916,hsa04918,hsa04921,hsa04923,hsa04924,hsa04925,hsa04926,hsa04927,hsa04928,hsa04934,hsa04935,hsa04970,hsa04971,hsa04972,hsa04976,hsa…	Purine metabolism|Endocrine resistance|Rap1 signaling pathway|cGMP-PKG signaling pathway|cAMP signaling pathway|Chemokine signaling pathway|Phospholipase D signaling pathway|Oocyte meiosis|Longevity regulating pathway|Longevity regulating pathway - multiple species|Adrenergic signaling in cardiomyocytes|Vascular smooth muscle contraction|Apelin signaling pathway|Gap junction|Platelet activation|C…
ADCY5	3	123421598	123426954	5357	*	3-123421597-123426954-[123424002-123424068]	28845	Promoter (<=1kb)	123282296	123425673	143378	2	XM_011512359.2	0	111	adenylate cyclase 5	GO:0001973,GO:0003091,GO:0004016,GO:0005524,GO:0005886,GO:0005887,GO:0005929,GO:0006171,GO:0007186,GO:0007189,GO:0007190,GO:0007191,GO:0007193,GO:0007195,GO:0007204,GO:0007626,GO:0008179,GO:0016021,GO:0034199,GO:0045111,GO:0046872,GO:0050885,GO:0061178,GO:0071377,GO:0097110,GO:1904322	G protein-coupled adenosine receptor signaling pathway|renal water homeostasis|adenylate cyclase activity|ATP binding|plasma membrane|integral component of plasma membrane|cilium|cAMP biosynthetic process|G protein-coupled receptor signaling pathway|adenylate cyclase-activating G protein-coupled receptor signaling pathway|activation of adenylate cyclase activity|adenylate cyclase-activating dopam…	hsa00230,hsa01522,hsa04015,hsa04022,hsa04024,hsa04062,hsa04072,hsa04114,hsa04211,hsa04213,hsa04261,hsa04270,hsa04371,hsa04540,hsa04611,hsa04713,hsa04714,hsa04723,hsa04724,hsa04725,hsa04726,hsa04727,hsa04728,hsa04750,hsa04911,hsa04912,hsa04913,hsa04914,hsa04915,hsa04916,hsa04918,hsa04921,hsa04923,hsa04924,hsa04925,hsa04926,hsa04927,hsa04928,hsa04934,hsa04935,hsa04970,hsa04971,hsa04972,hsa04976,hsa…	Purine metabolism|Endocrine resistance|Rap1 signaling pathway|cGMP-PKG signaling pathway|cAMP signaling pathway|Chemokine signaling pathway|Phospholipase D signaling pathway|Oocyte meiosis|Longevity regulating pathway|Longevity regulating pathway - multiple species|Adrenergic signaling in cardiomyocytes|Vascular smooth muscle contraction|Apelin signaling pathway|Gap junction|Platelet activation|C…
ADCY5	3	123319163	123326827	7665	*	3-123319162-123326827-[123322211-123322220]	47213	Exon (XM_011512360.3/ADCY5, exon 8 of 22)	123282296	123355143	72848	2	XM_011512360.3	28316	111	adenylate cyclase 5	GO:0001973,GO:0003091,GO:0004016,GO:0005524,GO:0005886,GO:0005887,GO:0005929,GO:0006171,GO:0007186,GO:0007189,GO:0007190,GO:0007191,GO:0007193,GO:0007195,GO:0007204,GO:0007626,GO:0008179,GO:0016021,GO:0034199,GO:0045111,GO:0046872,GO:0050885,GO:0061178,GO:0071377,GO:0097110,GO:1904322	G protein-coupled adenosine receptor signaling pathway|renal water homeostasis|adenylate cyclase activity|ATP binding|plasma membrane|integral component of plasma membrane|cilium|cAMP biosynthetic process|G protein-coupled receptor signaling pathway|adenylate cyclase-activating G protein-coupled receptor signaling pathway|activation of adenylate cyclase activity|adenylate cyclase-activating dopam…	hsa00230,hsa01522,hsa04015,hsa04022,hsa04024,hsa04062,hsa04072,hsa04114,hsa04211,hsa04213,hsa04261,hsa04270,hsa04371,hsa04540,hsa04611,hsa04713,hsa04714,hsa04723,hsa04724,hsa04725,hsa04726,hsa04727,hsa04728,hsa04750,hsa04911,hsa04912,hsa04913,hsa04914,hsa04915,hsa04916,hsa04918,hsa04921,hsa04923,hsa04924,hsa04925,hsa04926,hsa04927,hsa04928,hsa04934,hsa04935,hsa04970,hsa04971,hsa04972,hsa04976,hsa…	Purine metabolism|Endocrine resistance|Rap1 signaling pathway|cGMP-PKG signaling pathway|cAMP signaling pathway|Chemokine signaling pathway|Phospholipase D signaling pathway|Oocyte meiosis|Longevity regulating pathway|Longevity regulating pathway - multiple species|Adrenergic signaling in cardiomyocytes|Vascular smooth muscle contraction|Apelin signaling pathway|Gap junction|Platelet activation|C…
ADCY6	12	48786633	48790629	3997	*	12-48786632-48790629-[48787890-48787899]	36217	Promoter (<=1kb)	48766194	48789089	22896	2	NM_001390830.1	0	112	adenylate cyclase 6	GO:0003091,GO:0004016,GO:0005080,GO:0005515,GO:0005524,GO:0005886,GO:0005887,GO:0005929,GO:0006171,GO:0007186,GO:0007189,GO:0007190,GO:0007193,GO:0007212,GO:0010977,GO:0016020,GO:0019901,GO:0031226,GO:0032420,GO:0034199,GO:0035811,GO:0046872,GO:0071377,GO:0071380,GO:0071870,GO:0097746,GO:1904117,GO:1904322	renal water homeostasis|adenylate cyclase activity|protein kinase C binding|protein binding|ATP binding|plasma membrane|integral component of plasma membrane|cilium|cAMP biosynthetic process|G protein-coupled receptor signaling pathway|adenylate cyclase-activating G protein-coupled receptor signaling pathway|activation of adenylate cyclase activity|adenylate cyclase-inhibiting G protein-coupled r…	hsa00230,hsa01522,hsa04015,hsa04022,hsa04024,hsa04062,hsa04072,hsa04114,hsa04211,hsa04213,hsa04261,hsa04270,hsa04371,hsa04540,hsa04611,hsa04713,hsa04714,hsa04723,hsa04724,hsa04725,hsa04727,hsa04742,hsa04750,hsa04911,hsa04912,hsa04913,hsa04914,hsa04915,hsa04916,hsa04918,hsa04921,hsa04923,hsa04924,hsa04925,hsa04926,hsa04927,hsa04928,hsa04934,hsa04935,hsa04961,hsa04962,hsa04970,hsa04971,hsa04972,hsa…	Purine metabolism|Endocrine resistance|Rap1 signaling pathway|cGMP-PKG signaling pathway|cAMP signaling pathway|Chemokine signaling pathway|Phospholipase D signaling pathway|Oocyte meiosis|Longevity regulating pathway|Longevity regulating pathway - multiple species|Adrenergic signaling in cardiomyocytes|Vascular smooth muscle contraction|Apelin signaling pathway|Gap junction|Platelet activation|C…
ADCY6	12	48771139	48785054	13916	*	12-48771138-48785054-[48775769-48777605]	119914	Promoter (<=1kb)	48766194	48783434	17241	2	XR_001748565.1	0	112	adenylate cyclase 6	GO:0003091,GO:0004016,GO:0005080,GO:0005515,GO:0005524,GO:0005886,GO:0005887,GO:0005929,GO:0006171,GO:0007186,GO:0007189,GO:0007190,GO:0007193,GO:0007212,GO:0010977,GO:0016020,GO:0019901,GO:0031226,GO:0032420,GO:0034199,GO:0035811,GO:0046872,GO:0071377,GO:0071380,GO:0071870,GO:0097746,GO:1904117,GO:1904322	renal water homeostasis|adenylate cyclase activity|protein kinase C binding|protein binding|ATP binding|plasma membrane|integral component of plasma membrane|cilium|cAMP biosynthetic process|G protein-coupled receptor signaling pathway|adenylate cyclase-activating G protein-coupled receptor signaling pathway|activation of adenylate cyclase activity|adenylate cyclase-inhibiting G protein-coupled r…	hsa00230,hsa01522,hsa04015,hsa04022,hsa04024,hsa04062,hsa04072,hsa04114,hsa04211,hsa04213,hsa04261,hsa04270,hsa04371,hsa04540,hsa04611,hsa04713,hsa04714,hsa04723,hsa04724,hsa04725,hsa04727,hsa04742,hsa04750,hsa04911,hsa04912,hsa04913,hsa04914,hsa04915,hsa04916,hsa04918,hsa04921,hsa04923,hsa04924,hsa04925,hsa04926,hsa04927,hsa04928,hsa04934,hsa04935,hsa04961,hsa04962,hsa04970,hsa04971,hsa04972,hsa…	Purine metabolism|Endocrine resistance|Rap1 signaling pathway|cGMP-PKG signaling pathway|cAMP signaling pathway|Chemokine signaling pathway|Phospholipase D signaling pathway|Oocyte meiosis|Longevity regulating pathway|Longevity regulating pathway - multiple species|Adrenergic signaling in cardiomyocytes|Vascular smooth muscle contraction|Apelin signaling pathway|Gap junction|Platelet activation|C…
ADCY7	16	50241854	50247665	5812	*	16-50241853-50247665-[50244309-50244318]	38067	Promoter (<=1kb)	50246138	50318135	71998	1	XM_011522837.3	0	113	adenylate cyclase 7	GO:0002819,GO:0003091,GO:0004016,GO:0005524,GO:0005886,GO:0005887,GO:0006171,GO:0007186,GO:0007189,GO:0007190,GO:0007193,GO:0016021,GO:0034199,GO:0046872,GO:0060135,GO:0071285,GO:0071361,GO:0071377,GO:1900016	regulation of adaptive immune response|renal water homeostasis|adenylate cyclase activity|ATP binding|plasma membrane|integral component of plasma membrane|cAMP biosynthetic process|G protein-coupled receptor signaling pathway|adenylate cyclase-activating G protein-coupled receptor signaling pathway|activation of adenylate cyclase activity|adenylate cyclase-inhibiting G protein-coupled receptor s…	hsa00230,hsa01522,hsa04015,hsa04020,hsa04022,hsa04024,hsa04062,hsa04072,hsa04114,hsa04211,hsa04213,hsa04261,hsa04270,hsa04371,hsa04540,hsa04611,hsa04713,hsa04714,hsa04723,hsa04724,hsa04725,hsa04727,hsa04750,hsa04911,hsa04912,hsa04913,hsa04914,hsa04915,hsa04916,hsa04918,hsa04921,hsa04923,hsa04925,hsa04926,hsa04927,hsa04928,hsa04934,hsa04935,hsa04970,hsa04971,hsa04972,hsa04976,hsa05032,hsa05163,hsa…	Purine metabolism|Endocrine resistance|Rap1 signaling pathway|Calcium signaling pathway|cGMP-PKG signaling pathway|cAMP signaling pathway|Chemokine signaling pathway|Phospholipase D signaling pathway|Oocyte meiosis|Longevity regulating pathway|Longevity regulating pathway - multiple species|Adrenergic signaling in cardiomyocytes|Vascular smooth muscle contraction|Apelin signaling pathway|Gap junc…
ADCY7	16	50268552	50275632	7081	*	16-50268551-50275632-[50272734-50272741]	42261	Promoter (<=1kb)	50274098	50318135	44038	1	XM_011522835.2	0	113	adenylate cyclase 7	GO:0002819,GO:0003091,GO:0004016,GO:0005524,GO:0005886,GO:0005887,GO:0006171,GO:0007186,GO:0007189,GO:0007190,GO:0007193,GO:0016021,GO:0034199,GO:0046872,GO:0060135,GO:0071285,GO:0071361,GO:0071377,GO:1900016	regulation of adaptive immune response|renal water homeostasis|adenylate cyclase activity|ATP binding|plasma membrane|integral component of plasma membrane|cAMP biosynthetic process|G protein-coupled receptor signaling pathway|adenylate cyclase-activating G protein-coupled receptor signaling pathway|activation of adenylate cyclase activity|adenylate cyclase-inhibiting G protein-coupled receptor s…	hsa00230,hsa01522,hsa04015,hsa04020,hsa04022,hsa04024,hsa04062,hsa04072,hsa04114,hsa04211,hsa04213,hsa04261,hsa04270,hsa04371,hsa04540,hsa04611,hsa04713,hsa04714,hsa04723,hsa04724,hsa04725,hsa04727,hsa04750,hsa04911,hsa04912,hsa04913,hsa04914,hsa04915,hsa04916,hsa04918,hsa04921,hsa04923,hsa04925,hsa04926,hsa04927,hsa04928,hsa04934,hsa04935,hsa04970,hsa04971,hsa04972,hsa04976,hsa05032,hsa05163,hsa…	Purine metabolism|Endocrine resistance|Rap1 signaling pathway|Calcium signaling pathway|cGMP-PKG signaling pathway|cAMP signaling pathway|Chemokine signaling pathway|Phospholipase D signaling pathway|Oocyte meiosis|Longevity regulating pathway|Longevity regulating pathway - multiple species|Adrenergic signaling in cardiomyocytes|Vascular smooth muscle contraction|Apelin signaling pathway|Gap junc…
ADCY8	8	131037895	131045451	7557	*	8-131037894-131045451-[131040781-131040792]	55630	Promoter (<=1kb)	130780300	131040678	260379	2	XM_017013006.1	0	114	adenylate cyclase 8	GO:0003091,GO:0003779,GO:0004016,GO:0005516,GO:0005524,GO:0005886,GO:0005887,GO:0005901,GO:0005905,GO:0006171,GO:0007165,GO:0007186,GO:0007189,GO:0007190,GO:0007193,GO:0007204,GO:0007611,GO:0007613,GO:0007616,GO:0007626,GO:0008294,GO:0010255,GO:0014069,GO:0015629,GO:0016020,GO:0016323,GO:0016324,GO:0030424,GO:0030425,GO:0030665,GO:0031915,GO:0032793,GO:0032809,GO:0034199,GO:0035774,GO:0038003,GO:…	renal water homeostasis|actin binding|adenylate cyclase activity|calmodulin binding|ATP binding|plasma membrane|integral component of plasma membrane|caveola|clathrin-coated pit|cAMP biosynthetic process|signal transduction|G protein-coupled receptor signaling pathway|adenylate cyclase-activating G protein-coupled receptor signaling pathway|activation of adenylate cyclase activity|adenylate cycla…	hsa00230,hsa01522,hsa04015,hsa04020,hsa04022,hsa04024,hsa04062,hsa04072,hsa04114,hsa04211,hsa04213,hsa04261,hsa04270,hsa04371,hsa04540,hsa04611,hsa04713,hsa04714,hsa04720,hsa04723,hsa04724,hsa04725,hsa04727,hsa04742,hsa04750,hsa04911,hsa04912,hsa04913,hsa04914,hsa04915,hsa04916,hsa04918,hsa04921,hsa04923,hsa04925,hsa04926,hsa04927,hsa04928,hsa04934,hsa04935,hsa04970,hsa04971,hsa04972,hsa04976,hsa…	Purine metabolism|Endocrine resistance|Rap1 signaling pathway|Calcium signaling pathway|cGMP-PKG signaling pathway|cAMP signaling pathway|Chemokine signaling pathway|Phospholipase D signaling pathway|Oocyte meiosis|Longevity regulating pathway|Longevity regulating pathway - multiple species|Adrenergic signaling in cardiomyocytes|Vascular smooth muscle contraction|Apelin signaling pathway|Gap junc…
ADCYAP1R1	7	31054128	31059013	4886	*	7-31054127-31059013-[31058223-31058333]	38309	Promoter (1-2kb)	31052461	31111474	59014	1	XM_017011737.2	1667	117	ADCYAP receptor type I	GO:0004999,GO:0005515,GO:0005886,GO:0005887,GO:0007166,GO:0007186,GO:0007188,GO:0007275,GO:0007283,GO:0008528,GO:0017046,GO:0030154,GO:0038023,GO:0043005,GO:0043231,GO:0043235	vasoactive intestinal polypeptide receptor activity|protein binding|plasma membrane|integral component of plasma membrane|cell surface receptor signaling pathway|G protein-coupled receptor signaling pathway|adenylate cyclase-modulating G protein-coupled receptor signaling pathway|multicellular organism development|spermatogenesis|G protein-coupled peptide receptor activity|peptide hormone binding…	hsa04024,hsa04080,hsa04713,hsa04911,hsa04924	cAMP signaling pathway|Neuroactive ligand-receptor interaction|Circadian entrainment|Insulin secretion|Renin secretion
ADCYAP1R1	7	31075089	31079731	4643	*	7-31075088-31079731-[31077316-31077325]	36749	Exon (NM_001118.5/ADCYAP1R1, exon 4 of 16)	31052461	31111474	59014	1	XM_017011737.2	22628	117	ADCYAP receptor type I	GO:0004999,GO:0005515,GO:0005886,GO:0005887,GO:0007166,GO:0007186,GO:0007188,GO:0007275,GO:0007283,GO:0008528,GO:0017046,GO:0030154,GO:0038023,GO:0043005,GO:0043231,GO:0043235	vasoactive intestinal polypeptide receptor activity|protein binding|plasma membrane|integral component of plasma membrane|cell surface receptor signaling pathway|G protein-coupled receptor signaling pathway|adenylate cyclase-modulating G protein-coupled receptor signaling pathway|multicellular organism development|spermatogenesis|G protein-coupled peptide receptor activity|peptide hormone binding…	hsa04024,hsa04080,hsa04713,hsa04911,hsa04924	cAMP signaling pathway|Neuroactive ligand-receptor interaction|Circadian entrainment|Insulin secretion|Renin secretion
ADD1	4	2830496	2835546	5051	*	4-2830495-2835546-[2834532-2834536]	39347	3' UTR	2843844	2930062	86219	1	NM_001119.5	-8298	118	adducin 1	GO:0000902,GO:0001701,GO:0003723,GO:0003779,GO:0005200,GO:0005515,GO:0005516,GO:0005634,GO:0005654,GO:0005737,GO:0005829,GO:0005856,GO:0005886,GO:0005912,GO:0005925,GO:0006884,GO:0008134,GO:0008290,GO:0014069,GO:0016604,GO:0020027,GO:0030036,GO:0030218,GO:0030507,GO:0032092,GO:0035264,GO:0036498,GO:0042803,GO:0045296,GO:0046982,GO:0048873,GO:0051015,GO:0051016,GO:0051017,GO:0055085,GO:0071277,GO:…	cell morphogenesis|in utero embryonic development|RNA binding|actin binding|structural constituent of cytoskeleton|protein binding|calmodulin binding|nucleus|nucleoplasm|cytoplasm|cytosol|cytoskeleton|plasma membrane|adherens junction|focal adhesion|cell volume homeostasis|transcription factor binding|F-actin capping protein complex|postsynaptic density|nuclear body|hemoglobin metabolic process|a…
ADGRA1	10	133113381	133117585	4205	*	10-133113380-133117585-[133116795-133116804]	27080	Intron (NM_001083909.3/ADGRA1, intron 5 of 6)	133102246	133131675	29430	1	NM_001291085.2	11135	84435	adhesion G protein-coupled receptor A1	GO:0004930,GO:0005886,GO:0007165,GO:0007166,GO:0007186,GO:0014069,GO:0016021,GO:0098978	G protein-coupled receptor activity|plasma membrane|signal transduction|cell surface receptor signaling pathway|G protein-coupled receptor signaling pathway|postsynaptic density|integral component of membrane|glutamatergic synapse
ADGRA2	8	37800564	37805842	5279	*	8-37800563-37805842-[37802781-37802790]	35843	Intron (XM_011544481.2/ADGRA2, intron 1 of 18)	37796883	37844896	48014	1	NM_032777.10	3681	25960	adhesion G protein-coupled receptor A2	GO:0002040,GO:0004930,GO:0005515,GO:0005886,GO:0007166,GO:0007186,GO:0007417,GO:0009986,GO:0010595,GO:0016021,GO:0016055,GO:0030175,GO:0043542,GO:0045765,GO:0050920,GO:0090210,GO:0090263,GO:1900747,GO:1990909	sprouting angiogenesis|G protein-coupled receptor activity|protein binding|plasma membrane|cell surface receptor signaling pathway|G protein-coupled receptor signaling pathway|central nervous system development|cell surface|positive regulation of endothelial cell migration|integral component of membrane|Wnt signaling pathway|filopodium|endothelial cell migration|regulation of angiogenesis|regulat…
ADGRB1	8	142502447	142553727	51281	*	8-142502446-142553727-[142528008-142528017]	832956	Promoter (<=1kb)	142509926	142545007	35082	1	NM_001391987.1	0	575	adhesion G protein-coupled receptor B1	GO:0001530,GO:0001786,GO:0001891,GO:0004930,GO:0005515,GO:0005615,GO:0005886,GO:0005887,GO:0005911,GO:0005925,GO:0006910,GO:0007155,GO:0007165,GO:0007166,GO:0007186,GO:0007189,GO:0007409,GO:0007422,GO:0007517,GO:0008285,GO:0010596,GO:0014069,GO:0016021,GO:0016525,GO:0030165,GO:0030425,GO:0031397,GO:0042177,GO:0043197,GO:0043277,GO:0043652,GO:0045087,GO:0048167,GO:0048471,GO:0050829,GO:0051965,GO:…	lipopolysaccharide binding|phosphatidylserine binding|phagocytic cup|G protein-coupled receptor activity|protein binding|extracellular space|plasma membrane|integral component of plasma membrane|cell-cell junction|focal adhesion|phagocytosis, recognition|cell adhesion|signal transduction|cell surface receptor signaling pathway|G protein-coupled receptor signaling pathway|adenylate cyclase-activat…	hsa04115	p53 signaling pathway
ADGRB1	8	142555061	142559228	4168	*	8-142555060-142559228-[142558701-142558710]	29760	Distal Intergenic	142510698	142545007	34310	1	NM_001391988.1	44363	575	adhesion G protein-coupled receptor B1	GO:0001530,GO:0001786,GO:0001891,GO:0004930,GO:0005515,GO:0005615,GO:0005886,GO:0005887,GO:0005911,GO:0005925,GO:0006910,GO:0007155,GO:0007165,GO:0007166,GO:0007186,GO:0007189,GO:0007409,GO:0007422,GO:0007517,GO:0008285,GO:0010596,GO:0014069,GO:0016021,GO:0016525,GO:0030165,GO:0030425,GO:0031397,GO:0042177,GO:0043197,GO:0043277,GO:0043652,GO:0045087,GO:0048167,GO:0048471,GO:0050829,GO:0051965,GO:…	lipopolysaccharide binding|phosphatidylserine binding|phagocytic cup|G protein-coupled receptor activity|protein binding|extracellular space|plasma membrane|integral component of plasma membrane|cell-cell junction|focal adhesion|phagocytosis, recognition|cell adhesion|signal transduction|cell surface receptor signaling pathway|G protein-coupled receptor signaling pathway|adenylate cyclase-activat…	hsa04115	p53 signaling pathway
ADGRB1	8	142446688	142482079	35392	*	8-142446687-142482079-[142456813-142456820]	569807	Promoter (<=1kb)	142449649	142545007	95359	1	NM_001391985.1	0	575	adhesion G protein-coupled receptor B1	GO:0001530,GO:0001786,GO:0001891,GO:0004930,GO:0005515,GO:0005615,GO:0005886,GO:0005887,GO:0005911,GO:0005925,GO:0006910,GO:0007155,GO:0007165,GO:0007166,GO:0007186,GO:0007189,GO:0007409,GO:0007422,GO:0007517,GO:0008285,GO:0010596,GO:0014069,GO:0016021,GO:0016525,GO:0030165,GO:0030425,GO:0031397,GO:0042177,GO:0043197,GO:0043277,GO:0043652,GO:0045087,GO:0048167,GO:0048471,GO:0050829,GO:0051965,GO:…	lipopolysaccharide binding|phosphatidylserine binding|phagocytic cup|G protein-coupled receptor activity|protein binding|extracellular space|plasma membrane|integral component of plasma membrane|cell-cell junction|focal adhesion|phagocytosis, recognition|cell adhesion|signal transduction|cell surface receptor signaling pathway|G protein-coupled receptor signaling pathway|adenylate cyclase-activat…	hsa04115	p53 signaling pathway
ADGRB1	8	142414279	142445698	31420	*	8-142414278-142445698-[142440798-142440799]	344853	Distal Intergenic	142449649	142545007	95359	1	NM_001391985.1	-3951	575	adhesion G protein-coupled receptor B1	GO:0001530,GO:0001786,GO:0001891,GO:0004930,GO:0005515,GO:0005615,GO:0005886,GO:0005887,GO:0005911,GO:0005925,GO:0006910,GO:0007155,GO:0007165,GO:0007166,GO:0007186,GO:0007189,GO:0007409,GO:0007422,GO:0007517,GO:0008285,GO:0010596,GO:0014069,GO:0016021,GO:0016525,GO:0030165,GO:0030425,GO:0031397,GO:0042177,GO:0043197,GO:0043277,GO:0043652,GO:0045087,GO:0048167,GO:0048471,GO:0050829,GO:0051965,GO:…	lipopolysaccharide binding|phosphatidylserine binding|phagocytic cup|G protein-coupled receptor activity|protein binding|extracellular space|plasma membrane|integral component of plasma membrane|cell-cell junction|focal adhesion|phagocytosis, recognition|cell adhesion|signal transduction|cell surface receptor signaling pathway|G protein-coupled receptor signaling pathway|adenylate cyclase-activat…	hsa04115	p53 signaling pathway
ADGRB1	8	142483692	142501429	17738	*	8-142483691-142501429-[142498034-142498143]	262886	Exon (NM_001391985.1/ADGRB1, exon 12 of 31)	142509926	142545007	35082	1	NM_001391987.1	-8497	575	adhesion G protein-coupled receptor B1	GO:0001530,GO:0001786,GO:0001891,GO:0004930,GO:0005515,GO:0005615,GO:0005886,GO:0005887,GO:0005911,GO:0005925,GO:0006910,GO:0007155,GO:0007165,GO:0007166,GO:0007186,GO:0007189,GO:0007409,GO:0007422,GO:0007517,GO:0008285,GO:0010596,GO:0014069,GO:0016021,GO:0016525,GO:0030165,GO:0030425,GO:0031397,GO:0042177,GO:0043197,GO:0043277,GO:0043652,GO:0045087,GO:0048167,GO:0048471,GO:0050829,GO:0051965,GO:…	lipopolysaccharide binding|phosphatidylserine binding|phagocytic cup|G protein-coupled receptor activity|protein binding|extracellular space|plasma membrane|integral component of plasma membrane|cell-cell junction|focal adhesion|phagocytosis, recognition|cell adhesion|signal transduction|cell surface receptor signaling pathway|G protein-coupled receptor signaling pathway|adenylate cyclase-activat…	hsa04115	p53 signaling pathway
ADGRB2	1	31735748	31746336	10589	*	1-31735747-31746336-[31745673-31745677]	93958	5' UTR	31727105	31757643	30539	2	XM_017001912.1	11307	576	adhesion G protein-coupled receptor B2	GO:0004930,GO:0005515,GO:0005886,GO:0005887,GO:0007166,GO:0007186,GO:0007189,GO:0007422,GO:0016021,GO:0016525,GO:0033173	G protein-coupled receptor activity|protein binding|plasma membrane|integral component of plasma membrane|cell surface receptor signaling pathway|G protein-coupled receptor signaling pathway|adenylate cyclase-activating G protein-coupled receptor signaling pathway|peripheral nervous system development|integral component of membrane|negative regulation of angiogenesis|calcineurin-NFAT signaling ca…
ADGRB2	1	31765658	31774216	8559	*	1-31765657-31774216-[31773356-31773373]	62744	Promoter (1-2kb)	31727117	31764340	37224	2	NM_001364857.2	-1318	576	adhesion G protein-coupled receptor B2	GO:0004930,GO:0005515,GO:0005886,GO:0005887,GO:0007166,GO:0007186,GO:0007189,GO:0007422,GO:0016021,GO:0016525,GO:0033173	G protein-coupled receptor activity|protein binding|plasma membrane|integral component of plasma membrane|cell surface receptor signaling pathway|G protein-coupled receptor signaling pathway|adenylate cyclase-activating G protein-coupled receptor signaling pathway|peripheral nervous system development|integral component of membrane|negative regulation of angiogenesis|calcineurin-NFAT signaling ca…
ADGRB2	1	31757178	31761782	4605	*	1-31757177-31761782-[31759648-31759755]	28437	Promoter (<=1kb)	31727105	31757643	30539	2	XM_017001912.1	0	576	adhesion G protein-coupled receptor B2	GO:0004930,GO:0005515,GO:0005886,GO:0005887,GO:0007166,GO:0007186,GO:0007189,GO:0007422,GO:0016021,GO:0016525,GO:0033173	G protein-coupled receptor activity|protein binding|plasma membrane|integral component of plasma membrane|cell surface receptor signaling pathway|G protein-coupled receptor signaling pathway|adenylate cyclase-activating G protein-coupled receptor signaling pathway|peripheral nervous system development|integral component of membrane|negative regulation of angiogenesis|calcineurin-NFAT signaling ca…
ADGRD2	9	124445261	124458729	13469	*	9-124445260-124458729-[124458169-124458178]	109076	Promoter (<=1kb)	124451087	124477795	26709	1	XM_006717348.3	0	347088		GO:0004930,GO:0005887,GO:0007166,GO:0007186,GO:0007189,GO:0016021	G protein-coupled receptor activity|integral component of plasma membrane|cell surface receptor signaling pathway|G protein-coupled receptor signaling pathway|adenylate cyclase-activating G protein-coupled receptor signaling pathway|integral component of membrane
ADGRG1	16	57644623	57648088	3466	*	16-57644622-57648088-[57646455-57646459]	32593	Promoter (<=1kb)	57645967	57665032	19066	1	XM_011523466.2	0	9289	adhesion G protein-coupled receptor G1	GO:0001525,GO:0004930,GO:0005515,GO:0005518,GO:0005887,GO:0007155,GO:0007166,GO:0007186,GO:0007189,GO:0007266,GO:0007267,GO:0007420,GO:0008201,GO:0008285,GO:0010573,GO:0016021,GO:0016477,GO:0021796,GO:0021801,GO:0021819,GO:0035025,GO:0045121,GO:0045785,GO:0050840,GO:0061484,GO:0070062,GO:0070528,GO:0072520,GO:0097451,GO:2000179,GO:2001223	angiogenesis|G protein-coupled receptor activity|protein binding|collagen binding|integral component of plasma membrane|cell adhesion|cell surface receptor signaling pathway|G protein-coupled receptor signaling pathway|adenylate cyclase-activating G protein-coupled receptor signaling pathway|Rho protein signal transduction|cell-cell signaling|brain development|heparin binding|negative regulation …
ADGRG1	16	57626637	57637569	10933	*	16-57626636-57637569-[57628523-57628530]	108731	Promoter (<=1kb)	57628304	57665032	36729	1	XM_005256238.2	0	9289	adhesion G protein-coupled receptor G1	GO:0001525,GO:0004930,GO:0005515,GO:0005518,GO:0005887,GO:0007155,GO:0007166,GO:0007186,GO:0007189,GO:0007266,GO:0007267,GO:0007420,GO:0008201,GO:0008285,GO:0010573,GO:0016021,GO:0016477,GO:0021796,GO:0021801,GO:0021819,GO:0035025,GO:0045121,GO:0045785,GO:0050840,GO:0061484,GO:0070062,GO:0070528,GO:0072520,GO:0097451,GO:2000179,GO:2001223	angiogenesis|G protein-coupled receptor activity|protein binding|collagen binding|integral component of plasma membrane|cell adhesion|cell surface receptor signaling pathway|G protein-coupled receptor signaling pathway|adenylate cyclase-activating G protein-coupled receptor signaling pathway|Rho protein signal transduction|cell-cell signaling|brain development|heparin binding|negative regulation …
ADGRG3	16	57658315	57663289	4975	*	16-57658314-57663289-[57659969-57659973]	34031	Promoter (<=1kb)	57663998	57689378	25381	1	XM_011522951.3	-709	222487	adhesion G protein-coupled receptor G3	GO:0004930,GO:0005515,GO:0005886,GO:0005887,GO:0007166,GO:0007186,GO:0007189,GO:0016021,GO:0030183,GO:0030334,GO:0032792,GO:0035579,GO:0043312,GO:1901223	G protein-coupled receptor activity|protein binding|plasma membrane|integral component of plasma membrane|cell surface receptor signaling pathway|G protein-coupled receptor signaling pathway|adenylate cyclase-activating G protein-coupled receptor signaling pathway|integral component of membrane|B cell differentiation|regulation of cell migration|negative regulation of CREB transcription factor ac…
ADGRG3	16	57665549	57669016	3468	*	16-57665548-57669016-[57667649-57667653]	27375	Promoter (<=1kb)	57668282	57689378	21097	1	XM_005255842.4	0	222487	adhesion G protein-coupled receptor G3	GO:0004930,GO:0005515,GO:0005886,GO:0005887,GO:0007166,GO:0007186,GO:0007189,GO:0016021,GO:0030183,GO:0030334,GO:0032792,GO:0035579,GO:0043312,GO:1901223	G protein-coupled receptor activity|protein binding|plasma membrane|integral component of plasma membrane|cell surface receptor signaling pathway|G protein-coupled receptor signaling pathway|adenylate cyclase-activating G protein-coupled receptor signaling pathway|integral component of membrane|B cell differentiation|regulation of cell migration|negative regulation of CREB transcription factor ac…
ADGRG5	16	57529077	57537825	8749	*	16-57529076-57537825-[57535713-57535722]	71542	Promoter (<=1kb)	57529339	57578182	48844	1	XM_011522949.2	0	221188	adhesion G protein-coupled receptor G5	GO:0004930,GO:0005887,GO:0007166,GO:0007186,GO:0007189,GO:0016021	G protein-coupled receptor activity|integral component of plasma membrane|cell surface receptor signaling pathway|G protein-coupled receptor signaling pathway|adenylate cyclase-activating G protein-coupled receptor signaling pathway|integral component of membrane
ADGRL1	19	14153900	14167344	13445	*	19-14153899-14167344-[14158639-14158653]	96361	3' UTR	14147737	14170775	23039	2	XM_017026480.1	3431	22859	adhesion G protein-coupled receptor L1	GO:0004930,GO:0005515,GO:0005886,GO:0005887,GO:0007157,GO:0007166,GO:0007186,GO:0007189,GO:0014069,GO:0016021,GO:0016524,GO:0030246,GO:0030424,GO:0030426,GO:0035584,GO:0042734,GO:0043005,GO:0045202,GO:0050839,GO:0090129	G protein-coupled receptor activity|protein binding|plasma membrane|integral component of plasma membrane|heterophilic cell-cell adhesion via plasma membrane cell adhesion molecules|cell surface receptor signaling pathway|G protein-coupled receptor signaling pathway|adenylate cyclase-activating G protein-coupled receptor signaling pathway|postsynaptic density|integral component of membrane|latrot…
ADGRL1-AS1	19	14136145	14138052	1908	*	19-14136144-14138052-[14136850-14136859]	27789	Promoter (<=1kb)	14137152	14171264	34113	1	NR_045214.1	0	NA	NA	NA	NA	NA	NA	NA
ADGRV1	5	90555248	90560086	4839	*	5-90555247-90560086-[90558779-90558840]	47950	Promoter (<=1kb)	90558796	91164216	605421	1	XM_017009967.1	0	84059	adhesion G protein-coupled receptor V1	GO:0001917,GO:0001965,GO:0002141,GO:0002142,GO:0004930,GO:0005509,GO:0005515,GO:0005737,GO:0005886,GO:0007166,GO:0007186,GO:0007194,GO:0007399,GO:0007601,GO:0007605,GO:0009986,GO:0010739,GO:0010855,GO:0016020,GO:0016021,GO:0016787,GO:0030501,GO:0031647,GO:0043235,GO:0045184,GO:0045202,GO:0045494,GO:0048496,GO:0048839,GO:0050877,GO:0050910,GO:0050953,GO:0060122,GO:0060171,GO:0070062,GO:0071277,GO:…	photoreceptor inner segment|G-protein alpha-subunit binding|stereocilia ankle link|stereocilia ankle link complex|G protein-coupled receptor activity|calcium ion binding|protein binding|cytoplasm|plasma membrane|cell surface receptor signaling pathway|G protein-coupled receptor signaling pathway|negative regulation of adenylate cyclase activity|nervous system development|visual perception|sensory…
ADGRV1	5	90669348	90674346	4999	*	5-90669347-90674346-[90670612-90670614]	26938	Promoter (<=1kb)	90675318	91164216	488899	1	XM_017009973.1	-972	84059	adhesion G protein-coupled receptor V1	GO:0001917,GO:0001965,GO:0002141,GO:0002142,GO:0004930,GO:0005509,GO:0005515,GO:0005737,GO:0005886,GO:0007166,GO:0007186,GO:0007194,GO:0007399,GO:0007601,GO:0007605,GO:0009986,GO:0010739,GO:0010855,GO:0016020,GO:0016021,GO:0016787,GO:0030501,GO:0031647,GO:0043235,GO:0045184,GO:0045202,GO:0045494,GO:0048496,GO:0048839,GO:0050877,GO:0050910,GO:0050953,GO:0060122,GO:0060171,GO:0070062,GO:0071277,GO:…	photoreceptor inner segment|G-protein alpha-subunit binding|stereocilia ankle link|stereocilia ankle link complex|G protein-coupled receptor activity|calcium ion binding|protein binding|cytoplasm|plasma membrane|cell surface receptor signaling pathway|G protein-coupled receptor signaling pathway|negative regulation of adenylate cyclase activity|nervous system development|visual perception|sensory…
ADHFE1	8	66425644	66442394	16751	*	8-66425643-66442394-[66428568-66428590]	208783	Promoter (<=1kb)	66432504	66468907	36404	1	NM_144650.3	0	137872	alcohol dehydrogenase iron containing 1	GO:0004022,GO:0005739,GO:0005759,GO:0006103,GO:0006539,GO:0046872,GO:0047988,GO:0055114	alcohol dehydrogenase (NAD+) activity|mitochondrion|mitochondrial matrix|2-oxoglutarate metabolic process|glutamate catabolic process via 2-oxoglutarate|metal ion binding|hydroxyacid-oxoacid transhydrogenase activity|oxidation-reduction process
ADHFE1	8	66451116	66462793	11678	*	8-66451115-66462793-[66452765-66452768]	83895	Exon (NM_144650.3/ADHFE1, exon 9 of 14)	66432504	66468907	36404	1	NM_144650.3	18612	137872	alcohol dehydrogenase iron containing 1	GO:0004022,GO:0005739,GO:0005759,GO:0006103,GO:0006539,GO:0046872,GO:0047988,GO:0055114	alcohol dehydrogenase (NAD+) activity|mitochondrion|mitochondrial matrix|2-oxoglutarate metabolic process|glutamate catabolic process via 2-oxoglutarate|metal ion binding|hydroxyacid-oxoacid transhydrogenase activity|oxidation-reduction process
ADI1	2	3532071	3537902	5832	*	2-3532070-3537902-[3535882-3535891]	40708	Exon (NR_148532.2/RNASEH1, exon 9 of 11)	3497366	3519531	22166	2	NM_018269.4	-12540	55256	acireductone dioxygenase 1	GO:0005506,GO:0005515,GO:0005634,GO:0005737,GO:0005829,GO:0005886,GO:0006555,GO:0010309,GO:0016491,GO:0019509,GO:0055114	iron ion binding|protein binding|nucleus|cytoplasm|cytosol|plasma membrane|methionine metabolic process|acireductone dioxygenase [iron(II)-requiring] activity|oxidoreductase activity|L-methionine salvage from methylthioadenosine|oxidation-reduction process	hsa00270	Cysteine and methionine metabolism
ADIG	20	38575092	38592437	17346	*	20-38575091-38592437-[38590227-38590252]	165070	Promoter (<=1kb)	38581197	38588463	7267	1	NM_001018082.3	0	149685	adipogenin	GO:0005634,GO:0005737,GO:0005811,GO:0016021,GO:0045600,GO:0050872,GO:0050873	nucleus|cytoplasm|lipid droplet|integral component of membrane|positive regulation of fat cell differentiation|white fat cell differentiation|brown fat cell differentiation
ADIRF	10	86953407	86978324	24918	*	10-86953406-86978324-[86972009-86972013]	481008	Promoter (<=1kb)	86968482	86970915	2434	1	NM_006829.3	0	10974	adipogenesis regulatory factor	GO:0003674,GO:0005515,GO:0005634,GO:0005654,GO:0005829,GO:0030154,GO:0045600,GO:0045944,GO:0070062,GO:0071478,GO:0072719,GO:2001023	molecular_function|protein binding|nucleus|nucleoplasm|cytosol|cell differentiation|positive regulation of fat cell differentiation|positive regulation of transcription by RNA polymerase II|extracellular exosome|cellular response to radiation|cellular response to cisplatin|regulation of response to drug
ADK	10	74149114	74152196	3083	*	10-74149113-74152196-[74151238-74151239]	55275	Promoter (<=1kb)	74151185	74528511	377327	1	XM_017015704.1	0	132	adenosine kinase	GO:0003723,GO:0004001,GO:0005524,GO:0005634,GO:0005654,GO:0005829,GO:0005886,GO:0006166,GO:0006175,GO:0009156,GO:0016310,GO:0043101,GO:0044209,GO:0046872	RNA binding|adenosine kinase activity|ATP binding|nucleus|nucleoplasm|cytosol|plasma membrane|purine ribonucleoside salvage|dATP biosynthetic process|ribonucleoside monophosphate biosynthetic process|phosphorylation|purine-containing compound salvage|AMP salvage|metal ion binding	hsa00230	Purine metabolism
ADK	10	74229604	74234715	5112	*	10-74229603-74234715-[74231224-74231284]	27143	Intron (XM_017015704.1/ADK, intron 3 of 7)	74176763	74709290	532528	1	NM_001369124.1	52841	132	adenosine kinase	GO:0003723,GO:0004001,GO:0005524,GO:0005634,GO:0005654,GO:0005829,GO:0005886,GO:0006166,GO:0006175,GO:0009156,GO:0016310,GO:0043101,GO:0044209,GO:0046872	RNA binding|adenosine kinase activity|ATP binding|nucleus|nucleoplasm|cytosol|plasma membrane|purine ribonucleoside salvage|dATP biosynthetic process|ribonucleoside monophosphate biosynthetic process|phosphorylation|purine-containing compound salvage|AMP salvage|metal ion binding	hsa00230	Purine metabolism
ADK	10	74333255	74338679	5425	*	10-74333254-74338679-[74336908-74336912]	29039	Intron (XM_017015704.1/ADK, intron 4 of 7)	74358541	74709290	350750	1	XM_017015699.1	-19862	132	adenosine kinase	GO:0003723,GO:0004001,GO:0005524,GO:0005634,GO:0005654,GO:0005829,GO:0005886,GO:0006166,GO:0006175,GO:0009156,GO:0016310,GO:0043101,GO:0044209,GO:0046872	RNA binding|adenosine kinase activity|ATP binding|nucleus|nucleoplasm|cytosol|plasma membrane|purine ribonucleoside salvage|dATP biosynthetic process|ribonucleoside monophosphate biosynthetic process|phosphorylation|purine-containing compound salvage|AMP salvage|metal ion binding	hsa00230	Purine metabolism
ADK	10	74173904	74180935	7032	*	10-74173903-74180935-[74176744-74176745]	59420	Promoter (<=1kb)	74176554	74528511	351958	1	XM_017015706.1	0	132	adenosine kinase	GO:0003723,GO:0004001,GO:0005524,GO:0005634,GO:0005654,GO:0005829,GO:0005886,GO:0006166,GO:0006175,GO:0009156,GO:0016310,GO:0043101,GO:0044209,GO:0046872	RNA binding|adenosine kinase activity|ATP binding|nucleus|nucleoplasm|cytosol|plasma membrane|purine ribonucleoside salvage|dATP biosynthetic process|ribonucleoside monophosphate biosynthetic process|phosphorylation|purine-containing compound salvage|AMP salvage|metal ion binding	hsa00230	Purine metabolism
ADM	11	10301615	10308508	6894	*	11-10301614-10308508-[10304803-10304813]	88233	Promoter (<=1kb)	10305073	10307397	2325	1	NM_001124.3	0	133	adrenomedullin	GO:0001570,GO:0001666,GO:0001843,GO:0002026,GO:0002031,GO:0003073,GO:0005102,GO:0005179,GO:0005576,GO:0005615,GO:0005737,GO:0006954,GO:0007165,GO:0007186,GO:0007189,GO:0007204,GO:0007507,GO:0007565,GO:0007568,GO:0008209,GO:0008284,GO:0008285,GO:0009409,GO:0009611,GO:0010460,GO:0031100,GO:0031102,GO:0031623,GO:0031700,GO:0032496,GO:0032868,GO:0035809,GO:0042475,GO:0042594,GO:0043065,GO:0043116,GO:…	vasculogenesis|response to hypoxia|neural tube closure|regulation of the force of heart contraction|G protein-coupled receptor internalization|regulation of systemic arterial blood pressure|signaling receptor binding|hormone activity|extracellular region|extracellular space|cytoplasm|inflammatory response|signal transduction|G protein-coupled receptor signaling pathway|adenylate cyclase-activatin…	hsa04080,hsa04270	Neuroactive ligand-receptor interaction|Vascular smooth muscle contraction
ADM2	22	50481505	50488845	7341	*	22-50481504-50488845-[50486825-50486834]	81970	Promoter (<=1kb)	50481543	50486437	4895	1	NM_001253845.2	0	79924	adrenomedullin 2	GO:0001525,GO:0005179,GO:0005576,GO:0006468,GO:0007186,GO:0007189,GO:0007586,GO:0007631,GO:0010628,GO:0044877,GO:0045766,GO:0045776	angiogenesis|hormone activity|extracellular region|protein phosphorylation|G protein-coupled receptor signaling pathway|adenylate cyclase-activating G protein-coupled receptor signaling pathway|digestion|feeding behavior|positive regulation of gene expression|protein-containing complex binding|positive regulation of angiogenesis|negative regulation of blood pressure
ADNP	20	50872455	50885760	13306	*	20-50872454-50885760-[50874551-50874554]	127349	3' UTR	50889048	50905995	16948	2	XM_017027758.1	20235	23394	activity dependent neuroprotector homeobox	GO:0000785,GO:0000981,GO:0003677,GO:0005515,GO:0005634,GO:0006357,GO:0010468,GO:0046872,GO:0090575	chromatin|DNA-binding transcription factor activity, RNA polymerase II-specific|DNA binding|protein binding|nucleus|regulation of transcription by RNA polymerase II|regulation of gene expression|metal ion binding|RNA polymerase II transcription regulator complex
ADNP	20	50926730	50934155	7426	*	20-50926729-50934155-[50930627-50930671]	57720	Promoter (<=1kb)	50888918	50931437	42520	2	NM_001282531.3	0	23394	activity dependent neuroprotector homeobox	GO:0000785,GO:0000981,GO:0003677,GO:0005515,GO:0005634,GO:0006357,GO:0010468,GO:0046872,GO:0090575	chromatin|DNA-binding transcription factor activity, RNA polymerase II-specific|DNA binding|protein binding|nucleus|regulation of transcription by RNA polymerase II|regulation of gene expression|metal ion binding|RNA polymerase II transcription regulator complex
ADNP2	18	80103196	80111700	8505	*	18-80103195-80111700-[80108123-80108125]	53079	Promoter (<=1kb)	80109251	80140346	31096	1	XM_011525883.2	0	22850	ADNP homeobox 2	GO:0000785,GO:0000981,GO:0003674,GO:0003677,GO:0005515,GO:0005575,GO:0005634,GO:0006357,GO:0010468,GO:0030182,GO:0030307,GO:0034599,GO:0046872,GO:0060548,GO:0071300	chromatin|DNA-binding transcription factor activity, RNA polymerase II-specific|molecular_function|DNA binding|protein binding|cellular_component|nucleus|regulation of transcription by RNA polymerase II|regulation of gene expression|neuron differentiation|positive regulation of cell growth|cellular response to oxidative stress|metal ion binding|negative regulation of cell death|cellular response …
ADO	10	62802914	62807504	4591	*	10-62802913-62807504-[62804901-62804917]	47436	Promoter (<=1kb)	62804720	62808479	3760	1	NM_032804.6	0	84890	2-aminoethanethiol dioxygenase	GO:0000098,GO:0005515,GO:0005829,GO:0046872,GO:0047800,GO:0055114	sulfur amino acid catabolic process|protein binding|cytosol|metal ion binding|cysteamine dioxygenase activity|oxidation-reduction process	hsa00430	Taurine and hypotaurine metabolism
ADORA1	1	203139239	203155185	15947	*	1-203139238-203155185-[203152921-203152930]	119953	Intron (XM_005244901.1/ADORA1, intron 3 of 3)	203128914	203167405	38492	1	XM_005244902.4	10325	134	adenosine A1 receptor	GO:0000186,GO:0001609,GO:0001659,GO:0001664,GO:0001666,GO:0001883,GO:0001973,GO:0002087,GO:0002674,GO:0002686,GO:0002793,GO:0003084,GO:0003085,GO:0003093,GO:0005515,GO:0005783,GO:0005886,GO:0005887,GO:0006612,GO:0006909,GO:0006954,GO:0007165,GO:0007186,GO:0007193,GO:0007267,GO:0007399,GO:0008285,GO:0014050,GO:0014069,GO:0016042,GO:0016323,GO:0030673,GO:0031072,GO:0031683,GO:0032229,GO:0032244,GO:…	activation of MAPKK activity|G protein-coupled adenosine receptor activity|temperature homeostasis|G protein-coupled receptor binding|response to hypoxia|purine nucleoside binding|G protein-coupled adenosine receptor signaling pathway|regulation of respiratory gaseous exchange by nervous system process|negative regulation of acute inflammatory response|negative regulation of leukocyte migration|p…	hsa04022,hsa04024,hsa04071,hsa04080,hsa04923,hsa04924,hsa05032	cGMP-PKG signaling pathway|cAMP signaling pathway|Sphingolipid signaling pathway|Neuroactive ligand-receptor interaction|Regulation of lipolysis in adipocytes|Renin secretion|Morphine addiction
ADORA1	1	203121722	203133180	11459	*	1-203121721-203133180-[203128104-203128123]	102843	Promoter (<=1kb)	203127705	203167405	39701	1	XM_005244901.1	0	134	adenosine A1 receptor	GO:0000186,GO:0001609,GO:0001659,GO:0001664,GO:0001666,GO:0001883,GO:0001973,GO:0002087,GO:0002674,GO:0002686,GO:0002793,GO:0003084,GO:0003085,GO:0003093,GO:0005515,GO:0005783,GO:0005886,GO:0005887,GO:0006612,GO:0006909,GO:0006954,GO:0007165,GO:0007186,GO:0007193,GO:0007267,GO:0007399,GO:0008285,GO:0014050,GO:0014069,GO:0016042,GO:0016323,GO:0030673,GO:0031072,GO:0031683,GO:0032229,GO:0032244,GO:…	activation of MAPKK activity|G protein-coupled adenosine receptor activity|temperature homeostasis|G protein-coupled receptor binding|response to hypoxia|purine nucleoside binding|G protein-coupled adenosine receptor signaling pathway|regulation of respiratory gaseous exchange by nervous system process|negative regulation of acute inflammatory response|negative regulation of leukocyte migration|p…	hsa04022,hsa04024,hsa04071,hsa04080,hsa04923,hsa04924,hsa05032	cGMP-PKG signaling pathway|cAMP signaling pathway|Sphingolipid signaling pathway|Neuroactive ligand-receptor interaction|Regulation of lipolysis in adipocytes|Renin secretion|Morphine addiction
ADORA2A	22	24409413	24423284	13872	*	22-24409412-24423284-[24421360-24421371]	138085	Promoter (<=1kb)	24423597	24442357	18761	1	NM_001278500.2	-313	135	adenosine A2a receptor	GO:0000139,GO:0001609,GO:0001973,GO:0005515,GO:0005882,GO:0005886,GO:0005887,GO:0006355,GO:0006469,GO:0006909,GO:0006915,GO:0006954,GO:0006968,GO:0007186,GO:0007188,GO:0007189,GO:0007205,GO:0007267,GO:0007271,GO:0007417,GO:0007596,GO:0007600,GO:0007626,GO:0008015,GO:0008285,GO:0014049,GO:0014057,GO:0014061,GO:0014069,GO:0016020,GO:0019899,GO:0030425,GO:0030673,GO:0031000,GO:0031802,GO:0035249,GO:…	Golgi membrane|G protein-coupled adenosine receptor activity|G protein-coupled adenosine receptor signaling pathway|protein binding|intermediate filament|plasma membrane|integral component of plasma membrane|regulation of transcription, DNA-templated|negative regulation of protein kinase activity|phagocytosis|apoptotic process|inflammatory response|cellular defense response|G protein-coupled rece…	hsa04015,hsa04020,hsa04024,hsa04080,hsa04270,hsa05012,hsa05034	Rap1 signaling pathway|Calcium signaling pathway|cAMP signaling pathway|Neuroactive ligand-receptor interaction|Vascular smooth muscle contraction|Parkinson disease|Alcoholism
ADORA2A	22	24424248	24450338	26091	*	22-24424247-24450338-[24433991-24433994]	244834	Promoter (<=1kb)	24427599	24442357	14759	1	NM_000675.6	0	135	adenosine A2a receptor	GO:0000139,GO:0001609,GO:0001973,GO:0005515,GO:0005882,GO:0005886,GO:0005887,GO:0006355,GO:0006469,GO:0006909,GO:0006915,GO:0006954,GO:0006968,GO:0007186,GO:0007188,GO:0007189,GO:0007205,GO:0007267,GO:0007271,GO:0007417,GO:0007596,GO:0007600,GO:0007626,GO:0008015,GO:0008285,GO:0014049,GO:0014057,GO:0014061,GO:0014069,GO:0016020,GO:0019899,GO:0030425,GO:0030673,GO:0031000,GO:0031802,GO:0035249,GO:…	Golgi membrane|G protein-coupled adenosine receptor activity|G protein-coupled adenosine receptor signaling pathway|protein binding|intermediate filament|plasma membrane|integral component of plasma membrane|regulation of transcription, DNA-templated|negative regulation of protein kinase activity|phagocytosis|apoptotic process|inflammatory response|cellular defense response|G protein-coupled rece…	hsa04015,hsa04020,hsa04024,hsa04080,hsa04270,hsa05012,hsa05034	Rap1 signaling pathway|Calcium signaling pathway|cAMP signaling pathway|Neuroactive ligand-receptor interaction|Vascular smooth muscle contraction|Parkinson disease|Alcoholism
ADORA2B	17	15956411	15960223	3813	*	17-15956410-15960223-[15958889-15959176]	31498	Intron (XM_011523659.3/ADORA2B, intron 2 of 2)	15945519	15975746	30228	1	XM_017024197.2	10892	136	adenosine A2b receptor	GO:0000187,GO:0001609,GO:0001973,GO:0005515,GO:0005886,GO:0005887,GO:0006968,GO:0007186,GO:0007190,GO:0007254,GO:0007588,GO:0044267	activation of MAPK activity|G protein-coupled adenosine receptor activity|G protein-coupled adenosine receptor signaling pathway|protein binding|plasma membrane|integral component of plasma membrane|cellular defense response|G protein-coupled receptor signaling pathway|activation of adenylate cyclase activity|JNK cascade|excretion|cellular protein metabolic process	hsa04015,hsa04020,hsa04080,hsa04270,hsa05034	Rap1 signaling pathway|Calcium signaling pathway|Neuroactive ligand-receptor interaction|Vascular smooth muscle contraction|Alcoholism
ADORA2B	17	15950185	15955241	5057	*	17-15950184-15955241-[15951393-15951397]	47970	3' UTR	15945519	15975746	30228	1	XM_017024197.2	4666	136	adenosine A2b receptor	GO:0000187,GO:0001609,GO:0001973,GO:0005515,GO:0005886,GO:0005887,GO:0006968,GO:0007186,GO:0007190,GO:0007254,GO:0007588,GO:0044267	activation of MAPK activity|G protein-coupled adenosine receptor activity|G protein-coupled adenosine receptor signaling pathway|protein binding|plasma membrane|integral component of plasma membrane|cellular defense response|G protein-coupled receptor signaling pathway|activation of adenylate cyclase activity|JNK cascade|excretion|cellular protein metabolic process	hsa04015,hsa04020,hsa04080,hsa04270,hsa05034	Rap1 signaling pathway|Calcium signaling pathway|Neuroactive ligand-receptor interaction|Vascular smooth muscle contraction|Alcoholism
ADORA2B	17	15964944	15969199	4256	*	17-15964943-15969199-[15966690-15966694]	42995	Intron (XM_011523659.3/ADORA2B, intron 2 of 2)	15945519	15975746	30228	1	XM_017024197.2	19425	136	adenosine A2b receptor	GO:0000187,GO:0001609,GO:0001973,GO:0005515,GO:0005886,GO:0005887,GO:0006968,GO:0007186,GO:0007190,GO:0007254,GO:0007588,GO:0044267	activation of MAPK activity|G protein-coupled adenosine receptor activity|G protein-coupled adenosine receptor signaling pathway|protein binding|plasma membrane|integral component of plasma membrane|cellular defense response|G protein-coupled receptor signaling pathway|activation of adenylate cyclase activity|JNK cascade|excretion|cellular protein metabolic process	hsa04015,hsa04020,hsa04080,hsa04270,hsa05034	Rap1 signaling pathway|Calcium signaling pathway|Neuroactive ligand-receptor interaction|Vascular smooth muscle contraction|Alcoholism
ADORA2B	17	15941200	15946357	5158	*	17-15941199-15946357-[15945686-15945695]	53148	Promoter (<=1kb)	15944726	15975746	31021	1	XR_001752428.1	0	136	adenosine A2b receptor	GO:0000187,GO:0001609,GO:0001973,GO:0005515,GO:0005886,GO:0005887,GO:0006968,GO:0007186,GO:0007190,GO:0007254,GO:0007588,GO:0044267	activation of MAPK activity|G protein-coupled adenosine receptor activity|G protein-coupled adenosine receptor signaling pathway|protein binding|plasma membrane|integral component of plasma membrane|cellular defense response|G protein-coupled receptor signaling pathway|activation of adenylate cyclase activity|JNK cascade|excretion|cellular protein metabolic process	hsa04015,hsa04020,hsa04080,hsa04270,hsa05034	Rap1 signaling pathway|Calcium signaling pathway|Neuroactive ligand-receptor interaction|Vascular smooth muscle contraction|Alcoholism
ADPGK	15	72793521	72802744	9224	*	15-72793520-72802744-[72797138-72797255]	59878	Exon (NR_040107.1/ADPGK-AS1, exon 3 of 3)	72752825	72783776	30952	2	XM_011522104.3	-9745	83440	ADP dependent glucokinase	GO:0005576,GO:0005783,GO:0005789,GO:0006006,GO:0016020,GO:0043843,GO:0046872,GO:0061621	extracellular region|endoplasmic reticulum|endoplasmic reticulum membrane|glucose metabolic process|membrane|ADP-specific glucokinase activity|metal ion binding|canonical glycolysis	hsa00010	Glycolysis / Gluconeogenesis
ADPGK	15	72782170	72788385	6216	*	15-72782169-72788385-[72783435-72783466]	59271	Promoter (<=1kb)	72751294	72783758	32465	2	NM_001365223.1	0	83440	ADP dependent glucokinase	GO:0005576,GO:0005783,GO:0005789,GO:0006006,GO:0016020,GO:0043843,GO:0046872,GO:0061621	extracellular region|endoplasmic reticulum|endoplasmic reticulum membrane|glucose metabolic process|membrane|ADP-specific glucokinase activity|metal ion binding|canonical glycolysis	hsa00010	Glycolysis / Gluconeogenesis
ADPGK	15	72730373	72736169	5797	*	15-72730372-72736169-[72731225-72731229]	36944	5' UTR	72751367	72760376	9010	2	XM_017022664.2	24207	83440	ADP dependent glucokinase	GO:0005576,GO:0005783,GO:0005789,GO:0006006,GO:0016020,GO:0043843,GO:0046872,GO:0061621	extracellular region|endoplasmic reticulum|endoplasmic reticulum membrane|glucose metabolic process|membrane|ADP-specific glucokinase activity|metal ion binding|canonical glycolysis	hsa00010	Glycolysis / Gluconeogenesis
ADPRS	1	36094560	36100528	5969	*	1-36094559-36100528-[36097158-36097167]	43706	5' UTR	36088892	36093932	5041	1	NM_017825.3	5668	54936	ADP-ribosylserine hydrolase	GO:0000287,GO:0004553,GO:0004649,GO:0005515,GO:0005634,GO:0005654,GO:0005739,GO:0005759,GO:0006281,GO:0016604,GO:0061463,GO:0071451,GO:0090734,GO:0140290,GO:0140292	magnesium ion binding|hydrolase activity, hydrolyzing O-glycosyl compounds|poly(ADP-ribose) glycohydrolase activity|protein binding|nucleus|nucleoplasm|mitochondrion|mitochondrial matrix|DNA repair|nuclear body|O-acetyl-ADP-ribose deacetylase activity|cellular response to superoxide|site of DNA damage|peptidyl-serine ADP-deribosylation|ADP-ribosylserine hydrolase activity
ADPRS	1	36103988	36109982	5995	*	1-36103987-36109982-[36106851-36106859]	32403	Intron (NM_001294347.2/COL8A2, intron 2 of 3)	36088892	36093932	5041	1	NM_017825.3	15096	54936	ADP-ribosylserine hydrolase	GO:0000287,GO:0004553,GO:0004649,GO:0005515,GO:0005634,GO:0005654,GO:0005739,GO:0005759,GO:0006281,GO:0016604,GO:0061463,GO:0071451,GO:0090734,GO:0140290,GO:0140292	magnesium ion binding|hydrolase activity, hydrolyzing O-glycosyl compounds|poly(ADP-ribose) glycohydrolase activity|protein binding|nucleus|nucleoplasm|mitochondrion|mitochondrial matrix|DNA repair|nuclear body|O-acetyl-ADP-ribose deacetylase activity|cellular response to superoxide|site of DNA damage|peptidyl-serine ADP-deribosylation|ADP-ribosylserine hydrolase activity
ADRA1B	5	159910819	159917953	7135	*	5-159910818-159917953-[159912883-159913039]	48789	Promoter (<=1kb)	159916482	159973012	56531	1	NM_000679.4	0	147	adrenoceptor alpha 1B	GO:0001996,GO:0004930,GO:0004937,GO:0005515,GO:0005634,GO:0005737,GO:0005886,GO:0005887,GO:0005901,GO:0007186,GO:0007188,GO:0007200,GO:0007204,GO:0007267,GO:0031965,GO:0035556,GO:0043410,GO:0045907,GO:0046982,GO:0055117,GO:0071880,GO:0150099	positive regulation of heart rate by epinephrine-norepinephrine|G protein-coupled receptor activity|alpha1-adrenergic receptor activity|protein binding|nucleus|cytoplasm|plasma membrane|integral component of plasma membrane|caveola|G protein-coupled receptor signaling pathway|adenylate cyclase-modulating G protein-coupled receptor signaling pathway|phospholipase C-activating G protein-coupled rec…	hsa04020,hsa04022,hsa04080,hsa04261,hsa04270,hsa04970	Calcium signaling pathway|cGMP-PKG signaling pathway|Neuroactive ligand-receptor interaction|Adrenergic signaling in cardiomyocytes|Vascular smooth muscle contraction|Salivary secretion
ADRA1B	5	159901967	159907405	5439	*	5-159901966-159907405-[159903003-159903007]	46148	Distal Intergenic	159916482	159973012	56531	1	NM_000679.4	-9077	147	adrenoceptor alpha 1B	GO:0001996,GO:0004930,GO:0004937,GO:0005515,GO:0005634,GO:0005737,GO:0005886,GO:0005887,GO:0005901,GO:0007186,GO:0007188,GO:0007200,GO:0007204,GO:0007267,GO:0031965,GO:0035556,GO:0043410,GO:0045907,GO:0046982,GO:0055117,GO:0071880,GO:0150099	positive regulation of heart rate by epinephrine-norepinephrine|G protein-coupled receptor activity|alpha1-adrenergic receptor activity|protein binding|nucleus|cytoplasm|plasma membrane|integral component of plasma membrane|caveola|G protein-coupled receptor signaling pathway|adenylate cyclase-modulating G protein-coupled receptor signaling pathway|phospholipase C-activating G protein-coupled rec…	hsa04020,hsa04022,hsa04080,hsa04261,hsa04270,hsa04970	Calcium signaling pathway|cGMP-PKG signaling pathway|Neuroactive ligand-receptor interaction|Adrenergic signaling in cardiomyocytes|Vascular smooth muscle contraction|Salivary secretion
ADRA1D	20	4240390	4257180	16791	*	20-4240389-4257180-[4242048-4242057]	160712	Promoter (<=1kb)	4220630	4249287	28658	2	NM_000678.4	0	146	adrenoceptor alpha 1D	GO:0001996,GO:0004930,GO:0004937,GO:0005515,GO:0005886,GO:0005887,GO:0007186,GO:0007188,GO:0007200,GO:0007204,GO:0007267,GO:0008284,GO:0042802,GO:0043410,GO:0045907,GO:0071880,GO:0150099	positive regulation of heart rate by epinephrine-norepinephrine|G protein-coupled receptor activity|alpha1-adrenergic receptor activity|protein binding|plasma membrane|integral component of plasma membrane|G protein-coupled receptor signaling pathway|adenylate cyclase-modulating G protein-coupled receptor signaling pathway|phospholipase C-activating G protein-coupled receptor signaling pathway|po…	hsa04020,hsa04022,hsa04080,hsa04261,hsa04270,hsa04970	Calcium signaling pathway|cGMP-PKG signaling pathway|Neuroactive ligand-receptor interaction|Adrenergic signaling in cardiomyocytes|Vascular smooth muscle contraction|Salivary secretion
ADRA1D	20	4397579	4416244	18666	*	20-4397578-4416244-[4409024-4409033]	149637	Distal Intergenic	4220630	4249287	28658	2	NM_000678.4	-148292	146	adrenoceptor alpha 1D	GO:0001996,GO:0004930,GO:0004937,GO:0005515,GO:0005886,GO:0005887,GO:0007186,GO:0007188,GO:0007200,GO:0007204,GO:0007267,GO:0008284,GO:0042802,GO:0043410,GO:0045907,GO:0071880,GO:0150099	positive regulation of heart rate by epinephrine-norepinephrine|G protein-coupled receptor activity|alpha1-adrenergic receptor activity|protein binding|plasma membrane|integral component of plasma membrane|G protein-coupled receptor signaling pathway|adenylate cyclase-modulating G protein-coupled receptor signaling pathway|phospholipase C-activating G protein-coupled receptor signaling pathway|po…	hsa04020,hsa04022,hsa04080,hsa04261,hsa04270,hsa04970	Calcium signaling pathway|cGMP-PKG signaling pathway|Neuroactive ligand-receptor interaction|Adrenergic signaling in cardiomyocytes|Vascular smooth muscle contraction|Salivary secretion
ADRA1D	20	4219435	4237975	18541	*	20-4219434-4237975-[4221483-4221484]	182200	3' UTR	4220630	4249287	28658	2	NM_000678.4	11312	146	adrenoceptor alpha 1D	GO:0001996,GO:0004930,GO:0004937,GO:0005515,GO:0005886,GO:0005887,GO:0007186,GO:0007188,GO:0007200,GO:0007204,GO:0007267,GO:0008284,GO:0042802,GO:0043410,GO:0045907,GO:0071880,GO:0150099	positive regulation of heart rate by epinephrine-norepinephrine|G protein-coupled receptor activity|alpha1-adrenergic receptor activity|protein binding|plasma membrane|integral component of plasma membrane|G protein-coupled receptor signaling pathway|adenylate cyclase-modulating G protein-coupled receptor signaling pathway|phospholipase C-activating G protein-coupled receptor signaling pathway|po…	hsa04020,hsa04022,hsa04080,hsa04261,hsa04270,hsa04970	Calcium signaling pathway|cGMP-PKG signaling pathway|Neuroactive ligand-receptor interaction|Adrenergic signaling in cardiomyocytes|Vascular smooth muscle contraction|Salivary secretion
ADRA1D	20	4275207	4283164	7958	*	20-4275206-4283164-[4276256-4276260]	53945	Distal Intergenic	4220630	4249287	28658	2	NM_000678.4	-25920	146	adrenoceptor alpha 1D	GO:0001996,GO:0004930,GO:0004937,GO:0005515,GO:0005886,GO:0005887,GO:0007186,GO:0007188,GO:0007200,GO:0007204,GO:0007267,GO:0008284,GO:0042802,GO:0043410,GO:0045907,GO:0071880,GO:0150099	positive regulation of heart rate by epinephrine-norepinephrine|G protein-coupled receptor activity|alpha1-adrenergic receptor activity|protein binding|plasma membrane|integral component of plasma membrane|G protein-coupled receptor signaling pathway|adenylate cyclase-modulating G protein-coupled receptor signaling pathway|phospholipase C-activating G protein-coupled receptor signaling pathway|po…	hsa04020,hsa04022,hsa04080,hsa04261,hsa04270,hsa04970	Calcium signaling pathway|cGMP-PKG signaling pathway|Neuroactive ligand-receptor interaction|Adrenergic signaling in cardiomyocytes|Vascular smooth muscle contraction|Salivary secretion
ADRA1D	20	4319748	4333885	14138	*	20-4319747-4333885-[4329136-4329139]	115251	Distal Intergenic	4220630	4249287	28658	2	NM_000678.4	-70461	146	adrenoceptor alpha 1D	GO:0001996,GO:0004930,GO:0004937,GO:0005515,GO:0005886,GO:0005887,GO:0007186,GO:0007188,GO:0007200,GO:0007204,GO:0007267,GO:0008284,GO:0042802,GO:0043410,GO:0045907,GO:0071880,GO:0150099	positive regulation of heart rate by epinephrine-norepinephrine|G protein-coupled receptor activity|alpha1-adrenergic receptor activity|protein binding|plasma membrane|integral component of plasma membrane|G protein-coupled receptor signaling pathway|adenylate cyclase-modulating G protein-coupled receptor signaling pathway|phospholipase C-activating G protein-coupled receptor signaling pathway|po…	hsa04020,hsa04022,hsa04080,hsa04261,hsa04270,hsa04970	Calcium signaling pathway|cGMP-PKG signaling pathway|Neuroactive ligand-receptor interaction|Adrenergic signaling in cardiomyocytes|Vascular smooth muscle contraction|Salivary secretion
ADRA1D	20	4336013	4343224	7212	*	20-4336012-4343224-[4339642-4339770]	34280	Distal Intergenic	4220630	4249287	28658	2	NM_000678.4	-86726	146	adrenoceptor alpha 1D	GO:0001996,GO:0004930,GO:0004937,GO:0005515,GO:0005886,GO:0005887,GO:0007186,GO:0007188,GO:0007200,GO:0007204,GO:0007267,GO:0008284,GO:0042802,GO:0043410,GO:0045907,GO:0071880,GO:0150099	positive regulation of heart rate by epinephrine-norepinephrine|G protein-coupled receptor activity|alpha1-adrenergic receptor activity|protein binding|plasma membrane|integral component of plasma membrane|G protein-coupled receptor signaling pathway|adenylate cyclase-modulating G protein-coupled receptor signaling pathway|phospholipase C-activating G protein-coupled receptor signaling pathway|po…	hsa04020,hsa04022,hsa04080,hsa04261,hsa04270,hsa04970	Calcium signaling pathway|cGMP-PKG signaling pathway|Neuroactive ligand-receptor interaction|Adrenergic signaling in cardiomyocytes|Vascular smooth muscle contraction|Salivary secretion
ADRA1D	20	4368147	4376927	8781	*	20-4368146-4376927-[4370037-4370040]	57932	Distal Intergenic	4220630	4249287	28658	2	NM_000678.4	-118860	146	adrenoceptor alpha 1D	GO:0001996,GO:0004930,GO:0004937,GO:0005515,GO:0005886,GO:0005887,GO:0007186,GO:0007188,GO:0007200,GO:0007204,GO:0007267,GO:0008284,GO:0042802,GO:0043410,GO:0045907,GO:0071880,GO:0150099	positive regulation of heart rate by epinephrine-norepinephrine|G protein-coupled receptor activity|alpha1-adrenergic receptor activity|protein binding|plasma membrane|integral component of plasma membrane|G protein-coupled receptor signaling pathway|adenylate cyclase-modulating G protein-coupled receptor signaling pathway|phospholipase C-activating G protein-coupled receptor signaling pathway|po…	hsa04020,hsa04022,hsa04080,hsa04261,hsa04270,hsa04970	Calcium signaling pathway|cGMP-PKG signaling pathway|Neuroactive ligand-receptor interaction|Adrenergic signaling in cardiomyocytes|Vascular smooth muscle contraction|Salivary secretion
ADRA1D	20	4294833	4306957	12125	*	20-4294832-4306957-[4305182-4305235]	86210	Distal Intergenic	4220630	4249287	28658	2	NM_000678.4	-45546	146	adrenoceptor alpha 1D	GO:0001996,GO:0004930,GO:0004937,GO:0005515,GO:0005886,GO:0005887,GO:0007186,GO:0007188,GO:0007200,GO:0007204,GO:0007267,GO:0008284,GO:0042802,GO:0043410,GO:0045907,GO:0071880,GO:0150099	positive regulation of heart rate by epinephrine-norepinephrine|G protein-coupled receptor activity|alpha1-adrenergic receptor activity|protein binding|plasma membrane|integral component of plasma membrane|G protein-coupled receptor signaling pathway|adenylate cyclase-modulating G protein-coupled receptor signaling pathway|phospholipase C-activating G protein-coupled receptor signaling pathway|po…	hsa04020,hsa04022,hsa04080,hsa04261,hsa04270,hsa04970	Calcium signaling pathway|cGMP-PKG signaling pathway|Neuroactive ligand-receptor interaction|Adrenergic signaling in cardiomyocytes|Vascular smooth muscle contraction|Salivary secretion
ADRA2B	2	96106884	96125543	18660	*	2-96106883-96125543-[96123031-96123032]	125310	Promoter (<=1kb)	96112876	96116571	3696	2	NM_000682.7	0	151	adrenoceptor alpha 2B	GO:0000187,GO:0003056,GO:0004930,GO:0004938,GO:0005515,GO:0005829,GO:0005886,GO:0005887,GO:0007186,GO:0007267,GO:0007565,GO:0009986,GO:0010700,GO:0030168,GO:0032148,GO:0032811,GO:0035624,GO:0043231,GO:0043410,GO:0045666,GO:0045777,GO:0051379,GO:0070474,GO:0071875,GO:0071880	activation of MAPK activity|regulation of vascular associated smooth muscle contraction|G protein-coupled receptor activity|alpha2-adrenergic receptor activity|protein binding|cytosol|plasma membrane|integral component of plasma membrane|G protein-coupled receptor signaling pathway|cell-cell signaling|female pregnancy|cell surface|negative regulation of norepinephrine secretion|platelet activatio…	hsa04022,hsa04080	cGMP-PKG signaling pathway|Neuroactive ligand-receptor interaction
ADRA2B	2	96088803	96094340	5538	*	2-96088802-96094340-[96089153-96090136]	35818	Distal Intergenic	96112876	96116571	3696	2	NM_000682.7	22231	151	adrenoceptor alpha 2B	GO:0000187,GO:0003056,GO:0004930,GO:0004938,GO:0005515,GO:0005829,GO:0005886,GO:0005887,GO:0007186,GO:0007267,GO:0007565,GO:0009986,GO:0010700,GO:0030168,GO:0032148,GO:0032811,GO:0035624,GO:0043231,GO:0043410,GO:0045666,GO:0045777,GO:0051379,GO:0070474,GO:0071875,GO:0071880	activation of MAPK activity|regulation of vascular associated smooth muscle contraction|G protein-coupled receptor activity|alpha2-adrenergic receptor activity|protein binding|cytosol|plasma membrane|integral component of plasma membrane|G protein-coupled receptor signaling pathway|cell-cell signaling|female pregnancy|cell surface|negative regulation of norepinephrine secretion|platelet activatio…	hsa04022,hsa04080	cGMP-PKG signaling pathway|Neuroactive ligand-receptor interaction
ADRA2C	4	3787045	3792378	5334	*	4-3787044-3792378-[3787779-3787833]	27422	Distal Intergenic	3766385	3768526	2142	1	NM_000683.4	20660	152	adrenoceptor alpha 2C	GO:0004930,GO:0004938,GO:0005515,GO:0005737,GO:0005768,GO:0005886,GO:0005887,GO:0007186,GO:0007267,GO:0007565,GO:0010700,GO:0030168,GO:0031694,GO:0032148,GO:0032811,GO:0035624,GO:0042802,GO:0042803,GO:0043025,GO:0043410,GO:0043679,GO:0045666,GO:0045907,GO:0046982,GO:0050796,GO:0051379,GO:0051930,GO:0070473,GO:0071875,GO:0071880,GO:0098978,GO:0099061	G protein-coupled receptor activity|alpha2-adrenergic receptor activity|protein binding|cytoplasm|endosome|plasma membrane|integral component of plasma membrane|G protein-coupled receptor signaling pathway|cell-cell signaling|female pregnancy|negative regulation of norepinephrine secretion|platelet activation|alpha-2A adrenergic receptor binding|activation of protein kinase B activity|negative re…	hsa04022,hsa04080	cGMP-PKG signaling pathway|Neuroactive ligand-receptor interaction
ADRB2	5	148825303	148828767	3465	*	5-148825302-148828767-[148826193-148826204]	54682	Promoter (<=1kb)	148826611	148828623	2013	1	NM_000024.6	0	154	adrenoceptor beta 2	GO:0001540,GO:0002024,GO:0002025,GO:0002028,GO:0002032,GO:0004930,GO:0004941,GO:0005515,GO:0005634,GO:0005764,GO:0005768,GO:0005769,GO:0005794,GO:0005886,GO:0005887,GO:0006898,GO:0007166,GO:0007171,GO:0007186,GO:0007188,GO:0007190,GO:0008179,GO:0008333,GO:0009409,GO:0010008,GO:0010739,GO:0015459,GO:0016020,GO:0016324,GO:0016579,GO:0030501,GO:0030665,GO:0031649,GO:0040015,GO:0042802,GO:0042803,GO:…	amyloid-beta binding|diet induced thermogenesis|norepinephrine-epinephrine-mediated vasodilation involved in regulation of systemic arterial blood pressure|regulation of sodium ion transport|desensitization of G protein-coupled receptor signaling pathway by arrestin|G protein-coupled receptor activity|beta2-adrenergic receptor activity|protein binding|nucleus|lysosome|endosome|early endosome|Golg…	hsa04020,hsa04022,hsa04024,hsa04080,hsa04261,hsa04923,hsa04924,hsa04970	Calcium signaling pathway|cGMP-PKG signaling pathway|cAMP signaling pathway|Neuroactive ligand-receptor interaction|Adrenergic signaling in cardiomyocytes|Regulation of lipolysis in adipocytes|Renin secretion|Salivary secretion
ADRB2	5	148910388	148915899	5512	*	5-148910387-148915899-[148911051-148911089]	53127	Distal Intergenic	148826611	148828623	2013	1	NM_000024.6	83777	154	adrenoceptor beta 2	GO:0001540,GO:0002024,GO:0002025,GO:0002028,GO:0002032,GO:0004930,GO:0004941,GO:0005515,GO:0005634,GO:0005764,GO:0005768,GO:0005769,GO:0005794,GO:0005886,GO:0005887,GO:0006898,GO:0007166,GO:0007171,GO:0007186,GO:0007188,GO:0007190,GO:0008179,GO:0008333,GO:0009409,GO:0010008,GO:0010739,GO:0015459,GO:0016020,GO:0016324,GO:0016579,GO:0030501,GO:0030665,GO:0031649,GO:0040015,GO:0042802,GO:0042803,GO:…	amyloid-beta binding|diet induced thermogenesis|norepinephrine-epinephrine-mediated vasodilation involved in regulation of systemic arterial blood pressure|regulation of sodium ion transport|desensitization of G protein-coupled receptor signaling pathway by arrestin|G protein-coupled receptor activity|beta2-adrenergic receptor activity|protein binding|nucleus|lysosome|endosome|early endosome|Golg…	hsa04020,hsa04022,hsa04024,hsa04080,hsa04261,hsa04923,hsa04924,hsa04970	Calcium signaling pathway|cGMP-PKG signaling pathway|cAMP signaling pathway|Neuroactive ligand-receptor interaction|Adrenergic signaling in cardiomyocytes|Regulation of lipolysis in adipocytes|Renin secretion|Salivary secretion
ADRB2	5	148805192	148811112	5921	*	5-148805191-148811112-[148807846-148807855]	34767	Distal Intergenic	148826611	148828623	2013	1	NM_000024.6	-15499	154	adrenoceptor beta 2	GO:0001540,GO:0002024,GO:0002025,GO:0002028,GO:0002032,GO:0004930,GO:0004941,GO:0005515,GO:0005634,GO:0005764,GO:0005768,GO:0005769,GO:0005794,GO:0005886,GO:0005887,GO:0006898,GO:0007166,GO:0007171,GO:0007186,GO:0007188,GO:0007190,GO:0008179,GO:0008333,GO:0009409,GO:0010008,GO:0010739,GO:0015459,GO:0016020,GO:0016324,GO:0016579,GO:0030501,GO:0030665,GO:0031649,GO:0040015,GO:0042802,GO:0042803,GO:…	amyloid-beta binding|diet induced thermogenesis|norepinephrine-epinephrine-mediated vasodilation involved in regulation of systemic arterial blood pressure|regulation of sodium ion transport|desensitization of G protein-coupled receptor signaling pathway by arrestin|G protein-coupled receptor activity|beta2-adrenergic receptor activity|protein binding|nucleus|lysosome|endosome|early endosome|Golg…	hsa04020,hsa04022,hsa04024,hsa04080,hsa04261,hsa04923,hsa04924,hsa04970	Calcium signaling pathway|cGMP-PKG signaling pathway|cAMP signaling pathway|Neuroactive ligand-receptor interaction|Adrenergic signaling in cardiomyocytes|Regulation of lipolysis in adipocytes|Renin secretion|Salivary secretion
ADRB2	5	148925568	148930874	5307	*	5-148925567-148930874-[148927527-148927536]	30365	Distal Intergenic	148826611	148828623	2013	1	NM_000024.6	98957	154	adrenoceptor beta 2	GO:0001540,GO:0002024,GO:0002025,GO:0002028,GO:0002032,GO:0004930,GO:0004941,GO:0005515,GO:0005634,GO:0005764,GO:0005768,GO:0005769,GO:0005794,GO:0005886,GO:0005887,GO:0006898,GO:0007166,GO:0007171,GO:0007186,GO:0007188,GO:0007190,GO:0008179,GO:0008333,GO:0009409,GO:0010008,GO:0010739,GO:0015459,GO:0016020,GO:0016324,GO:0016579,GO:0030501,GO:0030665,GO:0031649,GO:0040015,GO:0042802,GO:0042803,GO:…	amyloid-beta binding|diet induced thermogenesis|norepinephrine-epinephrine-mediated vasodilation involved in regulation of systemic arterial blood pressure|regulation of sodium ion transport|desensitization of G protein-coupled receptor signaling pathway by arrestin|G protein-coupled receptor activity|beta2-adrenergic receptor activity|protein binding|nucleus|lysosome|endosome|early endosome|Golg…	hsa04020,hsa04022,hsa04024,hsa04080,hsa04261,hsa04923,hsa04924,hsa04970	Calcium signaling pathway|cGMP-PKG signaling pathway|cAMP signaling pathway|Neuroactive ligand-receptor interaction|Adrenergic signaling in cardiomyocytes|Regulation of lipolysis in adipocytes|Renin secretion|Salivary secretion
ADRM1	20	62291200	62340371	49172	*	20-62291199-62340371-[62315841-62315847]	773811	Promoter (<=1kb)	62302061	62308862	6802	1	XM_011528503.1	0	11047	adhesion regulating molecule 1	GO:0000502,GO:0002020,GO:0005515,GO:0005654,GO:0005829,GO:0005886,GO:0006368,GO:0006511,GO:0008541,GO:0010950,GO:0016579,GO:0043130,GO:0043248,GO:0061133,GO:0070628	proteasome complex|protease binding|protein binding|nucleoplasm|cytosol|plasma membrane|transcription elongation from RNA polymerase II promoter|ubiquitin-dependent protein catabolic process|proteasome regulatory particle, lid subcomplex|positive regulation of endopeptidase activity|protein deubiquitination|ubiquitin binding|proteasome assembly|endopeptidase activator activity|proteasome binding	hsa03050,hsa05010,hsa05012,hsa05014,hsa05016,hsa05017,hsa05020,hsa05022,hsa05169	Proteasome|Alzheimer disease|Parkinson disease|Amyotrophic lateral sclerosis|Huntington disease|Spinocerebellar ataxia|Prion disease|Pathways of neurodegeneration - multiple diseases|Epstein-Barr virus infection
ADSL	22	40344807	40350678	5872	*	22-40344806-40350678-[40346482-40346766]	44426	Promoter (<=1kb)	40346500	40369367	22868	1	NM_000026.4	0	158	adenylosuccinate lyase	GO:0004018,GO:0005829,GO:0006164,GO:0006167,GO:0006189,GO:0009168,GO:0032991,GO:0042802,GO:0044208,GO:0070626	N6-(1,2-dicarboxyethyl)AMP AMP-lyase (fumarate-forming) activity|cytosol|purine nucleotide biosynthetic process|AMP biosynthetic process|'de novo' IMP biosynthetic process|purine ribonucleoside monophosphate biosynthetic process|protein-containing complex|identical protein binding|'de novo' AMP biosynthetic process|(S)-2-(5-amino-1-(5-phospho-D-ribosyl)imidazole-4-carboxamido)succinate AMP-lyase …	hsa00230,hsa00250	Purine metabolism|Alanine, aspartate and glutamate metabolism
ADSS1	14	104721420	104745360	23941	*	14-104721419-104745360-[104741676-104741677]	271405	Promoter (<=1kb)	104724201	104747315	23115	1	XM_006720026.3	0	122622	adenylosuccinate synthase 1	GO:0000287,GO:0002376,GO:0003924,GO:0004019,GO:0005525,GO:0005737,GO:0005829,GO:0006167,GO:0006531,GO:0006541,GO:0009168,GO:0014850,GO:0035690,GO:0042301,GO:0042594,GO:0042802,GO:0044208,GO:0046040,GO:0051015,GO:0071257	magnesium ion binding|immune system process|GTPase activity|adenylosuccinate synthase activity|GTP binding|cytoplasm|cytosol|AMP biosynthetic process|aspartate metabolic process|glutamine metabolic process|purine ribonucleoside monophosphate biosynthetic process|response to muscle activity|cellular response to drug|phosphate ion binding|response to starvation|identical protein binding|'de novo' A…	hsa00230,hsa00250	Purine metabolism|Alanine, aspartate and glutamate metabolism
AEBP1	7	44100299	44124679	24381	*	7-44100298-44124679-[44111783-44111792]	228130	Promoter (<=1kb)	44104320	44114564	10245	1	XM_011515162.1	0	165	AE binding protein 1	GO:0000122,GO:0000977,GO:0001227,GO:0004181,GO:0005201,GO:0005516,GO:0005518,GO:0005576,GO:0005615,GO:0005634,GO:0005737,GO:0006518,GO:0008270,GO:0016485,GO:0062023,GO:0070062,GO:1904026	negative regulation of transcription by RNA polymerase II|RNA polymerase II transcription regulatory region sequence-specific DNA binding|DNA-binding transcription repressor activity, RNA polymerase II-specific|metallocarboxypeptidase activity|extracellular matrix structural constituent|calmodulin binding|collagen binding|extracellular region|extracellular space|nucleus|cytoplasm|peptide metaboli…
AEN	15	88615081	88633046	17966	*	15-88615080-88633046-[88623567-88623569]	155659	Promoter (<=1kb)	88621337	88632281	10945	1	XM_006720645.3	0	64782	apoptosis enhancing nuclease	GO:0003676,GO:0004527,GO:0005515,GO:0005634,GO:0005654,GO:0005730,GO:0010212,GO:0031965,GO:0042771,GO:0090305	nucleic acid binding|exonuclease activity|protein binding|nucleus|nucleoplasm|nucleolus|response to ionizing radiation|nuclear membrane|intrinsic apoptotic signaling pathway in response to DNA damage by p53 class mediator|nucleic acid phosphodiester bond hydrolysis
AEN	15	88601417	88606828	5412	*	15-88601416-88606828-[88604012-88604179]	32418	Promoter (<=1kb)	88604601	88632281	27681	1	XM_011521905.2	0	64782	apoptosis enhancing nuclease	GO:0003676,GO:0004527,GO:0005515,GO:0005634,GO:0005654,GO:0005730,GO:0010212,GO:0031965,GO:0042771,GO:0090305	nucleic acid binding|exonuclease activity|protein binding|nucleus|nucleoplasm|nucleolus|response to ionizing radiation|nuclear membrane|intrinsic apoptotic signaling pathway in response to DNA damage by p53 class mediator|nucleic acid phosphodiester bond hydrolysis
AFAP1	4	7969193	7974368	5176	*	4-7969192-7974368-[7972118-7972147]	38960	Intron (XM_017008726.1/ABLIM2, intron 16 of 16)	7758714	7939861	181148	2	NM_198595.3	-29332	60312	actin filament associated protein 1	GO:0003779,GO:0005829,GO:0005925,GO:0009966,GO:0015629,GO:0017124,GO:0042169,GO:0051493	actin binding|cytosol|focal adhesion|regulation of signal transduction|actin cytoskeleton|SH3 domain binding|SH2 domain binding|regulation of cytoskeleton organization
AFAP1-AS1	4	7657641	7663764	6124	*	4-7657640-7663764-[7658471-7658475]	37604	Exon (NM_020777.3/SORCS2, exon 6 of 27)	7754090	7778928	24839	1	NR_026892.1	-90326	NA	NA	NA	NA	NA	NA	NA
AFAP1-AS1	4	7678793	7684921	6129	*	4-7678792-7684921-[7680404-7682210]	30705	Exon (NM_020777.3/SORCS2, exon 10 of 27)	7754090	7778928	24839	1	NR_026892.1	-69169	NA	NA	NA	NA	NA	NA	NA
AFAP1-AS1	4	7754174	7758347	4174	*	4-7754173-7758347-[7754608-7754617]	28480	Promoter (<=1kb)	7754090	7778928	24839	1	NR_026892.1	84	NA	NA	NA	NA	NA	NA	NA
AFAP1-AS1	4	7696362	7703164	6803	*	4-7696361-7703164-[7702563-7702567]	46636	Exon (NM_020777.3/SORCS2, exon 12 of 27)	7754090	7778928	24839	1	NR_026892.1	-50926	NA	NA	NA	NA	NA	NA	NA
AFAP1-AS1	4	7731589	7741346	9758	*	4-7731588-7741346-[7739628-7739648]	62600	3' UTR	7754090	7778928	24839	1	NR_026892.1	-12744	NA	NA	NA	NA	NA	NA	NA
AFAP1L1	5	149270477	149274694	4218	*	5-149270476-149274694-[149272202-149272207]	51314	Promoter (<=1kb)	149271859	149312375	40517	1	NM_001323063.2	0	134265	actin filament associated protein 1 like 1	GO:0002102,GO:0005515,GO:0005829,GO:0017124,GO:0030054,GO:0071437	podosome|protein binding|cytosol|SH3 domain binding|cell junction|invadopodium
AFAP1L1	5	149312686	149321721	9036	*	5-149312685-149321721-[149316040-149316062]	59213	Exon (NM_001146337.3/AFAP1L1, exon 10 of 18)	149304195	149343637	39443	1	XM_011537558.2	8491	134265	actin filament associated protein 1 like 1	GO:0002102,GO:0005515,GO:0005829,GO:0017124,GO:0030054,GO:0071437	podosome|protein binding|cytosol|SH3 domain binding|cell junction|invadopodium
AFAP1L1	5	149233057	149239370	6314	*	5-149233056-149239370-[149236508-149236510]	35469	3' UTR	149271859	149312375	40517	1	NM_001323063.2	-32489	134265	actin filament associated protein 1 like 1	GO:0002102,GO:0005515,GO:0005829,GO:0017124,GO:0030054,GO:0071437	podosome|protein binding|cytosol|SH3 domain binding|cell junction|invadopodium
AFAP1L1	5	149296955	149300294	3340	*	5-149296954-149300294-[149299507-149299516]	27052	Promoter (<=1kb)	149298778	149343637	44860	1	XM_017009036.1	0	134265	actin filament associated protein 1 like 1	GO:0002102,GO:0005515,GO:0005829,GO:0017124,GO:0030054,GO:0071437	podosome|protein binding|cytosol|SH3 domain binding|cell junction|invadopodium
AFAP1L1	5	149251722	149256667	4946	*	5-149251721-149256667-[149254504-149254513]	30497	Exon (NM_001301018.3/ABLIM3, exon 21 of 23)	149271859	149312375	40517	1	NM_001323063.2	-15192	134265	actin filament associated protein 1 like 1	GO:0002102,GO:0005515,GO:0005829,GO:0017124,GO:0030054,GO:0071437	podosome|protein binding|cytosol|SH3 domain binding|cell junction|invadopodium
AFAP1L2	10	114328383	114332787	4405	*	10-114328382-114332787-[114329675-114329686]	34426	Promoter (2-3kb)	114280760	114326023	45264	2	XM_017016832.1	-2360	84632	actin filament associated protein 1 like 2	GO:0005737,GO:0005829,GO:0005886,GO:0006954,GO:0007346,GO:0017124,GO:0030296,GO:0032675,GO:0032757,GO:0035591,GO:0042169,GO:0045742,GO:0045893,GO:0061098	cytoplasm|cytosol|plasma membrane|inflammatory response|regulation of mitotic cell cycle|SH3 domain binding|protein tyrosine kinase activator activity|regulation of interleukin-6 production|positive regulation of interleukin-8 production|signaling adaptor activity|SH2 domain binding|positive regulation of epidermal growth factor receptor signaling pathway|positive regulation of transcription, DNA…
AFF1	4	86933761	86937701	3941	*	4-86933760-86937701-[86935075-86935084]	35153	Promoter (<=1kb)	86934606	87134543	199938	1	XM_005263013.4	0	4299	AF4/FMR2 family member 1	GO:0005515,GO:0008023,GO:0010468,GO:0032783	protein binding|transcription elongation factor complex|regulation of gene expression|super elongation complex	hsa05202	Transcriptional misregulation in cancer
AFG3L2	18	12372219	12378858	6640	*	18-12372218-12378858-[12377764-12377766]	64439	Promoter (<=1kb)	12328944	12377227	48284	2	NM_006796.3	0	10939	AFG3 like matrix AAA peptidase subunit 2	GO:0004176,GO:0004222,GO:0005515,GO:0005524,GO:0005739,GO:0005743,GO:0005745,GO:0006508,GO:0006851,GO:0007409,GO:0007528,GO:0008053,GO:0008237,GO:0008270,GO:0016485,GO:0016540,GO:0021675,GO:0033619,GO:0034982,GO:0036444,GO:0040014,GO:0042407,GO:0042552,GO:0048747,GO:0051082,GO:0051560,GO:0060013,GO:0065003	ATP-dependent peptidase activity|metalloendopeptidase activity|protein binding|ATP binding|mitochondrion|mitochondrial inner membrane|m-AAA complex|proteolysis|mitochondrial calcium ion transmembrane transport|axonogenesis|neuromuscular junction development|mitochondrial fusion|metallopeptidase activity|zinc ion binding|protein processing|protein autoprocessing|nerve development|membrane protein …	hsa05017	Spinocerebellar ataxia
AFMID	17	78183015	78187844	4830	*	17-78183014-78187844-[78187027-78187036]	33797	Promoter (<=1kb)	78185102	78207702	22601	1	XM_011524329.2	0	125061	arylformamidase	GO:0005515,GO:0005634,GO:0005737,GO:0005829,GO:0016787,GO:0019441,GO:0034354	protein binding|nucleus|cytoplasm|cytosol|hydrolase activity|tryptophan catabolic process to kynurenine|'de novo' NAD biosynthetic process from tryptophan	hsa00380,hsa00630	Tryptophan metabolism|Glyoxylate and dicarboxylate metabolism
AGAP2	12	57718512	57747777	29266	*	12-57718511-57747777-[57726037-57726039]	257101	Promoter (<=1kb)	57723761	57742161	18401	2	NM_014770.4	0	116986	ArfGAP with GTPase domain, ankyrin repeat and PH domain 2	GO:0003924,GO:0005096,GO:0005515,GO:0005524,GO:0005525,GO:0005634,GO:0005654,GO:0005737,GO:0005768,GO:0005829,GO:0015031,GO:0016020,GO:0016197,GO:0019901,GO:0030036,GO:0030295,GO:0032147,GO:0035014,GO:0042177,GO:0043524,GO:0043547,GO:0045860,GO:0046872,GO:0061903,GO:0070062,GO:0090543	GTPase activity|GTPase activator activity|protein binding|ATP binding|GTP binding|nucleus|nucleoplasm|cytoplasm|endosome|cytosol|protein transport|membrane|endosomal transport|protein kinase binding|actin cytoskeleton organization|protein kinase activator activity|activation of protein kinase activity|phosphatidylinositol 3-kinase regulator activity|negative regulation of protein catabolic proces…	hsa04068,hsa04144	FoxO signaling pathway|Endocytosis
AGAP3	7	151107185	151126558	19374	*	7-151107184-151126558-[151116807-151116811]	188046	Promoter (<=1kb)	151114638	151123638	9001	1	NM_001308305.2	0	116988	ArfGAP with GTPase domain, ankyrin repeat and PH domain 3	GO:0003924,GO:0005096,GO:0005525,GO:0005634,GO:0005737,GO:0007165,GO:0016020,GO:0031593,GO:0034614,GO:0043161,GO:0043547,GO:0046872,GO:0071944	GTPase activity|GTPase activator activity|GTP binding|nucleus|cytoplasm|signal transduction|membrane|polyubiquitin modification-dependent protein binding|cellular response to reactive oxygen species|proteasome-mediated ubiquitin-dependent protein catabolic process|positive regulation of GTPase activity|metal ion binding|cell periphery	hsa04144	Endocytosis
AGAP3	7	151127924	151144783	16860	*	7-151127923-151144783-[151143613-151143617]	132323	3' UTR	151116307	151144435	28129	1	XM_017011735.1	11617	116988	ArfGAP with GTPase domain, ankyrin repeat and PH domain 3	GO:0003924,GO:0005096,GO:0005525,GO:0005634,GO:0005737,GO:0007165,GO:0016020,GO:0031593,GO:0034614,GO:0043161,GO:0043547,GO:0046872,GO:0071944	GTPase activity|GTPase activator activity|GTP binding|nucleus|cytoplasm|signal transduction|membrane|polyubiquitin modification-dependent protein binding|cellular response to reactive oxygen species|proteasome-mediated ubiquitin-dependent protein catabolic process|positive regulation of GTPase activity|metal ion binding|cell periphery	hsa04144	Endocytosis
AGAP3	7	151030430	151090775	60346	*	7-151030429-151090775-[151081188-151081192]	610782	Promoter (<=1kb)	151085867	151144434	58568	1	NM_001281300.2	0	116988	ArfGAP with GTPase domain, ankyrin repeat and PH domain 3	GO:0003924,GO:0005096,GO:0005525,GO:0005634,GO:0005737,GO:0007165,GO:0016020,GO:0031593,GO:0034614,GO:0043161,GO:0043547,GO:0046872,GO:0071944	GTPase activity|GTPase activator activity|GTP binding|nucleus|cytoplasm|signal transduction|membrane|polyubiquitin modification-dependent protein binding|cellular response to reactive oxygen species|proteasome-mediated ubiquitin-dependent protein catabolic process|positive regulation of GTPase activity|metal ion binding|cell periphery	hsa04144	Endocytosis
AGBL1	15	86076706	86081703	4998	*	15-86076705-86081703-[86078625-86078657]	31858	Promoter (<=1kb)	86079620	87029052	949433	1	NM_152336.4	0	123624	AGBL carboxypeptidase 1	GO:0004181,GO:0005829,GO:0006508,GO:0008270,GO:0015631,GO:0035609,GO:0035610	metallocarboxypeptidase activity|cytosol|proteolysis|zinc ion binding|tubulin binding|C-terminal protein deglutamylation|protein side chain deglutamylation
AGBL1-AS1	15	86369923	86376078	6156	*	15-86369922-86376078-[86370813-86370821]	31300	Intron (NM_152336.4/AGBL1, intron 17 of 24)	86296833	86316968	20136	2	NR_046012.1	-52955	NA	NA	NA	NA	NA	NA	NA
AGBL5	2	27049587	27052588	3002	*	2-27049586-27052588-[27050924-27050932]	30357	Promoter (<=1kb)	27051423	27070618	19196	1	NR_138023.2	0	60509	AGBL carboxypeptidase 5	GO:0004181,GO:0005634,GO:0005737,GO:0005829,GO:0006508,GO:0008270,GO:0015630,GO:0015631,GO:0030496,GO:0035608,GO:0035611,GO:0045171,GO:0051607,GO:0072686	metallocarboxypeptidase activity|nucleus|cytoplasm|cytosol|proteolysis|zinc ion binding|microtubule cytoskeleton|tubulin binding|midbody|protein deglutamylation|protein branching point deglutamylation|intercellular bridge|defense response to virus|mitotic spindle
AGFG2	7	100551495	100557279	5785	*	7-100551494-100557279-[100553166-100556429]	32225	3' UTR	100548293	100568220	19928	1	XM_017012112.1	3202	3268	ArfGAP with FG repeats 2	GO:0003674,GO:0005096,GO:0008150,GO:0016020,GO:0043547,GO:0046872	molecular_function|GTPase activator activity|biological_process|membrane|positive regulation of GTPase activity|metal ion binding
AGFG2	7	100537939	100540894	2956	*	7-100537938-100540894-[100539116-100539119]	29678	Promoter (<=1kb)	100539203	100568220	29018	1	NM_006076.5	0	3268	ArfGAP with FG repeats 2	GO:0003674,GO:0005096,GO:0008150,GO:0016020,GO:0043547,GO:0046872	molecular_function|GTPase activator activity|biological_process|membrane|positive regulation of GTPase activity|metal ion binding
AGK-DT	7	141448117	141453949	5833	*	7-141448116-141453949-[141449669-141449676]	27912	Intron (XM_011515705.2/TMEM178B, intron 3 of 3)	141499630	141516747	17118	2	XR_928056.2	62798	NA	NA	NA	NA	NA	NA	NA
AGK-DT	7	141331628	141336740	5113	*	7-141331627-141336740-[141334451-141334536]	33268	Intron (XM_011515705.2/TMEM178B, intron 2 of 3)	141499630	141516747	17118	2	XR_928056.2	180007	NA	NA	NA	NA	NA	NA	NA
AGK-DT	7	141418800	141425954	7155	*	7-141418799-141425954-[141420847-141420856]	41378	Intron (XM_011515705.2/TMEM178B, intron 2 of 3)	141499630	141516747	17118	2	XR_928056.2	90793	NA	NA	NA	NA	NA	NA	NA
AGK-DT	7	141369378	141376292	6915	*	7-141369377-141376292-[141374149-141374182]	35608	Intron (XM_011515705.2/TMEM178B, intron 2 of 3)	141499630	141516747	17118	2	XR_928056.2	140455	NA	NA	NA	NA	NA	NA	NA
AGO2	8	140657097	140665477	8381	*	8-140657096-140665477-[140661514-140661807]	54687	3' UTR	140520158	140642406	122249	2	XM_011516968.2	-14691	27161	argonaute RISC catalytic component 2	GO:0000340,GO:0000932,GO:0000993,GO:0001046,GO:0003723,GO:0003725,GO:0003727,GO:0003743,GO:0004521,GO:0005515,GO:0005634,GO:0005654,GO:0005737,GO:0005829,GO:0005844,GO:0005845,GO:0006412,GO:0006413,GO:0007223,GO:0008022,GO:0009791,GO:0010501,GO:0010586,GO:0010628,GO:0010629,GO:0016020,GO:0016442,GO:0030422,GO:0030425,GO:0031047,GO:0031054,GO:0035087,GO:0035194,GO:0035196,GO:0035197,GO:0035198,GO:…	RNA 7-methylguanosine cap binding|P-body|RNA polymerase II complex binding|core promoter sequence-specific DNA binding|RNA binding|double-stranded RNA binding|single-stranded RNA binding|translation initiation factor activity|endoribonuclease activity|protein binding|nucleus|nucleoplasm|cytoplasm|cytosol|polysome|mRNA cap binding complex|translation|translational initiation|Wnt signaling pathway,…
AGO2	8	140623277	140645056	21780	*	8-140623276-140645056-[140624220-140624227]	217744	Promoter (<=1kb)	140520156	140635633	115478	2	NM_001164623.3	0	27161	argonaute RISC catalytic component 2	GO:0000340,GO:0000932,GO:0000993,GO:0001046,GO:0003723,GO:0003725,GO:0003727,GO:0003743,GO:0004521,GO:0005515,GO:0005634,GO:0005654,GO:0005737,GO:0005829,GO:0005844,GO:0005845,GO:0006412,GO:0006413,GO:0007223,GO:0008022,GO:0009791,GO:0010501,GO:0010586,GO:0010628,GO:0010629,GO:0016020,GO:0016442,GO:0030422,GO:0030425,GO:0031047,GO:0031054,GO:0035087,GO:0035194,GO:0035196,GO:0035197,GO:0035198,GO:…	RNA 7-methylguanosine cap binding|P-body|RNA polymerase II complex binding|core promoter sequence-specific DNA binding|RNA binding|double-stranded RNA binding|single-stranded RNA binding|translation initiation factor activity|endoribonuclease activity|protein binding|nucleus|nucleoplasm|cytoplasm|cytosol|polysome|mRNA cap binding complex|translation|translational initiation|Wnt signaling pathway,…
AGO2	8	140674516	140678911	4396	*	8-140674515-140678911-[140677271-140677298]	30572	Exon (NM_001352749.2/PTK2, exon 7 of 12)	140520158	140642406	122249	2	XM_011516968.2	-32110	27161	argonaute RISC catalytic component 2	GO:0000340,GO:0000932,GO:0000993,GO:0001046,GO:0003723,GO:0003725,GO:0003727,GO:0003743,GO:0004521,GO:0005515,GO:0005634,GO:0005654,GO:0005737,GO:0005829,GO:0005844,GO:0005845,GO:0006412,GO:0006413,GO:0007223,GO:0008022,GO:0009791,GO:0010501,GO:0010586,GO:0010628,GO:0010629,GO:0016020,GO:0016442,GO:0030422,GO:0030425,GO:0031047,GO:0031054,GO:0035087,GO:0035194,GO:0035196,GO:0035197,GO:0035198,GO:…	RNA 7-methylguanosine cap binding|P-body|RNA polymerase II complex binding|core promoter sequence-specific DNA binding|RNA binding|double-stranded RNA binding|single-stranded RNA binding|translation initiation factor activity|endoribonuclease activity|protein binding|nucleus|nucleoplasm|cytoplasm|cytosol|polysome|mRNA cap binding complex|translation|translational initiation|Wnt signaling pathway,…
AGO2	8	140651732	140655802	4071	*	8-140651731-140655802-[140653056-140653067]	30448	Downstream (2-3kb)	140520158	140642406	122249	2	XM_011516968.2	-9326	27161	argonaute RISC catalytic component 2	GO:0000340,GO:0000932,GO:0000993,GO:0001046,GO:0003723,GO:0003725,GO:0003727,GO:0003743,GO:0004521,GO:0005515,GO:0005634,GO:0005654,GO:0005737,GO:0005829,GO:0005844,GO:0005845,GO:0006412,GO:0006413,GO:0007223,GO:0008022,GO:0009791,GO:0010501,GO:0010586,GO:0010628,GO:0010629,GO:0016020,GO:0016442,GO:0030422,GO:0030425,GO:0031047,GO:0031054,GO:0035087,GO:0035194,GO:0035196,GO:0035197,GO:0035198,GO:…	RNA 7-methylguanosine cap binding|P-body|RNA polymerase II complex binding|core promoter sequence-specific DNA binding|RNA binding|double-stranded RNA binding|single-stranded RNA binding|translation initiation factor activity|endoribonuclease activity|protein binding|nucleus|nucleoplasm|cytoplasm|cytosol|polysome|mRNA cap binding complex|translation|translational initiation|Wnt signaling pathway,…
AGO2	8	140596539	140607337	10799	*	8-140596538-140607337-[140597154-140597156]	112619	Promoter (<=1kb)	140520158	140599814	79657	2	XM_011516965.2	0	27161	argonaute RISC catalytic component 2	GO:0000340,GO:0000932,GO:0000993,GO:0001046,GO:0003723,GO:0003725,GO:0003727,GO:0003743,GO:0004521,GO:0005515,GO:0005634,GO:0005654,GO:0005737,GO:0005829,GO:0005844,GO:0005845,GO:0006412,GO:0006413,GO:0007223,GO:0008022,GO:0009791,GO:0010501,GO:0010586,GO:0010628,GO:0010629,GO:0016020,GO:0016442,GO:0030422,GO:0030425,GO:0031047,GO:0031054,GO:0035087,GO:0035194,GO:0035196,GO:0035197,GO:0035198,GO:…	RNA 7-methylguanosine cap binding|P-body|RNA polymerase II complex binding|core promoter sequence-specific DNA binding|RNA binding|double-stranded RNA binding|single-stranded RNA binding|translation initiation factor activity|endoribonuclease activity|protein binding|nucleus|nucleoplasm|cytoplasm|cytosol|polysome|mRNA cap binding complex|translation|translational initiation|Wnt signaling pathway,…
AGO2	8	140566204	140585092	18889	*	8-140566203-140585092-[140580244-140580248]	169404	5' UTR	140520158	140599814	79657	2	XM_011516965.2	14722	27161	argonaute RISC catalytic component 2	GO:0000340,GO:0000932,GO:0000993,GO:0001046,GO:0003723,GO:0003725,GO:0003727,GO:0003743,GO:0004521,GO:0005515,GO:0005634,GO:0005654,GO:0005737,GO:0005829,GO:0005844,GO:0005845,GO:0006412,GO:0006413,GO:0007223,GO:0008022,GO:0009791,GO:0010501,GO:0010586,GO:0010628,GO:0010629,GO:0016020,GO:0016442,GO:0030422,GO:0030425,GO:0031047,GO:0031054,GO:0035087,GO:0035194,GO:0035196,GO:0035197,GO:0035198,GO:…	RNA 7-methylguanosine cap binding|P-body|RNA polymerase II complex binding|core promoter sequence-specific DNA binding|RNA binding|double-stranded RNA binding|single-stranded RNA binding|translation initiation factor activity|endoribonuclease activity|protein binding|nucleus|nucleoplasm|cytoplasm|cytosol|polysome|mRNA cap binding complex|translation|translational initiation|Wnt signaling pathway,…
AGO2	8	140586437	140595743	9307	*	8-140586436-140595743-[140591340-140591446]	150804	Intron (NM_001164623.3/AGO2, intron 1 of 17)	140520158	140599814	79657	2	XM_011516965.2	4071	27161	argonaute RISC catalytic component 2	GO:0000340,GO:0000932,GO:0000993,GO:0001046,GO:0003723,GO:0003725,GO:0003727,GO:0003743,GO:0004521,GO:0005515,GO:0005634,GO:0005654,GO:0005737,GO:0005829,GO:0005844,GO:0005845,GO:0006412,GO:0006413,GO:0007223,GO:0008022,GO:0009791,GO:0010501,GO:0010586,GO:0010628,GO:0010629,GO:0016020,GO:0016442,GO:0030422,GO:0030425,GO:0031047,GO:0031054,GO:0035087,GO:0035194,GO:0035196,GO:0035197,GO:0035198,GO:…	RNA 7-methylguanosine cap binding|P-body|RNA polymerase II complex binding|core promoter sequence-specific DNA binding|RNA binding|double-stranded RNA binding|single-stranded RNA binding|translation initiation factor activity|endoribonuclease activity|protein binding|nucleus|nucleoplasm|cytoplasm|cytosol|polysome|mRNA cap binding complex|translation|translational initiation|Wnt signaling pathway,…
AGPAT1	6	32174977	32179567	4591	*	6-32174976-32179567-[32177431-32177496]	41197	Promoter (<=1kb)	32168212	32176084	7873	2	NM_006411.4	0	10554	1-acylglycerol-3-phosphate O-acyltransferase 1	GO:0001819,GO:0001961,GO:0003841,GO:0005515,GO:0005783,GO:0005789,GO:0006644,GO:0006654,GO:0016020,GO:0016021,GO:0016024,GO:0031325	positive regulation of cytokine production|positive regulation of cytokine-mediated signaling pathway|1-acylglycerol-3-phosphate O-acyltransferase activity|protein binding|endoplasmic reticulum|endoplasmic reticulum membrane|phospholipid metabolic process|phosphatidic acid biosynthetic process|membrane|integral component of membrane|CDP-diacylglycerol biosynthetic process|positive regulation of c…	hsa00561,hsa00564,hsa04072,hsa04975	Glycerolipid metabolism|Glycerophospholipid metabolism|Phospholipase D signaling pathway|Fat digestion and absorption
AGPAT2	9	136683366	136694915	11550	*	9-136683365-136694915-[136694140-136694149]	150641	Promoter (<=1kb)	136673143	136687457	14315	2	NM_001012727.2	0	10555	1-acylglycerol-3-phosphate O-acyltransferase 2	GO:0001819,GO:0001961,GO:0003841,GO:0005783,GO:0005789,GO:0005886,GO:0006644,GO:0006654,GO:0008544,GO:0016021,GO:0016024,GO:0035579,GO:0042493,GO:0043312	positive regulation of cytokine production|positive regulation of cytokine-mediated signaling pathway|1-acylglycerol-3-phosphate O-acyltransferase activity|endoplasmic reticulum|endoplasmic reticulum membrane|plasma membrane|phospholipid metabolic process|phosphatidic acid biosynthetic process|epidermis development|integral component of membrane|CDP-diacylglycerol biosynthetic process|specific gr…	hsa00561,hsa00564,hsa04072,hsa04975	Glycerolipid metabolism|Glycerophospholipid metabolism|Phospholipase D signaling pathway|Fat digestion and absorption
AGPAT3	21	43926908	43936817	9910	*	21-43926907-43936817-[43929596-43935365]	72659	Promoter (1-2kb)	43925398	43987592	62195	1	NM_001037553.2	1510	56894	1-acylglycerol-3-phosphate O-acyltransferase 3	GO:0000139,GO:0003841,GO:0005515,GO:0005635,GO:0005783,GO:0005789,GO:0005886,GO:0006654,GO:0008654,GO:0012505,GO:0016020,GO:0016021,GO:0016024,GO:0016746	Golgi membrane|1-acylglycerol-3-phosphate O-acyltransferase activity|protein binding|nuclear envelope|endoplasmic reticulum|endoplasmic reticulum membrane|plasma membrane|phosphatidic acid biosynthetic process|phospholipid biosynthetic process|endomembrane system|membrane|integral component of membrane|CDP-diacylglycerol biosynthetic process|transferase activity, transferring acyl groups	hsa00561,hsa00564,hsa04072	Glycerolipid metabolism|Glycerophospholipid metabolism|Phospholipase D signaling pathway
AGPAT3	21	43881842	43888888	7047	*	21-43881841-43888888-[43884750-43884752]	46253	Promoter (<=1kb)	43882504	43987140	104637	1	XM_005261160.4	0	56894	1-acylglycerol-3-phosphate O-acyltransferase 3	GO:0000139,GO:0003841,GO:0005515,GO:0005635,GO:0005783,GO:0005789,GO:0005886,GO:0006654,GO:0008654,GO:0012505,GO:0016020,GO:0016021,GO:0016024,GO:0016746	Golgi membrane|1-acylglycerol-3-phosphate O-acyltransferase activity|protein binding|nuclear envelope|endoplasmic reticulum|endoplasmic reticulum membrane|plasma membrane|phosphatidic acid biosynthetic process|phospholipid biosynthetic process|endomembrane system|membrane|integral component of membrane|CDP-diacylglycerol biosynthetic process|transferase activity, transferring acyl groups	hsa00561,hsa00564,hsa04072	Glycerolipid metabolism|Glycerophospholipid metabolism|Phospholipase D signaling pathway
AGPAT3	21	43938557	43943205	4649	*	21-43938556-43943205-[43940117-43940126]	38321	Promoter (<=1kb)	43940229	43987140	46912	1	XM_006724029.3	0	56894	1-acylglycerol-3-phosphate O-acyltransferase 3	GO:0000139,GO:0003841,GO:0005515,GO:0005635,GO:0005783,GO:0005789,GO:0005886,GO:0006654,GO:0008654,GO:0012505,GO:0016020,GO:0016021,GO:0016024,GO:0016746	Golgi membrane|1-acylglycerol-3-phosphate O-acyltransferase activity|protein binding|nuclear envelope|endoplasmic reticulum|endoplasmic reticulum membrane|plasma membrane|phosphatidic acid biosynthetic process|phospholipid biosynthetic process|endomembrane system|membrane|integral component of membrane|CDP-diacylglycerol biosynthetic process|transferase activity, transferring acyl groups	hsa00561,hsa00564,hsa04072	Glycerolipid metabolism|Glycerophospholipid metabolism|Phospholipase D signaling pathway
AGPAT3	21	43907646	43914602	6957	*	21-43907645-43914602-[43910068-43910114]	35574	Promoter (2-3kb)	43916788	43987592	70805	1	NM_001369880.1	-2186	56894	1-acylglycerol-3-phosphate O-acyltransferase 3	GO:0000139,GO:0003841,GO:0005515,GO:0005635,GO:0005783,GO:0005789,GO:0005886,GO:0006654,GO:0008654,GO:0012505,GO:0016020,GO:0016021,GO:0016024,GO:0016746	Golgi membrane|1-acylglycerol-3-phosphate O-acyltransferase activity|protein binding|nuclear envelope|endoplasmic reticulum|endoplasmic reticulum membrane|plasma membrane|phosphatidic acid biosynthetic process|phospholipid biosynthetic process|endomembrane system|membrane|integral component of membrane|CDP-diacylglycerol biosynthetic process|transferase activity, transferring acyl groups	hsa00561,hsa00564,hsa04072	Glycerolipid metabolism|Glycerophospholipid metabolism|Phospholipase D signaling pathway
AGPAT3	21	43966598	43976298	9701	*	21-43966597-43976298-[43974312-43974332]	107172	5' UTR	43959769	43987140	27372	1	XM_017028411.1	6829	56894	1-acylglycerol-3-phosphate O-acyltransferase 3	GO:0000139,GO:0003841,GO:0005515,GO:0005635,GO:0005783,GO:0005789,GO:0005886,GO:0006654,GO:0008654,GO:0012505,GO:0016020,GO:0016021,GO:0016024,GO:0016746	Golgi membrane|1-acylglycerol-3-phosphate O-acyltransferase activity|protein binding|nuclear envelope|endoplasmic reticulum|endoplasmic reticulum membrane|plasma membrane|phosphatidic acid biosynthetic process|phospholipid biosynthetic process|endomembrane system|membrane|integral component of membrane|CDP-diacylglycerol biosynthetic process|transferase activity, transferring acyl groups	hsa00561,hsa00564,hsa04072	Glycerolipid metabolism|Glycerophospholipid metabolism|Phospholipase D signaling pathway
AGRN	1	1018786	1028563	9778	*	1-1018785-1028563-[1021458-1021462]	135327	Promoter (<=1kb)	1020102	1056119	36018	1	XM_005244749.3	0	375790	agrin	GO:0001523,GO:0002162,GO:0005200,GO:0005201,GO:0005509,GO:0005515,GO:0005576,GO:0005604,GO:0005796,GO:0005886,GO:0006024,GO:0006027,GO:0007010,GO:0007165,GO:0007213,GO:0007528,GO:0009887,GO:0009888,GO:0016021,GO:0030198,GO:0033691,GO:0035374,GO:0043113,GO:0043202,GO:0043236,GO:0043395,GO:0043547,GO:0045162,GO:0045202,GO:0045887,GO:0045944,GO:0050808,GO:0051491,GO:0062023,GO:0070062	retinoid metabolic process|dystroglycan binding|structural constituent of cytoskeleton|extracellular matrix structural constituent|calcium ion binding|protein binding|extracellular region|basement membrane|Golgi lumen|plasma membrane|glycosaminoglycan biosynthetic process|glycosaminoglycan catabolic process|cytoskeleton organization|signal transduction|G protein-coupled acetylcholine receptor sig…	hsa04512	ECM-receptor interaction
AGRN	1	1030942	1064904	33963	*	1-1030941-1064904-[1064172-1064181]	391256	Promoter (<=1kb)	1033993	1056116	22124	1	NM_001364727.2	0	375790	agrin	GO:0001523,GO:0002162,GO:0005200,GO:0005201,GO:0005509,GO:0005515,GO:0005576,GO:0005604,GO:0005796,GO:0005886,GO:0006024,GO:0006027,GO:0007010,GO:0007165,GO:0007213,GO:0007528,GO:0009887,GO:0009888,GO:0016021,GO:0030198,GO:0033691,GO:0035374,GO:0043113,GO:0043202,GO:0043236,GO:0043395,GO:0043547,GO:0045162,GO:0045202,GO:0045887,GO:0045944,GO:0050808,GO:0051491,GO:0062023,GO:0070062	retinoid metabolic process|dystroglycan binding|structural constituent of cytoskeleton|extracellular matrix structural constituent|calcium ion binding|protein binding|extracellular region|basement membrane|Golgi lumen|plasma membrane|glycosaminoglycan biosynthetic process|glycosaminoglycan catabolic process|cytoskeleton organization|signal transduction|G protein-coupled acetylcholine receptor sig…	hsa04512	ECM-receptor interaction
AGRP	16	67480164	67484910	4747	*	16-67480163-67484910-[67480979-67480983]	38238	Promoter (<=1kb)	67482571	67483547	977	2	NM_001138.2	0	181	agouti related neuropeptide	GO:0005102,GO:0005184,GO:0005615,GO:0005796,GO:0007218,GO:0007623,GO:0007631,GO:0008343,GO:0009755,GO:0031779,GO:0032868,GO:0042755,GO:0043025,GO:0048571,GO:0060135,GO:0060259,GO:0070996,GO:2000253	signaling receptor binding|neuropeptide hormone activity|extracellular space|Golgi lumen|neuropeptide signaling pathway|circadian rhythm|feeding behavior|adult feeding behavior|hormone-mediated signaling pathway|melanocortin receptor binding|response to insulin|eating behavior|neuronal cell body|long-day photoperiodism|maternal process involved in female pregnancy|regulation of feeding behavior|t…	hsa04920	Adipocytokine signaling pathway
AGT	1	230699886	230709549	9664	*	1-230699885-230709549-[230703581-230703590]	55287	3' UTR	230702523	230714122	11600	2	NM_001384479.1	4573	183	angiotensinogen	GO:0000187,GO:0001558,GO:0001819,GO:0001822,GO:0001974,GO:0002016,GO:0002018,GO:0002019,GO:0002034,GO:0003014,GO:0004867,GO:0005179,GO:0005515,GO:0005576,GO:0005615,GO:0005829,GO:0007186,GO:0007199,GO:0007200,GO:0007263,GO:0007267,GO:0008083,GO:0008217,GO:0010536,GO:0010595,GO:0010613,GO:0010744,GO:0010873,GO:0010951,GO:0014068,GO:0014873,GO:0019216,GO:0019229,GO:0031702,GO:0031703,GO:0032270,GO:…	activation of MAPK activity|regulation of cell growth|positive regulation of cytokine production|kidney development|blood vessel remodeling|regulation of blood volume by renin-angiotensin|renin-angiotensin regulation of aldosterone production|regulation of renal output by angiotensin|maintenance of blood vessel diameter homeostasis by renin-angiotensin|renal system process|serine-type endopeptida…	hsa04072,hsa04080,hsa04261,hsa04270,hsa04614,hsa04924,hsa04925,hsa04927,hsa04931,hsa04933,hsa04934,hsa05200,hsa05410,hsa05414	Phospholipase D signaling pathway|Neuroactive ligand-receptor interaction|Adrenergic signaling in cardiomyocytes|Vascular smooth muscle contraction|Renin-angiotensin system|Renin secretion|Aldosterone synthesis and secretion|Cortisol synthesis and secretion|Insulin resistance|AGE-RAGE signaling pathway in diabetic complications|Cushing syndrome|Pathways in cancer|Hypertrophic cardiomyopathy|Dilat…
AGT	1	230693744	230698083	4340	*	1-230693743-230698083-[230694265-230694417]	27385	3' UTR	230702523	230714122	11600	2	NM_001384479.1	16039	183	angiotensinogen	GO:0000187,GO:0001558,GO:0001819,GO:0001822,GO:0001974,GO:0002016,GO:0002018,GO:0002019,GO:0002034,GO:0003014,GO:0004867,GO:0005179,GO:0005515,GO:0005576,GO:0005615,GO:0005829,GO:0007186,GO:0007199,GO:0007200,GO:0007263,GO:0007267,GO:0008083,GO:0008217,GO:0010536,GO:0010595,GO:0010613,GO:0010744,GO:0010873,GO:0010951,GO:0014068,GO:0014873,GO:0019216,GO:0019229,GO:0031702,GO:0031703,GO:0032270,GO:…	activation of MAPK activity|regulation of cell growth|positive regulation of cytokine production|kidney development|blood vessel remodeling|regulation of blood volume by renin-angiotensin|renin-angiotensin regulation of aldosterone production|regulation of renal output by angiotensin|maintenance of blood vessel diameter homeostasis by renin-angiotensin|renal system process|serine-type endopeptida…	hsa04072,hsa04080,hsa04261,hsa04270,hsa04614,hsa04924,hsa04925,hsa04927,hsa04931,hsa04933,hsa04934,hsa05200,hsa05410,hsa05414	Phospholipase D signaling pathway|Neuroactive ligand-receptor interaction|Adrenergic signaling in cardiomyocytes|Vascular smooth muscle contraction|Renin-angiotensin system|Renin secretion|Aldosterone synthesis and secretion|Cortisol synthesis and secretion|Insulin resistance|AGE-RAGE signaling pathway in diabetic complications|Cushing syndrome|Pathways in cancer|Hypertrophic cardiomyopathy|Dilat…
AGTPBP1	9	85740327	85744392	4066	*	9-85740326-85744392-[85743745-85743802]	50258	Promoter (<=1kb)	85546539	85741651	195113	2	XM_005251848.2	0	23287	ATP/GTP binding carboxypeptidase 1	GO:0001754,GO:0004181,GO:0005634,GO:0005730,GO:0005737,GO:0005739,GO:0005829,GO:0006508,GO:0007005,GO:0008270,GO:0015631,GO:0021702,GO:0021772,GO:0035608,GO:0035609,GO:0035610,GO:0043231,GO:0050905	eye photoreceptor cell differentiation|metallocarboxypeptidase activity|nucleus|nucleolus|cytoplasm|mitochondrion|cytosol|proteolysis|mitochondrion organization|zinc ion binding|tubulin binding|cerebellar Purkinje cell differentiation|olfactory bulb development|protein deglutamylation|C-terminal protein deglutamylation|protein side chain deglutamylation|intracellular membrane-bounded organelle|ne…
AGTRAP	1	11745419	11751776	6358	*	1-11745418-11751776-[11749164-11749288]	66716	3' UTR	11736136	11750769	14634	1	NM_020350.5	9283	57085	angiotensin II receptor associated protein	GO:0000139,GO:0001666,GO:0004945,GO:0005515,GO:0005789,GO:0005794,GO:0005886,GO:0005938,GO:0008217,GO:0016021,GO:0030659,GO:0038166,GO:0043231	Golgi membrane|response to hypoxia|angiotensin type II receptor activity|protein binding|endoplasmic reticulum membrane|Golgi apparatus|plasma membrane|cell cortex|regulation of blood pressure|integral component of membrane|cytoplasmic vesicle membrane|angiotensin-activated signaling pathway|intracellular membrane-bounded organelle
AGTRAP	1	11733956	11740938	6983	*	1-11733955-11740938-[11736206-11736283]	50376	Promoter (<=1kb)	11736121	11750771	14651	1	XM_011541799.3	0	57085	angiotensin II receptor associated protein	GO:0000139,GO:0001666,GO:0004945,GO:0005515,GO:0005789,GO:0005794,GO:0005886,GO:0005938,GO:0008217,GO:0016021,GO:0030659,GO:0038166,GO:0043231	Golgi membrane|response to hypoxia|angiotensin type II receptor activity|protein binding|endoplasmic reticulum membrane|Golgi apparatus|plasma membrane|cell cortex|regulation of blood pressure|integral component of membrane|cytoplasmic vesicle membrane|angiotensin-activated signaling pathway|intracellular membrane-bounded organelle
AGXT	2	240866934	240879406	12473	*	2-240866933-240879406-[240872600-240872643]	85429	Promoter (<=1kb)	240868824	240880500	11677	1	NM_000030.3	0	189	alanine--glyoxylate and serine--pyruvate aminotransferase	GO:0004760,GO:0005515,GO:0005759,GO:0005777,GO:0005782,GO:0005829,GO:0006625,GO:0008453,GO:0008483,GO:0009436,GO:0016597,GO:0019265,GO:0019448,GO:0030170,GO:0034641,GO:0042802,GO:0042803,GO:0042853,GO:0042866,GO:0043231,GO:0043621,GO:0046487,GO:0051384,GO:0051591	serine-pyruvate transaminase activity|protein binding|mitochondrial matrix|peroxisome|peroxisomal matrix|cytosol|protein targeting to peroxisome|alanine-glyoxylate transaminase activity|transaminase activity|glyoxylate catabolic process|amino acid binding|glycine biosynthetic process, by transamination of glyoxylate|L-cysteine catabolic process|pyridoxal phosphate binding|cellular nitrogen compou…	hsa00250,hsa00260,hsa00630,hsa04146	Alanine, aspartate and glutamate metabolism|Glycine, serine and threonine metabolism|Glyoxylate and dicarboxylate metabolism|Peroxisome
AHCTF1	1	246930037	246933895	3859	*	1-246930036-246933895-[246931812-246931852]	31178	Promoter (<=1kb)	246839098	246931224	92127	2	XM_011544156.2	0	25909	AT-hook containing transcription factor 1	GO:0000777,GO:0000785,GO:0003677,GO:0005634,GO:0005643,GO:0005654,GO:0005829,GO:0007049,GO:0015031,GO:0016363,GO:0031080,GO:0031965,GO:0032465,GO:0051028,GO:0051292,GO:0051301,GO:0070062	condensed chromosome kinetochore|chromatin|DNA binding|nucleus|nuclear pore|nucleoplasm|cytosol|cell cycle|protein transport|nuclear matrix|nuclear pore outer ring|nuclear membrane|regulation of cytokinesis|mRNA transport|nuclear pore complex assembly|cell division|extracellular exosome
AHCY	20	34309751	34324241	14491	*	20-34309750-34324241-[34314618-34314622]	140809	Promoter (<=1kb)	34280268	34311802	31535	2	NM_001161766.2	0	191	adenosylhomocysteinase	GO:0000096,GO:0001666,GO:0002439,GO:0004013,GO:0005515,GO:0005634,GO:0005829,GO:0006730,GO:0007584,GO:0019510,GO:0030554,GO:0032259,GO:0033353,GO:0042470,GO:0042745,GO:0042802,GO:0043005,GO:0051287,GO:0070062	sulfur amino acid metabolic process|response to hypoxia|chronic inflammatory response to antigenic stimulus|adenosylhomocysteinase activity|protein binding|nucleus|cytosol|one-carbon metabolic process|response to nutrient|S-adenosylhomocysteine catabolic process|adenyl nucleotide binding|methylation|S-adenosylmethionine cycle|melanosome|circadian sleep/wake cycle|identical protein binding|neuron …	hsa00270	Cysteine and methionine metabolism
AHCY	20	34281133	34297946	16814	*	20-34281132-34297946-[34290505-34290514]	173983	5' UTR	34235012	34301885	66874	2	XM_011528657.2	3939	191	adenosylhomocysteinase	GO:0000096,GO:0001666,GO:0002439,GO:0004013,GO:0005515,GO:0005634,GO:0005829,GO:0006730,GO:0007584,GO:0019510,GO:0030554,GO:0032259,GO:0033353,GO:0042470,GO:0042745,GO:0042802,GO:0043005,GO:0051287,GO:0070062	sulfur amino acid metabolic process|response to hypoxia|chronic inflammatory response to antigenic stimulus|adenosylhomocysteinase activity|protein binding|nucleus|cytosol|one-carbon metabolic process|response to nutrient|S-adenosylhomocysteine catabolic process|adenyl nucleotide binding|methylation|S-adenosylmethionine cycle|melanosome|circadian sleep/wake cycle|identical protein binding|neuron …	hsa00270	Cysteine and methionine metabolism
AHCY	20	34299153	34304817	5665	*	20-34299152-34304817-[34303201-34303238]	61652	Promoter (<=1kb)	34235012	34301885	66874	2	XM_011528657.2	0	191	adenosylhomocysteinase	GO:0000096,GO:0001666,GO:0002439,GO:0004013,GO:0005515,GO:0005634,GO:0005829,GO:0006730,GO:0007584,GO:0019510,GO:0030554,GO:0032259,GO:0033353,GO:0042470,GO:0042745,GO:0042802,GO:0043005,GO:0051287,GO:0070062	sulfur amino acid metabolic process|response to hypoxia|chronic inflammatory response to antigenic stimulus|adenosylhomocysteinase activity|protein binding|nucleus|cytosol|one-carbon metabolic process|response to nutrient|S-adenosylhomocysteine catabolic process|adenyl nucleotide binding|methylation|S-adenosylmethionine cycle|melanosome|circadian sleep/wake cycle|identical protein binding|neuron …	hsa00270	Cysteine and methionine metabolism
AHCY	20	34333611	34338721	5111	*	20-34333610-34338721-[34336101-34336103]	52845	Distal Intergenic	34280268	34311976	31709	2	XM_011528659.1	-21635	191	adenosylhomocysteinase	GO:0000096,GO:0001666,GO:0002439,GO:0004013,GO:0005515,GO:0005634,GO:0005829,GO:0006730,GO:0007584,GO:0019510,GO:0030554,GO:0032259,GO:0033353,GO:0042470,GO:0042745,GO:0042802,GO:0043005,GO:0051287,GO:0070062	sulfur amino acid metabolic process|response to hypoxia|chronic inflammatory response to antigenic stimulus|adenosylhomocysteinase activity|protein binding|nucleus|cytosol|one-carbon metabolic process|response to nutrient|S-adenosylhomocysteine catabolic process|adenyl nucleotide binding|methylation|S-adenosylmethionine cycle|melanosome|circadian sleep/wake cycle|identical protein binding|neuron …	hsa00270	Cysteine and methionine metabolism
AHCYL1	1	109980199	109986769	6571	*	1-109980198-109986769-[109984939-109984948]	48535	Promoter (<=1kb)	109984765	110023742	38978	1	NM_001242673.2	0	10768	adenosylhomocysteinase like 1	GO:0003723,GO:0004013,GO:0005515,GO:0005737,GO:0005789,GO:0005829,GO:0006378,GO:0006611,GO:0006730,GO:0006915,GO:0010765,GO:0016324,GO:0031440,GO:0032412,GO:0033353,GO:0038166,GO:0042045,GO:0042802,GO:0044070,GO:0044233,GO:0051592,GO:0070062,GO:1903779,GO:1990456	RNA binding|adenosylhomocysteinase activity|protein binding|cytoplasm|endoplasmic reticulum membrane|cytosol|mRNA polyadenylation|protein export from nucleus|one-carbon metabolic process|apoptotic process|positive regulation of sodium ion transport|apical plasma membrane|regulation of mRNA 3'-end processing|regulation of ion transmembrane transporter activity|S-adenosylmethionine cycle|angiotensi…	hsa00270	Cysteine and methionine metabolism
AHCYL2	7	129224261	129227267	3007	*	7-129224260-129227267-[129224742-129224752]	37033	Promoter (<=1kb)	129225030	129430211	205182	1	NM_001130720.3	0	23382	adenosylhomocysteinase like 2	GO:0004013,GO:0005515,GO:0005783,GO:0005829,GO:0006730,GO:0033353,GO:0043005	adenosylhomocysteinase activity|protein binding|endoplasmic reticulum|cytosol|one-carbon metabolic process|S-adenosylmethionine cycle|neuron projection	hsa00270	Cysteine and methionine metabolism
AHDC1	1	27587794	27598052	10259	*	1-27587793-27598052-[27596926-27596930]	77261	5' UTR	27534245	27603494	69250	2	NM_001029882.3	5442	27245	AT-hook DNA binding motif containing 1	GO:0003677,GO:0005515	DNA binding|protein binding
AHDC1	1	27546255	27553981	7727	*	1-27546254-27553981-[27546929-27551508]	52129	5' UTR	27534249	27578324	44076	2	XM_011541257.2	24343	27245	AT-hook DNA binding motif containing 1	GO:0003677,GO:0005515	DNA binding|protein binding
AHDC1	1	27556480	27573898	17419	*	1-27556479-27573898-[27557587-27557610]	154949	5' UTR	27534249	27578324	44076	2	XM_011541257.2	4426	27245	AT-hook DNA binding motif containing 1	GO:0003677,GO:0005515	DNA binding|protein binding
AHNAK	11	62496782	62503413	6632	*	11-62496781-62503413-[62497243-62497252]	36507	Intron (NM_024060.4/AHNAK, intron 4 of 5)	62515902	62545664	29763	2	NM_001346446.2	42251	79026	AHNAK nucleoprotein	GO:0003723,GO:0005515,GO:0005634,GO:0005737,GO:0005765,GO:0005829,GO:0005886,GO:0005925,GO:0015629,GO:0016020,GO:0030315,GO:0031982,GO:0042383,GO:0043034,GO:0043484,GO:0044291,GO:0044548,GO:0045121,GO:0045296,GO:0070062,GO:0097493,GO:1901385	RNA binding|protein binding|nucleus|cytoplasm|lysosomal membrane|cytosol|plasma membrane|focal adhesion|actin cytoskeleton|membrane|T-tubule|vesicle|sarcolemma|costamere|regulation of RNA splicing|cell-cell contact zone|S100 protein binding|membrane raft|cadherin binding|extracellular exosome|structural molecule activity conferring elasticity|regulation of voltage-gated calcium channel activity	hsa05132	Salmonella infection
AHNAK	11	62552494	62558193	5700	*	11-62552493-62558193-[62556690-62556694]	106438	Downstream (1-2kb)	62515902	62546806	30905	2	NM_001620.3	-5688	79026	AHNAK nucleoprotein	GO:0003723,GO:0005515,GO:0005634,GO:0005737,GO:0005765,GO:0005829,GO:0005886,GO:0005925,GO:0015629,GO:0016020,GO:0030315,GO:0031982,GO:0042383,GO:0043034,GO:0043484,GO:0044291,GO:0044548,GO:0045121,GO:0045296,GO:0070062,GO:0097493,GO:1901385	RNA binding|protein binding|nucleus|cytoplasm|lysosomal membrane|cytosol|plasma membrane|focal adhesion|actin cytoskeleton|membrane|T-tubule|vesicle|sarcolemma|costamere|regulation of RNA splicing|cell-cell contact zone|S100 protein binding|membrane raft|cadherin binding|extracellular exosome|structural molecule activity conferring elasticity|regulation of voltage-gated calcium channel activity	hsa05132	Salmonella infection
AHNAK	11	62511114	62516804	5691	*	11-62511113-62516804-[62514369-62514390]	46385	3' UTR	62515902	62545664	29763	2	NM_001346446.2	28860	79026	AHNAK nucleoprotein	GO:0003723,GO:0005515,GO:0005634,GO:0005737,GO:0005765,GO:0005829,GO:0005886,GO:0005925,GO:0015629,GO:0016020,GO:0030315,GO:0031982,GO:0042383,GO:0043034,GO:0043484,GO:0044291,GO:0044548,GO:0045121,GO:0045296,GO:0070062,GO:0097493,GO:1901385	RNA binding|protein binding|nucleus|cytoplasm|lysosomal membrane|cytosol|plasma membrane|focal adhesion|actin cytoskeleton|membrane|T-tubule|vesicle|sarcolemma|costamere|regulation of RNA splicing|cell-cell contact zone|S100 protein binding|membrane raft|cadherin binding|extracellular exosome|structural molecule activity conferring elasticity|regulation of voltage-gated calcium channel activity	hsa05132	Salmonella infection
AHNAK	11	62537543	62548457	10915	*	11-62537542-62548457-[62546930-62546933]	144549	Promoter (<=1kb)	62433544	62546806	113263	2	NM_024060.4	0	79026	AHNAK nucleoprotein	GO:0003723,GO:0005515,GO:0005634,GO:0005737,GO:0005765,GO:0005829,GO:0005886,GO:0005925,GO:0015629,GO:0016020,GO:0030315,GO:0031982,GO:0042383,GO:0043034,GO:0043484,GO:0044291,GO:0044548,GO:0045121,GO:0045296,GO:0070062,GO:0097493,GO:1901385	RNA binding|protein binding|nucleus|cytoplasm|lysosomal membrane|cytosol|plasma membrane|focal adhesion|actin cytoskeleton|membrane|T-tubule|vesicle|sarcolemma|costamere|regulation of RNA splicing|cell-cell contact zone|S100 protein binding|membrane raft|cadherin binding|extracellular exosome|structural molecule activity conferring elasticity|regulation of voltage-gated calcium channel activity	hsa05132	Salmonella infection
AHNAK2	14	104965361	104987984	22624	*	14-104965360-104987984-[104980347-104980349]	311201	Promoter (<=1kb)	104937253	104966220	28968	2	XM_024449463.1	0	113146	AHNAK nucleoprotein 2	GO:0001778,GO:0005515,GO:0005634,GO:0005737,GO:0005829,GO:0005886,GO:0030018,GO:0030315,GO:0030659,GO:0042383,GO:0043034,GO:0043484	plasma membrane repair|protein binding|nucleus|cytoplasm|cytosol|plasma membrane|Z disc|T-tubule|cytoplasmic vesicle membrane|sarcolemma|costamere|regulation of RNA splicing	hsa05132	Salmonella infection
AHNAK2	14	104953383	104958256	4874	*	14-104953382-104958256-[104957575-104957591]	34173	5' UTR	104937253	104966220	28968	2	XM_024449463.1	7964	113146	AHNAK nucleoprotein 2	GO:0001778,GO:0005515,GO:0005634,GO:0005737,GO:0005829,GO:0005886,GO:0030018,GO:0030315,GO:0030659,GO:0042383,GO:0043034,GO:0043484	plasma membrane repair|protein binding|nucleus|cytoplasm|cytosol|plasma membrane|Z disc|T-tubule|cytoplasmic vesicle membrane|sarcolemma|costamere|regulation of RNA splicing	hsa05132	Salmonella infection
AHR	7	17297271	17300391	3121	*	7-17297270-17300391-[17298711-17298715]	33950	Promoter (<=1kb)	17298652	17346147	47496	1	NM_001621.5	0	196	aryl hydrocarbon receptor	GO:0000785,GO:0000976,GO:0000981,GO:0000987,GO:0001094,GO:0001223,GO:0001568,GO:0003677,GO:0003700,GO:0004879,GO:0005515,GO:0005634,GO:0005654,GO:0005667,GO:0005737,GO:0005829,GO:0006355,GO:0006357,GO:0006805,GO:0006915,GO:0007049,GO:0008134,GO:0009410,GO:0009636,GO:0010468,GO:0017025,GO:0019933,GO:0030522,GO:0030888,GO:0032922,GO:0032991,GO:0034751,GO:0034752,GO:0042803,GO:0045892,GO:0045893,GO:…	chromatin|transcription regulatory region sequence-specific DNA binding|DNA-binding transcription factor activity, RNA polymerase II-specific|cis-regulatory region sequence-specific DNA binding|TFIID-class transcription factor complex binding|transcription coactivator binding|blood vessel development|DNA binding|DNA-binding transcription factor activity|nuclear receptor activity|protein binding|n…	hsa04659,hsa04934	Th17 cell differentiation|Cushing syndrome	bHLH
AHRR	5	334492	338637	4146	*	5-334491-338637-[337742-337751]	30155	Intron (NR_165159.2/PDCD6-AHRR, intron 3 of 13)	322610	438285	115676	1	NM_001377239.1	11882	57491	aryl-hydrocarbon receptor repressor	GO:0000785,GO:0000976,GO:0000981,GO:0004879,GO:0005515,GO:0005634,GO:0005654,GO:0005829,GO:0006357,GO:0006805,GO:0030522,GO:0034751,GO:0046983	chromatin|transcription regulatory region sequence-specific DNA binding|DNA-binding transcription factor activity, RNA polymerase II-specific|nuclear receptor activity|protein binding|nucleus|nucleoplasm|cytosol|regulation of transcription by RNA polymerase II|xenobiotic metabolic process|intracellular receptor signaling pathway|aryl hydrocarbon receptor complex|protein dimerization activity			bHLH
AHRR	5	366264	380698	14435	*	5-366263-380698-[369539-377090]	159974	Exon (NR_165159.2/PDCD6-AHRR, exon 6 of 14)	322610	438285	115676	1	NM_001377239.1	43654	57491	aryl-hydrocarbon receptor repressor	GO:0000785,GO:0000976,GO:0000981,GO:0004879,GO:0005515,GO:0005634,GO:0005654,GO:0005829,GO:0006357,GO:0006805,GO:0030522,GO:0034751,GO:0046983	chromatin|transcription regulatory region sequence-specific DNA binding|DNA-binding transcription factor activity, RNA polymerase II-specific|nuclear receptor activity|protein binding|nucleus|nucleoplasm|cytosol|regulation of transcription by RNA polymerase II|xenobiotic metabolic process|intracellular receptor signaling pathway|aryl hydrocarbon receptor complex|protein dimerization activity			bHLH
AHRR	5	305242	309642	4401	*	5-305241-309642-[305797-307622]	40157	5' UTR	321714	438285	116572	1	NM_001377236.1	-12072	57491	aryl-hydrocarbon receptor repressor	GO:0000785,GO:0000976,GO:0000981,GO:0004879,GO:0005515,GO:0005634,GO:0005654,GO:0005829,GO:0006357,GO:0006805,GO:0030522,GO:0034751,GO:0046983	chromatin|transcription regulatory region sequence-specific DNA binding|DNA-binding transcription factor activity, RNA polymerase II-specific|nuclear receptor activity|protein binding|nucleus|nucleoplasm|cytosol|regulation of transcription by RNA polymerase II|xenobiotic metabolic process|intracellular receptor signaling pathway|aryl hydrocarbon receptor complex|protein dimerization activity			bHLH
AHRR	5	352845	356521	3677	*	5-352844-356521-[353233-353240]	33090	Exon (NR_165159.2/PDCD6-AHRR, exon 5 of 14)	322610	438285	115676	1	NM_001377239.1	30235	57491	aryl-hydrocarbon receptor repressor	GO:0000785,GO:0000976,GO:0000981,GO:0004879,GO:0005515,GO:0005634,GO:0005654,GO:0005829,GO:0006357,GO:0006805,GO:0030522,GO:0034751,GO:0046983	chromatin|transcription regulatory region sequence-specific DNA binding|DNA-binding transcription factor activity, RNA polymerase II-specific|nuclear receptor activity|protein binding|nucleus|nucleoplasm|cytosol|regulation of transcription by RNA polymerase II|xenobiotic metabolic process|intracellular receptor signaling pathway|aryl hydrocarbon receptor complex|protein dimerization activity			bHLH
AHRR	5	311811	324762	12952	*	5-311810-324762-[317673-317708]	120533	Promoter (<=1kb)	321714	438285	116572	1	NM_001377236.1	0	57491	aryl-hydrocarbon receptor repressor	GO:0000785,GO:0000976,GO:0000981,GO:0004879,GO:0005515,GO:0005634,GO:0005654,GO:0005829,GO:0006357,GO:0006805,GO:0030522,GO:0034751,GO:0046983	chromatin|transcription regulatory region sequence-specific DNA binding|DNA-binding transcription factor activity, RNA polymerase II-specific|nuclear receptor activity|protein binding|nucleus|nucleoplasm|cytosol|regulation of transcription by RNA polymerase II|xenobiotic metabolic process|intracellular receptor signaling pathway|aryl hydrocarbon receptor complex|protein dimerization activity			bHLH
AHRR	5	344711	349298	4588	*	5-344710-349298-[345925-345935]	28765	Intron (NR_165159.2/PDCD6-AHRR, intron 4 of 13)	322610	438285	115676	1	NM_001377239.1	22101	57491	aryl-hydrocarbon receptor repressor	GO:0000785,GO:0000976,GO:0000981,GO:0004879,GO:0005515,GO:0005634,GO:0005654,GO:0005829,GO:0006357,GO:0006805,GO:0030522,GO:0034751,GO:0046983	chromatin|transcription regulatory region sequence-specific DNA binding|DNA-binding transcription factor activity, RNA polymerase II-specific|nuclear receptor activity|protein binding|nucleus|nucleoplasm|cytosol|regulation of transcription by RNA polymerase II|xenobiotic metabolic process|intracellular receptor signaling pathway|aryl hydrocarbon receptor complex|protein dimerization activity			bHLH
AHSA1	14	77455455	77460408	4954	*	14-77455454-77460408-[77458460-77458497]	34724	Promoter (<=1kb)	77457867	77469472	11606	1	NM_001321441.2	0	10598	activator of HSP90 ATPase activity 1	GO:0001671,GO:0005515,GO:0005783,GO:0005829,GO:0006457,GO:0016032,GO:0032781,GO:0045296,GO:0051087,GO:0051879,GO:0070062	ATPase activator activity|protein binding|endoplasmic reticulum|cytosol|protein folding|viral process|positive regulation of ATPase activity|cadherin binding|chaperone binding|Hsp90 protein binding|extracellular exosome
AHSA1	14	77471773	77479786	8014	*	14-77471772-77479786-[77475146-77475389]	62761	3' UTR	77458093	77469472	11380	1	NM_012111.3	13680	10598	activator of HSP90 ATPase activity 1	GO:0001671,GO:0005515,GO:0005783,GO:0005829,GO:0006457,GO:0016032,GO:0032781,GO:0045296,GO:0051087,GO:0051879,GO:0070062	ATPase activator activity|protein binding|endoplasmic reticulum|cytosol|protein folding|viral process|positive regulation of ATPase activity|cadherin binding|chaperone binding|Hsp90 protein binding|extracellular exosome
AHSA2P	2	61178456	61182390	3935	*	2-61178455-61182390-[61179406-61179409]	29926	Promoter (1-2kb)	61177418	61188925	11508	1	NR_152210.1	1038	NA	NA	NA	NA	NA	NA	NA
AIDA	1	222710091	222715515	5425	*	1-222710090-222715515-[222713488-222713639]	40092	Promoter (<=1kb)	222668013	222712491	44479	2	NM_022831.4	0	64853	axin interactor, dorsalization associated	GO:0005515,GO:0005575,GO:0005737,GO:0009953,GO:0016020,GO:0019904,GO:0031333,GO:0035091,GO:0043508,GO:0046329,GO:0048264	protein binding|cellular_component|cytoplasm|dorsal/ventral pattern formation|membrane|protein domain specific binding|negative regulation of protein-containing complex assembly|phosphatidylinositol binding|negative regulation of JUN kinase activity|negative regulation of JNK cascade|determination of ventral identity
AIF1L	9	131104667	131115226	10560	*	9-131104666-131115226-[131106494-131107371]	68226	Promoter (1-2kb)	131102808	131123144	20337	1	XM_017015177.1	1859	83543	allograft inflammatory factor 1 like	GO:0005509,GO:0005737,GO:0005884,GO:0005925,GO:0015629,GO:0032587,GO:0032991,GO:0051015,GO:0051017,GO:0070062,GO:0097178	calcium ion binding|cytoplasm|actin filament|focal adhesion|actin cytoskeleton|ruffle membrane|protein-containing complex|actin filament binding|actin filament bundle assembly|extracellular exosome|ruffle assembly
AIF1L	9	131083914	131102782	18869	*	9-131083913-131102782-[131092472-131092524]	152038	Promoter (<=1kb)	131096531	131123144	26614	1	NM_001185095.2	0	83543	allograft inflammatory factor 1 like	GO:0005509,GO:0005737,GO:0005884,GO:0005925,GO:0015629,GO:0032587,GO:0032991,GO:0051015,GO:0051017,GO:0070062,GO:0097178	calcium ion binding|cytoplasm|actin filament|focal adhesion|actin cytoskeleton|ruffle membrane|protein-containing complex|actin filament binding|actin filament bundle assembly|extracellular exosome|ruffle assembly
AIF1L	9	131066406	131073888	7483	*	9-131066405-131073888-[131067583-131067626]	65113	Exon (XM_006716921.2/LAMC3, exon 14 of 23)	131096531	131123144	26614	1	NM_001185095.2	-22643	83543	allograft inflammatory factor 1 like	GO:0005509,GO:0005737,GO:0005884,GO:0005925,GO:0015629,GO:0032587,GO:0032991,GO:0051015,GO:0051017,GO:0070062,GO:0097178	calcium ion binding|cytoplasm|actin filament|focal adhesion|actin cytoskeleton|ruffle membrane|protein-containing complex|actin filament binding|actin filament bundle assembly|extracellular exosome|ruffle assembly
AIF1L	9	131050733	131055459	4727	*	9-131050732-131055459-[131051891-131051937]	31671	Exon (XM_006716921.2/LAMC3, exon 10 of 23)	131096531	131123144	26614	1	NM_001185095.2	-41072	83543	allograft inflammatory factor 1 like	GO:0005509,GO:0005737,GO:0005884,GO:0005925,GO:0015629,GO:0032587,GO:0032991,GO:0051015,GO:0051017,GO:0070062,GO:0097178	calcium ion binding|cytoplasm|actin filament|focal adhesion|actin cytoskeleton|ruffle membrane|protein-containing complex|actin filament binding|actin filament bundle assembly|extracellular exosome|ruffle assembly
AIFM2	10	70114722	70128961	14240	*	10-70114721-70128961-[70117313-70117322]	122312	5' UTR	70112271	70132825	20555	2	NM_001198696.2	3864	84883	apoptosis inducing factor mitochondria associated 2	GO:0003677,GO:0004174,GO:0005515,GO:0005615,GO:0005634,GO:0005737,GO:0005739,GO:0005741,GO:0005811,GO:0005829,GO:0005886,GO:0006743,GO:0008637,GO:0016021,GO:0016655,GO:0022904,GO:0042981,GO:0043065,GO:0050660,GO:0110076,GO:1900407	DNA binding|electron-transferring-flavoprotein dehydrogenase activity|protein binding|extracellular space|nucleus|cytoplasm|mitochondrion|mitochondrial outer membrane|lipid droplet|cytosol|plasma membrane|ubiquinone metabolic process|apoptotic mitochondrial changes|integral component of membrane|oxidoreductase activity, acting on NAD(P)H, quinone or similar compound as acceptor|respiratory electr…	hsa04115	p53 signaling pathway
AIFM2	10	70104659	70111329	6671	*	10-70104658-70111329-[70107565-70107574]	49066	Exon (NM_018649.3/MACROH2A2, exon 8 of 9)	70112271	70132825	20555	2	NM_001198696.2	21496	84883	apoptosis inducing factor mitochondria associated 2	GO:0003677,GO:0004174,GO:0005515,GO:0005615,GO:0005634,GO:0005737,GO:0005739,GO:0005741,GO:0005811,GO:0005829,GO:0005886,GO:0006743,GO:0008637,GO:0016021,GO:0016655,GO:0022904,GO:0042981,GO:0043065,GO:0050660,GO:0110076,GO:1900407	DNA binding|electron-transferring-flavoprotein dehydrogenase activity|protein binding|extracellular space|nucleus|cytoplasm|mitochondrion|mitochondrial outer membrane|lipid droplet|cytosol|plasma membrane|ubiquinone metabolic process|apoptotic mitochondrial changes|integral component of membrane|oxidoreductase activity, acting on NAD(P)H, quinone or similar compound as acceptor|respiratory electr…	hsa04115	p53 signaling pathway
AIFM2	10	70130596	70133937	3342	*	10-70130595-70133937-[70132347-70132371]	44949	Promoter (<=1kb)	70112271	70132825	20555	2	NM_001198696.2	0	84883	apoptosis inducing factor mitochondria associated 2	GO:0003677,GO:0004174,GO:0005515,GO:0005615,GO:0005634,GO:0005737,GO:0005739,GO:0005741,GO:0005811,GO:0005829,GO:0005886,GO:0006743,GO:0008637,GO:0016021,GO:0016655,GO:0022904,GO:0042981,GO:0043065,GO:0050660,GO:0110076,GO:1900407	DNA binding|electron-transferring-flavoprotein dehydrogenase activity|protein binding|extracellular space|nucleus|cytoplasm|mitochondrion|mitochondrial outer membrane|lipid droplet|cytosol|plasma membrane|ubiquinone metabolic process|apoptotic mitochondrial changes|integral component of membrane|oxidoreductase activity, acting on NAD(P)H, quinone or similar compound as acceptor|respiratory electr…	hsa04115	p53 signaling pathway
AIFM3	22	20962552	20970507	7956	*	22-20962551-20970507-[20967051-20967109]	72317	Promoter (<=1kb)	20965172	20981358	16187	1	NM_001018060.3	0	150209	apoptosis inducing factor mitochondria associated 3	GO:0005634,GO:0005739,GO:0005743,GO:0005783,GO:0005829,GO:0016491,GO:0046872,GO:0050660,GO:0051537,GO:0055114,GO:0097194	nucleus|mitochondrion|mitochondrial inner membrane|endoplasmic reticulum|cytosol|oxidoreductase activity|metal ion binding|flavin adenine dinucleotide binding|2 iron, 2 sulfur cluster binding|oxidation-reduction process|execution phase of apoptosis
AIP	11	67462921	67469812	6892	*	11-67462920-67469812-[67465347-67468936]	77035	Promoter (<=1kb)	67468179	67491103	22925	1	XM_024448761.1	0	9049	aryl hydrocarbon receptor interacting protein	GO:0000413,GO:0003713,GO:0003755,GO:0005515,GO:0005654,GO:0005737,GO:0005829,GO:0005886,GO:0006626,GO:0006805,GO:0008134,GO:0010738,GO:0017162,GO:0022417,GO:0034751,GO:0035722,GO:0036004,GO:0045893,GO:0051082,GO:0051344	protein peptidyl-prolyl isomerization|transcription coactivator activity|peptidyl-prolyl cis-trans isomerase activity|protein binding|nucleoplasm|cytoplasm|cytosol|plasma membrane|protein targeting to mitochondrion|xenobiotic metabolic process|transcription factor binding|regulation of protein kinase A signaling|aryl hydrocarbon receptor binding|protein maturation by protein folding|aryl hydrocar…	hsa04934	Cushing syndrome
AIP	11	67482241	67512985	30745	*	11-67482240-67512985-[67506009-67506028]	312415	Promoter (<=1kb)	67483026	67491103	8078	1	NM_001302960.2	0	9049	aryl hydrocarbon receptor interacting protein	GO:0000413,GO:0003713,GO:0003755,GO:0005515,GO:0005654,GO:0005737,GO:0005829,GO:0005886,GO:0006626,GO:0006805,GO:0008134,GO:0010738,GO:0017162,GO:0022417,GO:0034751,GO:0035722,GO:0036004,GO:0045893,GO:0051082,GO:0051344	protein peptidyl-prolyl isomerization|transcription coactivator activity|peptidyl-prolyl cis-trans isomerase activity|protein binding|nucleoplasm|cytoplasm|cytosol|plasma membrane|protein targeting to mitochondrion|xenobiotic metabolic process|transcription factor binding|regulation of protein kinase A signaling|aryl hydrocarbon receptor binding|protein maturation by protein folding|aryl hydrocar…	hsa04934	Cushing syndrome
AIPL1	17	6423866	6430504	6639	*	17-6423865-6430504-[6425571-6429017]	33316	3' UTR	6423738	6435121	11384	2	NM_001033054.3	4617	23746	aryl hydrocarbon receptor interacting protein like 1	GO:0000413,GO:0001895,GO:0001917,GO:0001918,GO:0003755,GO:0005515,GO:0005634,GO:0005654,GO:0005737,GO:0005829,GO:0007601,GO:0007603,GO:0018343,GO:0022400,GO:0043066,GO:0051082	protein peptidyl-prolyl isomerization|retina homeostasis|photoreceptor inner segment|farnesylated protein binding|peptidyl-prolyl cis-trans isomerase activity|protein binding|nucleus|nucleoplasm|cytoplasm|cytosol|visual perception|phototransduction, visible light|protein farnesylation|regulation of rhodopsin mediated signaling pathway|negative regulation of apoptotic process|unfolded protein bind…	hsa04934	Cushing syndrome
AIPL1	17	6412315	6416591	4277	*	17-6412314-6416591-[6413613-6413619]	40010	Distal Intergenic	6423738	6435121	11384	2	NM_001033054.3	18530	23746	aryl hydrocarbon receptor interacting protein like 1	GO:0000413,GO:0001895,GO:0001917,GO:0001918,GO:0003755,GO:0005515,GO:0005634,GO:0005654,GO:0005737,GO:0005829,GO:0007601,GO:0007603,GO:0018343,GO:0022400,GO:0043066,GO:0051082	protein peptidyl-prolyl isomerization|retina homeostasis|photoreceptor inner segment|farnesylated protein binding|peptidyl-prolyl cis-trans isomerase activity|protein binding|nucleus|nucleoplasm|cytoplasm|cytosol|visual perception|phototransduction, visible light|protein farnesylation|regulation of rhodopsin mediated signaling pathway|negative regulation of apoptotic process|unfolded protein bind…	hsa04934	Cushing syndrome
AIRE	21	44283661	44336033	52373	*	21-44283660-44336033-[44329005-44329014]	625340	Promoter (<=1kb)	44285876	44298648	12773	1	NM_000383.4	0	326	autoimmune regulator	GO:0000977,GO:0001228,GO:0002458,GO:0002509,GO:0003682,GO:0005515,GO:0005634,GO:0005737,GO:0006355,GO:0006417,GO:0006955,GO:0006959,GO:0008270,GO:0016604,GO:0032602,GO:0042393,GO:0042802,GO:0045060,GO:0045182,GO:0045893,GO:0045944,GO:0097536,GO:2000410	RNA polymerase II transcription regulatory region sequence-specific DNA binding|DNA-binding transcription activator activity, RNA polymerase II-specific|peripheral T cell tolerance induction|central tolerance induction to self antigen|chromatin binding|protein binding|nucleus|cytoplasm|regulation of transcription, DNA-templated|regulation of translation|immune response|humoral immune response|zin…	hsa04120,hsa05340	Ubiquitin mediated proteolysis|Primary immunodeficiency
AJAP1	1	4709084	4714631	5548	*	1-4709083-4714631-[4709980-4709984]	29199	Promoter (<=1kb)	4710621	4792123	81503	1	XM_011541787.2	0	55966	adherens junctions associated protein 1	GO:0001953,GO:0005515,GO:0005912,GO:0007155,GO:0008013,GO:0009898,GO:0009986,GO:0016323,GO:0016324,GO:0030860,GO:0044214,GO:0044291,GO:0044877,GO:0061045	negative regulation of cell-matrix adhesion|protein binding|adherens junction|cell adhesion|beta-catenin binding|cytoplasmic side of plasma membrane|cell surface|basolateral plasma membrane|apical plasma membrane|regulation of polarized epithelial cell differentiation|spanning component of plasma membrane|cell-cell contact zone|protein-containing complex binding|negative regulation of wound heali…
AJAP1	1	4688946	4704248	15303	*	1-4688945-4704248-[4697305-4697312]	108916	Intron (NM_001042478.2/AJAP1, intron 1 of 5)	4710621	4792123	81503	1	XM_011541787.2	-6373	55966	adherens junctions associated protein 1	GO:0001953,GO:0005515,GO:0005912,GO:0007155,GO:0008013,GO:0009898,GO:0009986,GO:0016323,GO:0016324,GO:0030860,GO:0044214,GO:0044291,GO:0044877,GO:0061045	negative regulation of cell-matrix adhesion|protein binding|adherens junction|cell adhesion|beta-catenin binding|cytoplasmic side of plasma membrane|cell surface|basolateral plasma membrane|apical plasma membrane|regulation of polarized epithelial cell differentiation|spanning component of plasma membrane|cell-cell contact zone|protein-containing complex binding|negative regulation of wound heali…
AJAP1	1	4724345	4730154	5810	*	1-4724344-4730154-[4726938-4726941]	37620	Intron (NM_001042478.2/AJAP1, intron 2 of 5)	4710621	4792123	81503	1	XM_011541787.2	13724	55966	adherens junctions associated protein 1	GO:0001953,GO:0005515,GO:0005912,GO:0007155,GO:0008013,GO:0009898,GO:0009986,GO:0016323,GO:0016324,GO:0030860,GO:0044214,GO:0044291,GO:0044877,GO:0061045	negative regulation of cell-matrix adhesion|protein binding|adherens junction|cell adhesion|beta-catenin binding|cytoplasmic side of plasma membrane|cell surface|basolateral plasma membrane|apical plasma membrane|regulation of polarized epithelial cell differentiation|spanning component of plasma membrane|cell-cell contact zone|protein-containing complex binding|negative regulation of wound heali…
AJAP1	1	4649629	4655114	5486	*	1-4649628-4655114-[4653801-4653815]	39974	Promoter (<=1kb)	4654609	4777795	123187	1	NM_001042478.2	0	55966	adherens junctions associated protein 1	GO:0001953,GO:0005515,GO:0005912,GO:0007155,GO:0008013,GO:0009898,GO:0009986,GO:0016323,GO:0016324,GO:0030860,GO:0044214,GO:0044291,GO:0044877,GO:0061045	negative regulation of cell-matrix adhesion|protein binding|adherens junction|cell adhesion|beta-catenin binding|cytoplasmic side of plasma membrane|cell surface|basolateral plasma membrane|apical plasma membrane|regulation of polarized epithelial cell differentiation|spanning component of plasma membrane|cell-cell contact zone|protein-containing complex binding|negative regulation of wound heali…
AJAP1	1	4733031	4740220	7190	*	1-4733030-4740220-[4735936-4735948]	37323	Intron (NM_001042478.2/AJAP1, intron 2 of 5)	4710621	4792123	81503	1	XM_011541787.2	22410	55966	adherens junctions associated protein 1	GO:0001953,GO:0005515,GO:0005912,GO:0007155,GO:0008013,GO:0009898,GO:0009986,GO:0016323,GO:0016324,GO:0030860,GO:0044214,GO:0044291,GO:0044877,GO:0061045	negative regulation of cell-matrix adhesion|protein binding|adherens junction|cell adhesion|beta-catenin binding|cytoplasmic side of plasma membrane|cell surface|basolateral plasma membrane|apical plasma membrane|regulation of polarized epithelial cell differentiation|spanning component of plasma membrane|cell-cell contact zone|protein-containing complex binding|negative regulation of wound heali…
AJUBA	14	22976290	22983887	7598	*	14-22976289-22983887-[22981208-22981210]	86302	Promoter (<=1kb)	22971177	22976842	5666	2	NM_198086.3	0	84962	ajuba LIM protein	GO:0000086,GO:0000122,GO:0000932,GO:0001666,GO:0003682,GO:0003714,GO:0005515,GO:0005634,GO:0005654,GO:0005667,GO:0005794,GO:0005815,GO:0005829,GO:0005886,GO:0005911,GO:0005912,GO:0005925,GO:0006355,GO:0007010,GO:0016339,GO:0030027,GO:0030032,GO:0030334,GO:0031328,GO:0031334,GO:0033673,GO:0034613,GO:0035195,GO:0035313,GO:0035331,GO:0043087,GO:0043123,GO:0043406,GO:0045294,GO:0046474,GO:0046872,GO:…	G2/M transition of mitotic cell cycle|negative regulation of transcription by RNA polymerase II|P-body|response to hypoxia|chromatin binding|transcription corepressor activity|protein binding|nucleus|nucleoplasm|transcription regulator complex|Golgi apparatus|microtubule organizing center|cytosol|plasma membrane|cell-cell junction|adherens junction|focal adhesion|regulation of transcription, DNA-…	hsa04390,hsa04392	Hippo signaling pathway|Hippo signaling pathway - multiple species
AK1	9	127865467	127879985	14519	*	9-127865466-127879985-[127877903-127877907]	157474	Promoter (<=1kb)	127866480	127879621	13142	2	NM_001318121.1	0	203	adenylate kinase 1	GO:0004017,GO:0004550,GO:0005524,GO:0005737,GO:0005829,GO:0006163,GO:0006165,GO:0006172,GO:0009142,GO:0015949,GO:0046033,GO:0046034,GO:0046940,GO:0070062	adenylate kinase activity|nucleoside diphosphate kinase activity|ATP binding|cytoplasm|cytosol|purine nucleotide metabolic process|nucleoside diphosphate phosphorylation|ADP biosynthetic process|nucleoside triphosphate biosynthetic process|nucleobase-containing small molecule interconversion|AMP metabolic process|ATP metabolic process|nucleoside monophosphate phosphorylation|extracellular exosome	hsa00230,hsa00730	Purine metabolism|Thiamine metabolism
AK1	9	127882575	127888266	5692	*	9-127882574-127888266-[127882884-127882887]	36935	Promoter (<=1kb)	127867839	127885542	17704	2	XM_017014428.1	0	203	adenylate kinase 1	GO:0004017,GO:0004550,GO:0005524,GO:0005737,GO:0005829,GO:0006163,GO:0006165,GO:0006172,GO:0009142,GO:0015949,GO:0046033,GO:0046034,GO:0046940,GO:0070062	adenylate kinase activity|nucleoside diphosphate kinase activity|ATP binding|cytoplasm|cytosol|purine nucleotide metabolic process|nucleoside diphosphate phosphorylation|ADP biosynthetic process|nucleoside triphosphate biosynthetic process|nucleobase-containing small molecule interconversion|AMP metabolic process|ATP metabolic process|nucleoside monophosphate phosphorylation|extracellular exosome	hsa00230,hsa00730	Purine metabolism|Thiamine metabolism
AK4	1	65148451	65152267	3817	*	1-65148450-65152267-[65148708-65148719]	29871	Promoter (<=1kb)	65148994	65232145	83152	1	NM_001330616.2	0	205	adenylate kinase 4	GO:0001889,GO:0002082,GO:0004017,GO:0004550,GO:0005515,GO:0005524,GO:0005525,GO:0005737,GO:0005739,GO:0005759,GO:0006163,GO:0006165,GO:0006172,GO:0007420,GO:0009142,GO:0015949,GO:0042493,GO:0046033,GO:0046034,GO:0046039,GO:0046899,GO:0046940,GO:0050145,GO:0071456,GO:2001169	liver development|regulation of oxidative phosphorylation|adenylate kinase activity|nucleoside diphosphate kinase activity|protein binding|ATP binding|GTP binding|cytoplasm|mitochondrion|mitochondrial matrix|purine nucleotide metabolic process|nucleoside diphosphate phosphorylation|ADP biosynthetic process|brain development|nucleoside triphosphate biosynthetic process|nucleobase-containing small …	hsa00230,hsa00730	Purine metabolism|Thiamine metabolism
AK6	5	69368640	69371281	2642	*	5-69368639-69371281-[69369558-69369596]	27172	Promoter (<=1kb)	69350984	69369520	18537	2	NM_016283.5	0	102157402	adenylate kinase 6	GO:0004017,GO:0005515,GO:0005524,GO:0005634,GO:0005654,GO:0005730,GO:0005737,GO:0005813,GO:0005829,GO:0015030,GO:0015949,GO:0016020,GO:0016310,GO:0016607,GO:0016887,GO:0046940,GO:0050145	adenylate kinase activity|protein binding|ATP binding|nucleus|nucleoplasm|nucleolus|cytoplasm|centrosome|cytosol|Cajal body|nucleobase-containing small molecule interconversion|membrane|phosphorylation|nuclear speck|ATPase activity|nucleoside monophosphate phosphorylation|nucleoside monophosphate kinase activity	hsa00230,hsa03008	Purine metabolism|Ribosome biogenesis in eukaryotes
AK6P1	12	34292480	34299110	6631	*	12-34292479-34299110-[34294660-34294752]	32076	Distal Intergenic	34230379	34250265	19887	1	AK6P1	62101	NA	NA	NA	NA	NA	NA	NA
AK6P1	12	34327375	34360657	33283	*	12-34327374-34360657-[34340868-34340870]	291914	Distal Intergenic	34230379	34250265	19887	1	AK6P1	96996	NA	NA	NA	NA	NA	NA	NA
AK6P1	12	34371518	34392473	20956	*	12-34371517-34392473-[34374569-34374578]	145685	Distal Intergenic	34230379	34250265	19887	1	AK6P1	141139	NA	NA	NA	NA	NA	NA	NA
AK6P1	12	34396542	34400900	4359	*	12-34396541-34400900-[34399816-34399857]	35136	Distal Intergenic	34230379	34250265	19887	1	AK6P1	166163	NA	NA	NA	NA	NA	NA	NA
AK8	9	132873415	132879568	6154	*	9-132873414-132879568-[132876101-132876104]	47206	Promoter (<=1kb)	132725574	132875201	149628	2	XM_006716965.2	0	158067	adenylate kinase 8	GO:0004017,GO:0004127,GO:0004550,GO:0005515,GO:0005524,GO:0005737,GO:0005829,GO:0005930,GO:0006163,GO:0006165,GO:0009142,GO:0015949,GO:0021591,GO:0036126,GO:0046940	adenylate kinase activity|cytidylate kinase activity|nucleoside diphosphate kinase activity|protein binding|ATP binding|cytoplasm|cytosol|axoneme|purine nucleotide metabolic process|nucleoside diphosphate phosphorylation|nucleoside triphosphate biosynthetic process|nucleobase-containing small molecule interconversion|ventricular system development|sperm flagellum|nucleoside monophosphate phosphor…	hsa00230,hsa00730	Purine metabolism|Thiamine metabolism
AK8	9	132889685	132895568	5884	*	9-132889684-132895568-[132895356-132895365]	36659	3' UTR	132725578	132879046	153469	2	NM_001371773.1	-10639	158067	adenylate kinase 8	GO:0004017,GO:0004127,GO:0004550,GO:0005515,GO:0005524,GO:0005737,GO:0005829,GO:0005930,GO:0006163,GO:0006165,GO:0009142,GO:0015949,GO:0021591,GO:0036126,GO:0046940	adenylate kinase activity|cytidylate kinase activity|nucleoside diphosphate kinase activity|protein binding|ATP binding|cytoplasm|cytosol|axoneme|purine nucleotide metabolic process|nucleoside diphosphate phosphorylation|nucleoside triphosphate biosynthetic process|nucleobase-containing small molecule interconversion|ventricular system development|sperm flagellum|nucleoside monophosphate phosphor…	hsa00230,hsa00730	Purine metabolism|Thiamine metabolism
AK8	9	132768770	132775351	6582	*	9-132768769-132775351-[132769454-132769455]	56567	Intron (XM_017014308.1/AK8, intron 5 of 6)	132725574	132827480	101907	2	XM_017014308.1	52129	158067	adenylate kinase 8	GO:0004017,GO:0004127,GO:0004550,GO:0005515,GO:0005524,GO:0005737,GO:0005829,GO:0005930,GO:0006163,GO:0006165,GO:0009142,GO:0015949,GO:0021591,GO:0036126,GO:0046940	adenylate kinase activity|cytidylate kinase activity|nucleoside diphosphate kinase activity|protein binding|ATP binding|cytoplasm|cytosol|axoneme|purine nucleotide metabolic process|nucleoside diphosphate phosphorylation|nucleoside triphosphate biosynthetic process|nucleobase-containing small molecule interconversion|ventricular system development|sperm flagellum|nucleoside monophosphate phosphor…	hsa00230,hsa00730	Purine metabolism|Thiamine metabolism
AK8	9	132822255	132830939	8685	*	9-132822254-132830939-[132822566-132822573]	46360	Promoter (<=1kb)	132725574	132827480	101907	2	XM_017014308.1	0	158067	adenylate kinase 8	GO:0004017,GO:0004127,GO:0004550,GO:0005515,GO:0005524,GO:0005737,GO:0005829,GO:0005930,GO:0006163,GO:0006165,GO:0009142,GO:0015949,GO:0021591,GO:0036126,GO:0046940	adenylate kinase activity|cytidylate kinase activity|nucleoside diphosphate kinase activity|protein binding|ATP binding|cytoplasm|cytosol|axoneme|purine nucleotide metabolic process|nucleoside diphosphate phosphorylation|nucleoside triphosphate biosynthetic process|nucleobase-containing small molecule interconversion|ventricular system development|sperm flagellum|nucleoside monophosphate phosphor…	hsa00230,hsa00730	Purine metabolism|Thiamine metabolism
AK8	9	132797585	132803570	5986	*	9-132797584-132803570-[132800085-132800094]	45441	Intron (XM_017014308.1/AK8, intron 4 of 6)	132725574	132827480	101907	2	XM_017014308.1	23910	158067	adenylate kinase 8	GO:0004017,GO:0004127,GO:0004550,GO:0005515,GO:0005524,GO:0005737,GO:0005829,GO:0005930,GO:0006163,GO:0006165,GO:0009142,GO:0015949,GO:0021591,GO:0036126,GO:0046940	adenylate kinase activity|cytidylate kinase activity|nucleoside diphosphate kinase activity|protein binding|ATP binding|cytoplasm|cytosol|axoneme|purine nucleotide metabolic process|nucleoside diphosphate phosphorylation|nucleoside triphosphate biosynthetic process|nucleobase-containing small molecule interconversion|ventricular system development|sperm flagellum|nucleoside monophosphate phosphor…	hsa00230,hsa00730	Purine metabolism|Thiamine metabolism
AKAP1	17	57112410	57118589	6180	*	17-57112409-57118589-[57116089-57116103]	49708	Exon (NM_003488.4/AKAP1, exon 5 of 11)	57096609	57121335	24727	1	XR_001752655.2	15801	8165	A-kinase anchoring protein 1	GO:0003723,GO:0005515,GO:0005739,GO:0005741,GO:0005829,GO:0006915,GO:0007596,GO:0016020,GO:0016021,GO:0034237,GO:0140374	RNA binding|protein binding|mitochondrion|mitochondrial outer membrane|cytosol|apoptotic process|blood coagulation|membrane|integral component of membrane|protein kinase A regulatory subunit binding|antiviral innate immune response
AKAP1	17	57081692	57087515	5824	*	17-57081691-57087515-[57085677-57085679]	45121	Promoter (<=1kb)	57085246	57121344	36099	1	NM_003488.4	0	8165	A-kinase anchoring protein 1	GO:0003723,GO:0005515,GO:0005739,GO:0005741,GO:0005829,GO:0006915,GO:0007596,GO:0016020,GO:0016021,GO:0034237,GO:0140374	RNA binding|protein binding|mitochondrion|mitochondrial outer membrane|cytosol|apoptotic process|blood coagulation|membrane|integral component of membrane|protein kinase A regulatory subunit binding|antiviral innate immune response
AKAP1	17	57066218	57070440	4223	*	17-57066217-57070440-[57067444-57067519]	27435	Distal Intergenic	57085246	57121344	36099	1	NM_003488.4	-14806	8165	A-kinase anchoring protein 1	GO:0003723,GO:0005515,GO:0005739,GO:0005741,GO:0005829,GO:0006915,GO:0007596,GO:0016020,GO:0016021,GO:0034237,GO:0140374	RNA binding|protein binding|mitochondrion|mitochondrial outer membrane|cytosol|apoptotic process|blood coagulation|membrane|integral component of membrane|protein kinase A regulatory subunit binding|antiviral innate immune response
AKAP11	13	42270739	42274668	3930	*	13-42270738-42274668-[42271678-42271687]	39962	Promoter (<=1kb)	42271470	42323266	51797	1	XM_011534906.2	0	11215	A-kinase anchoring protein 11	GO:0003091,GO:0005515,GO:0005730,GO:0005737,GO:0005777,GO:0005815,GO:0005829,GO:0005886,GO:0008104,GO:0008157,GO:0019207,GO:0030866,GO:0034237,GO:0035556,GO:0036010,GO:0043549,GO:0051018	renal water homeostasis|protein binding|nucleolus|cytoplasm|peroxisome|microtubule organizing center|cytosol|plasma membrane|protein localization|protein phosphatase 1 binding|kinase regulator activity|cortical actin cytoskeleton organization|protein kinase A regulatory subunit binding|intracellular signal transduction|protein localization to endosome|regulation of kinase activity|protein kinase …
AKAP13	15	85526223	85534646	8424	*	15-85526222-85534646-[85533335-85533459]	42327	Exon (NM_006738.6/AKAP13, exon 4 of 37)	85619950	85749358	129409	1	NM_001270546.1	-85304	11214	A-kinase anchoring protein 13	GO:0004691,GO:0005078,GO:0005085,GO:0005515,GO:0005634,GO:0005829,GO:0005938,GO:0006468,GO:0007186,GO:0007507,GO:0015629,GO:0016020,GO:0030864,GO:0031267,GO:0035023,GO:0035025,GO:0043065,GO:0043123,GO:0043406,GO:0046872,GO:0048471,GO:0051018,GO:0051056,GO:0051168,GO:0055007,GO:0060090,GO:0060297,GO:0060348,GO:0061049,GO:0071875,GO:0086023	cAMP-dependent protein kinase activity|MAP-kinase scaffold activity|guanyl-nucleotide exchange factor activity|protein binding|nucleus|cytosol|cell cortex|protein phosphorylation|G protein-coupled receptor signaling pathway|heart development|actin cytoskeleton|membrane|cortical actin cytoskeleton|small GTPase binding|regulation of Rho protein signal transduction|positive regulation of Rho protein…	hsa04928,hsa05163	Parathyroid hormone synthesis, secretion and action|Human cytomegalovirus infection
AKAP5	14	64464082	64468051	3970	*	14-64464081-64468051-[64465732-64465733]	28427	Promoter (<=1kb)	64465499	64474503	9005	1	NM_004857.3	0	9495	A-kinase anchoring protein 5	GO:0005515,GO:0005516,GO:0005829,GO:0005886,GO:0007165,GO:0007193,GO:0007194,GO:0007268,GO:0008179,GO:0009898,GO:0010738,GO:0014069,GO:0017124,GO:0030346,GO:0031698,GO:0032590,GO:0034237,GO:0035254,GO:0043197,GO:0045121,GO:0045762,GO:0050811,GO:0051018,GO:0060076,GO:0060090,GO:0097110,GO:0098837,GO:1900273,GO:1903078,GO:1905751	protein binding|calmodulin binding|cytosol|plasma membrane|signal transduction|adenylate cyclase-inhibiting G protein-coupled receptor signaling pathway|negative regulation of adenylate cyclase activity|chemical synaptic transmission|adenylate cyclase binding|cytoplasmic side of plasma membrane|regulation of protein kinase A signaling|postsynaptic density|SH3 domain binding|protein phosphatase 2B…
AKAP8	19	15377655	15381728	4074	*	19-15377654-15381728-[15378017-15378046]	47085	Promoter (<=1kb)	15353385	15379787	26403	2	NM_005858.4	0	10270	A-kinase anchoring protein 8	GO:0000278,GO:0000793,GO:0001939,GO:0003690,GO:0003723,GO:0005515,GO:0005634,GO:0005654,GO:0005730,GO:0005739,GO:0005794,GO:0007076,GO:0007165,GO:0008270,GO:0015031,GO:0016020,GO:0016363,GO:0031065,GO:0032720,GO:0033127,GO:0034237,GO:0042826,GO:0044839,GO:0045087,GO:0051059,GO:0071222,GO:0071380	mitotic cell cycle|condensed chromosome|female pronucleus|double-stranded DNA binding|RNA binding|protein binding|nucleus|nucleoplasm|nucleolus|mitochondrion|Golgi apparatus|mitotic chromosome condensation|signal transduction|zinc ion binding|protein transport|membrane|nuclear matrix|positive regulation of histone deacetylation|negative regulation of tumor necrosis factor production|regulation of…
AKAP9	7	91939049	91943520	4472	*	7-91939048-91943520-[91940628-91940637]	32995	Promoter (<=1kb)	91940862	92110673	169812	1	NM_005751.5	0	10142	A-kinase anchoring protein 9	GO:0000086,GO:0003677,GO:0005102,GO:0005515,GO:0005794,GO:0005795,GO:0005801,GO:0005813,GO:0005829,GO:0005856,GO:0007020,GO:0007165,GO:0007268,GO:0008076,GO:0010389,GO:0015459,GO:0031116,GO:0033138,GO:0034237,GO:0043231,GO:0044325,GO:0051661,GO:0060090,GO:0060306,GO:0060307,GO:0061337,GO:0071320,GO:0086091,GO:0097060,GO:0097711,GO:0098909,GO:0098962,GO:0098978,GO:1901018,GO:1903358	G2/M transition of mitotic cell cycle|DNA binding|signaling receptor binding|protein binding|Golgi apparatus|Golgi stack|cis-Golgi network|centrosome|cytosol|cytoskeleton|microtubule nucleation|signal transduction|chemical synaptic transmission|voltage-gated potassium channel complex|regulation of G2/M transition of mitotic cell cycle|potassium channel regulator activity|positive regulation of mi…
AKIP1	11	8909522	8912742	3221	*	11-8909521-8912742-[8911288-8911352]	32405	Promoter (<=1kb)	8911117	8920079	8963	1	XM_017018012.2	0	56672	A-kinase interacting protein 1	GO:0005515,GO:0005654,GO:0034446,GO:1901222	protein binding|nucleoplasm|substrate adhesion-dependent cell spreading|regulation of NIK/NF-kappaB signaling
AKIRIN1	1	38988553	38993513	4961	*	1-38988552-38993513-[38992146-38992195]	46941	Promoter (<=1kb)	38991276	39006059	14784	1	NM_001136275.2	0	79647	akirin 1	GO:0001228,GO:0003712,GO:0005515,GO:0005634,GO:0005654,GO:0010592,GO:0010759,GO:0014839,GO:0031965,GO:0045663,GO:0045944,GO:1902723,GO:1902725	DNA-binding transcription activator activity, RNA polymerase II-specific|transcription coregulator activity|protein binding|nucleus|nucleoplasm|positive regulation of lamellipodium assembly|positive regulation of macrophage chemotaxis|myoblast migration involved in skeletal muscle regeneration|nuclear membrane|positive regulation of myoblast differentiation|positive regulation of transcription by…
AKIRIN2	6	87700407	87705248	4842	*	6-87700406-87705248-[87701388-87702491]	28101	Promoter (<=1kb)	87674860	87702233	27374	2	NM_018064.4	0	55122	akirin 2	GO:0000122,GO:0001228,GO:0003712,GO:0005515,GO:0005634,GO:0005654,GO:0008284,GO:0009792,GO:0010950,GO:0017053,GO:0019899,GO:0032496,GO:0032755,GO:0042802,GO:0045087,GO:0045089,GO:0045944	negative regulation of transcription by RNA polymerase II|DNA-binding transcription activator activity, RNA polymerase II-specific|transcription coregulator activity|protein binding|nucleus|nucleoplasm|positive regulation of cell population proliferation|embryo development ending in birth or egg hatching|positive regulation of endopeptidase activity|transcription repressor complex|enzyme binding|…
AKNA	9	114368977	114374832	5856	*	9-114368976-114374832-[114372110-114372119]	46637	Exon (XR_929844.3/AKNA, exon 4 of 23)	114336127	114387289	51163	2	XM_005252247.5	12457	80709	AT-hook transcription factor	GO:0001650,GO:0001837,GO:0003677,GO:0005515,GO:0005654,GO:0005813,GO:0005814,GO:0005829,GO:0005874,GO:0016020,GO:0021849,GO:0043231,GO:0045944,GO:0050727,GO:0060232,GO:0060234	fibrillar center|epithelial to mesenchymal transition|DNA binding|protein binding|nucleoplasm|centrosome|centriole|cytosol|microtubule|membrane|neuroblast division in subventricular zone|intracellular membrane-bounded organelle|positive regulation of transcription by RNA polymerase II|regulation of inflammatory response|delamination|neuroblast delamination
[truncated: 21,386 more rows]
