# Supplementary material for: CircXRN2 suppresses tumor progression driven by histone lactylation through activating the Hippo pathway in human bladder cancer
Source: Mol Cancer. 2023 Sep 8;22:151. doi: 10.1186/s12943-023-01856-1 (PMC10486081; doi:10.1186/s12943-023-01856-1)
Supplement: Supplementary file 7 — Additional file 7: Supplementary File 7. CUT&Tag with IgG in T24.peak.annotation. [file 12943_2023_1856_MOESM7_ESM.xls]

geneId	seqnames	start	end	width	strand	Peak_Name	Summary_Signal	annotation	geneStart	geneEnd	geneLength	geneStrand	transcriptId	distanceToTSS	gene_Dbxref	description	GO_id	GO_term	pathway	pathway_description	TF_family
AARSD1	17	42964124	42964840	717	*	17-42964123-42964840-[42964476-42964758]	157280	Promoter (<=1kb)	42950526	42964454	13929	2	NM_001261434.2	0	80755	alanyl-tRNA synthetase domain containing 1	GO:0002196,GO:0003674,GO:0003676,GO:0004813,GO:0005524,GO:0005634,GO:0005737,GO:0006419,GO:0006450,GO:0008150,GO:0046872,GO:0106074	Ser-tRNA(Ala) hydrolase activity|molecular_function|nucleic acid binding|alanine-tRNA ligase activity|ATP binding|nucleus|cytoplasm|alanyl-tRNA aminoacylation|regulation of translational fidelity|biological_process|metal ion binding|aminoacyl-tRNA metabolism involved in translational fidelity
AATK	17	81130772	81131690	919	*	17-81130771-81131690-[81131088-81131263]	131755	Promoter (<=1kb)	81117295	81131954	14660	2	NM_004920.3	264	9625	apoptosis associated tyrosine kinase	GO:0004672,GO:0004713,GO:0005515,GO:0005524,GO:0005575,GO:0006468,GO:0007420,GO:0008150,GO:0016021,GO:0038083,GO:0048471,GO:0106310,GO:0106311	protein kinase activity|protein tyrosine kinase activity|protein binding|ATP binding|cellular_component|protein phosphorylation|brain development|biological_process|integral component of membrane|peptidyl-tyrosine autophosphorylation|perinuclear region of cytoplasm|protein serine kinase activity|protein threonine kinase activity
ABCA1	9	104842209	104843214	1006	*	9-104842208-104843214-[104842635-104842828]	94801	Intron (NM_005502.4/ABCA1, intron 8 of 49)	104781007	104890289	109283	2	XM_017014382.2	47075	19	ATP binding cassette subfamily A member 1	GO:0005102,GO:0005319,GO:0005515,GO:0005524,GO:0005548,GO:0005768,GO:0005789,GO:0005886,GO:0005887,GO:0006869,GO:0007040,GO:0007186,GO:0007189,GO:0008203,GO:0008320,GO:0009306,GO:0010745,GO:0010875,GO:0010887,GO:0015485,GO:0016197,GO:0016887,GO:0019216,GO:0019905,GO:0023061,GO:0030139,GO:0031210,GO:0031267,GO:0032367,GO:0032489,GO:0033344,GO:0033700,GO:0034185,GO:0034186,GO:0034188,GO:0034380,GO:…	signaling receptor binding|lipid transporter activity|protein binding|ATP binding|phospholipid transporter activity|endosome|endoplasmic reticulum membrane|plasma membrane|integral component of plasma membrane|lipid transport|lysosome organization|G protein-coupled receptor signaling pathway|adenylate cyclase-activating G protein-coupled receptor signaling pathway|cholesterol metabolic process|pr…	hsa02010,hsa04975,hsa04979	ABC transporters|Fat digestion and absorption|Cholesterol metabolism
ABCC5	3	184017563	184018295	733	*	3-184017562-184018295-[184017963-184018001]	94438	Promoter (<=1kb)	183919934	184017884	97951	2	NM_001320032.2	0	10057	ATP binding cassette subfamily C member 5	GO:0005524,GO:0005796,GO:0005886,GO:0005887,GO:0008514,GO:0010008,GO:0015216,GO:0015562,GO:0015865,GO:0016020,GO:0016323,GO:0016324,GO:0016887,GO:0030213,GO:0034634,GO:0034775,GO:0042626,GO:0042908,GO:0042910,GO:0055085,GO:0140115,GO:0150104	ATP binding|Golgi lumen|plasma membrane|integral component of plasma membrane|organic anion transmembrane transporter activity|endosome membrane|purine nucleotide transmembrane transporter activity|efflux transmembrane transporter activity|purine nucleotide transport|membrane|basolateral plasma membrane|apical plasma membrane|ATPase activity|hyaluronan biosynthetic process|glutathione transmembra…	hsa01523,hsa02010	Antifolate resistance|ABC transporters
ABCC9	12	21926865	21927697	833	*	12-21926864-21927697-[21927232-21927369]	102620	Intron (NM_001377273.1/ABCC9, intron 5 of 40)	21797389	21941426	144038	2	NM_001377273.1	13729	10060	ATP binding cassette subfamily C member 9	GO:0005261,GO:0005267,GO:0005524,GO:0005886,GO:0008281,GO:0008282,GO:0015272,GO:0015459,GO:0016020,GO:0016887,GO:0019829,GO:0022857,GO:0030017,GO:0031004,GO:0033198,GO:0042626,GO:0044325,GO:0051607,GO:0055085,GO:0061337,GO:0071805,GO:0098655,GO:0098662,GO:0150104,GO:1903779,GO:1990573	cation channel activity|potassium channel activity|ATP binding|plasma membrane|sulfonylurea receptor activity|inward rectifying potassium channel|ATP-activated inward rectifier potassium channel activity|potassium channel regulator activity|membrane|ATPase activity|ATPase-coupled cation transmembrane transporter activity|transmembrane transporter activity|sarcomere|potassium ion-transporting ATPa…	hsa02010	ABC transporters
ABCD1	X	153726132	153727100	969	*	X-153726131-153727100-[153726580-153726589]	181533	Promoter (1-2kb)	153724856	153744755	19900	1	NM_000033.4	1276	215	ATP binding cassette subfamily D member 1	GO:0002082,GO:0005324,GO:0005515,GO:0005524,GO:0005737,GO:0005765,GO:0005777,GO:0005778,GO:0005779,GO:0005789,GO:0005829,GO:0006635,GO:0007031,GO:0015607,GO:0015910,GO:0015916,GO:0015919,GO:0016020,GO:0016887,GO:0019899,GO:0030497,GO:0031966,GO:0031998,GO:0032000,GO:0033540,GO:0036109,GO:0036113,GO:0042626,GO:0042758,GO:0042760,GO:0042802,GO:0042803,GO:0043217,GO:0043531,GO:0043651,GO:0048471,GO:…	regulation of oxidative phosphorylation|long-chain fatty acid transporter activity|protein binding|ATP binding|cytoplasm|lysosomal membrane|peroxisome|peroxisomal membrane|integral component of peroxisomal membrane|endoplasmic reticulum membrane|cytosol|fatty acid beta-oxidation|peroxisome organization|ABC-type fatty-acyl-CoA transporter|long-chain fatty acid import into peroxisome|fatty-acyl-CoA…	hsa02010,hsa04146	ABC transporters|Peroxisome
ABCD3	1	94417562	94418876	1315	*	1-94417561-94418876-[94418356-94418358]	141648	Promoter (<=1kb)	94418086	94518663	100578	1	XM_006710802.2	0	5825	ATP binding cassette subfamily D member 3	GO:0005324,GO:0005515,GO:0005524,GO:0005739,GO:0005777,GO:0005778,GO:0005782,GO:0005829,GO:0006633,GO:0006635,GO:0007031,GO:0014070,GO:0015910,GO:0016020,GO:0016021,GO:0016887,GO:0042493,GO:0042626,GO:0042760,GO:0042803,GO:0043231,GO:0043621,GO:0055085	long-chain fatty acid transporter activity|protein binding|ATP binding|mitochondrion|peroxisome|peroxisomal membrane|peroxisomal matrix|cytosol|fatty acid biosynthetic process|fatty acid beta-oxidation|peroxisome organization|response to organic cyclic compound|long-chain fatty acid import into peroxisome|membrane|integral component of membrane|ATPase activity|response to drug|ATPase-coupled tran…	hsa02010,hsa04146	ABC transporters|Peroxisome
ABCE1	4	145097948	145098549	602	*	4-145097947-145098549-[145098013-145098022]	113062	Promoter (<=1kb)	145098311	145129524	31214	1	NM_001040876.2	0	6059	ATP binding cassette subfamily E member 1	GO:0000054,GO:0005506,GO:0005515,GO:0005524,GO:0005737,GO:0005739,GO:0005759,GO:0005829,GO:0005852,GO:0006413,GO:0006415,GO:0016020,GO:0016032,GO:0016887,GO:0043024,GO:0051607,GO:0060338,GO:0060698,GO:0060702	ribosomal subunit export from nucleus|iron ion binding|protein binding|ATP binding|cytoplasm|mitochondrion|mitochondrial matrix|cytosol|eukaryotic translation initiation factor 3 complex|translational initiation|translational termination|membrane|viral process|ATPase activity|ribosomal small subunit binding|defense response to virus|regulation of type I interferon-mediated signaling pathway|endor…
ABHD12	20	25328928	25330241	1314	*	20-25328927-25330241-[25329225-25329234]	96190	Intron (NM_015600.5/ABHD12, intron 2 of 12)	25300214	25339351	39138	2	XR_002958467.1	9110	26090	abhydrolase domain containing 12, lysophospholipase	GO:0002084,GO:0004620,GO:0004622,GO:0005789,GO:0005886,GO:0006660,GO:0007628,GO:0008474,GO:0009395,GO:0010996,GO:0016020,GO:0016021,GO:0018215,GO:0032281,GO:0032839,GO:0046464,GO:0046475,GO:0047372,GO:0050727,GO:0052651	protein depalmitoylation|phospholipase activity|lysophospholipase activity|endoplasmic reticulum membrane|plasma membrane|phosphatidylserine catabolic process|adult walking behavior|palmitoyl-(protein) hydrolase activity|phospholipid catabolic process|response to auditory stimulus|membrane|integral component of membrane|protein phosphopantetheinylation|AMPA glutamate receptor complex|dendrite cyt…
ABHD14B	3	51973456	51973955	500	*	3-51973455-51973955-[51973599-51973948]	108532	Promoter (<=1kb)	51968515	51974049	5535	2	NM_001146314.2	94	84836	abhydrolase domain containing 14B	GO:0005515,GO:0005634,GO:0005654,GO:0005730,GO:0005737,GO:0005829,GO:0016787,GO:0045944,GO:0050427,GO:0070062	protein binding|nucleus|nucleoplasm|nucleolus|cytoplasm|cytosol|hydrolase activity|positive regulation of transcription by RNA polymerase II|3'-phosphoadenosine 5'-phosphosulfate metabolic process|extracellular exosome
ABHD4	14	22598060	22598995	936	*	14-22598059-22598995-[22598735-22598995]	103300	Promoter (<=1kb)	22598298	22612864	14567	1	XR_001750499.1	0	63874	abhydrolase domain containing 4, N-acyl phospholipase B	GO:0004622,GO:0005515,GO:0005739,GO:0005789,GO:0005811,GO:0006654,GO:0016042,GO:0016787,GO:0036152,GO:0042171,GO:0052689,GO:0055088,GO:0070292	lysophospholipase activity|protein binding|mitochondrion|endoplasmic reticulum membrane|lipid droplet|phosphatidic acid biosynthetic process|lipid catabolic process|hydrolase activity|phosphatidylethanolamine acyl-chain remodeling|lysophosphatidic acid acyltransferase activity|carboxylic ester hydrolase activity|lipid homeostasis|N-acylphosphatidylethanolamine metabolic process
ABHD6	3	58259805	58261393	1589	*	3-58259804-58261393-[58260772-58260779]	183949	Intron (XM_005265334.4/ABHD6, intron 3 of 9)	58237792	58294734	56943	1	NM_020676.7	22013	57406	abhydrolase domain containing 6, acylglycerol lipase	GO:0004620,GO:0005515,GO:0005739,GO:0005765,GO:0005886,GO:0009395,GO:0016021,GO:0030336,GO:0031902,GO:0031966,GO:0032281,GO:0046464,GO:0046889,GO:0047372,GO:0052651,GO:0060292,GO:0098978,GO:0098982,GO:0099055,GO:0120163,GO:2000124,GO:2001311	phospholipase activity|protein binding|mitochondrion|lysosomal membrane|plasma membrane|phospholipid catabolic process|integral component of membrane|negative regulation of cell migration|late endosome membrane|mitochondrial membrane|AMPA glutamate receptor complex|acylglycerol catabolic process|positive regulation of lipid biosynthetic process|acylglycerol lipase activity|monoacylglycerol catabo…	hsa04723	Retrograde endocannabinoid signaling
ABLIM2	4	8080025	8081025	1001	*	4-8080024-8081025-[8080512-8080519]	99017	Exon (XM_005248029.4/ABLIM2, exon 5 of 16)	7965312	8072016	106705	2	XM_024454256.1	-8009	84448	actin binding LIM protein family member 2	GO:0005737,GO:0006351,GO:0015629,GO:0030032,GO:0030036,GO:0046872,GO:0051015	cytoplasm|transcription, DNA-templated|actin cytoskeleton|lamellipodium assembly|actin cytoskeleton organization|metal ion binding|actin filament binding	hsa04360	Axon guidance
ABLIM3	5	149113399	149114364	966	*	5-149113398-149114364-[149113814-149113830]	103080	Distal Intergenic	149141493	149260542	119050	1	NM_001301018.3	-27129	22885	actin binding LIM protein family member 3	GO:0001725,GO:0005515,GO:0005737,GO:0006351,GO:0015629,GO:0030027,GO:0030032,GO:0030036,GO:0045944,GO:0046872,GO:0051015,GO:0060271,GO:0098978,GO:1903955	stress fiber|protein binding|cytoplasm|transcription, DNA-templated|actin cytoskeleton|lamellipodium|lamellipodium assembly|actin cytoskeleton organization|positive regulation of transcription by RNA polymerase II|metal ion binding|actin filament binding|cilium assembly|glutamatergic synapse|positive regulation of protein targeting to mitochondrion	hsa04360	Axon guidance
ABR	17	1110901	1111784	884	*	17-1110900-1111784-[1111101-1111129]	168049	Promoter (1-2kb)	1003519	1109102	105584	2	NM_001092.5	-1799	29	ABR activator of RhoGEF and GTPase	GO:0005085,GO:0005096,GO:0005515,GO:0005829,GO:0007186,GO:0007264,GO:0016020,GO:0030424,GO:0043065,GO:0043197,GO:0050804,GO:0051056,GO:0090630,GO:0098685,GO:0098978	guanyl-nucleotide exchange factor activity|GTPase activator activity|protein binding|cytosol|G protein-coupled receptor signaling pathway|small GTPase mediated signal transduction|membrane|axon|positive regulation of apoptotic process|dendritic spine|modulation of chemical synaptic transmission|regulation of small GTPase mediated signal transduction|activation of GTPase activity|Schaffer collater…
ACACA	17	37358527	37359244	718	*	17-37358526-37359244-[37358765-37358774]	170904	Promoter (<=1kb)	37084992	37359096	274105	2	NM_198836.3	0	31	acetyl-CoA carboxylase alpha	GO:0001650,GO:0001894,GO:0003989,GO:0005515,GO:0005524,GO:0005829,GO:0006084,GO:0006633,GO:0006853,GO:0015629,GO:0019538,GO:0031325,GO:0042802,GO:0045540,GO:0046872,GO:0046949,GO:0051289,GO:0055088,GO:0071380,GO:2001295	fibrillar center|tissue homeostasis|acetyl-CoA carboxylase activity|protein binding|ATP binding|cytosol|acetyl-CoA metabolic process|fatty acid biosynthetic process|carnitine shuttle|actin cytoskeleton|protein metabolic process|positive regulation of cellular metabolic process|identical protein binding|regulation of cholesterol biosynthetic process|metal ion binding|fatty-acyl-CoA biosynthetic pr…	hsa00061,hsa00620,hsa00640,hsa04152,hsa04910,hsa04922	Fatty acid biosynthesis|Pyruvate metabolism|Propanoate metabolism|AMPK signaling pathway|Insulin signaling pathway|Glucagon signaling pathway
ACACA	17	37405744	37406821	1078	*	17-37405743-37406821-[37406605-37406613]	115985	Promoter (<=1kb)	37084992	37406822	321831	2	XM_006721853.1	1	31	acetyl-CoA carboxylase alpha	GO:0001650,GO:0001894,GO:0003989,GO:0005515,GO:0005524,GO:0005829,GO:0006084,GO:0006633,GO:0006853,GO:0015629,GO:0019538,GO:0031325,GO:0042802,GO:0045540,GO:0046872,GO:0046949,GO:0051289,GO:0055088,GO:0071380,GO:2001295	fibrillar center|tissue homeostasis|acetyl-CoA carboxylase activity|protein binding|ATP binding|cytosol|acetyl-CoA metabolic process|fatty acid biosynthetic process|carnitine shuttle|actin cytoskeleton|protein metabolic process|positive regulation of cellular metabolic process|identical protein binding|regulation of cholesterol biosynthetic process|metal ion binding|fatty-acyl-CoA biosynthetic pr…	hsa00061,hsa00620,hsa00640,hsa04152,hsa04910,hsa04922	Fatty acid biosynthesis|Pyruvate metabolism|Propanoate metabolism|AMPK signaling pathway|Insulin signaling pathway|Glucagon signaling pathway
ACAT1	11	108121686	108122256	571	*	11-108121685-108122256-[108121786-108122147]	122674	Promoter (<=1kb)	108121796	108147603	25808	1	NM_001386687.1	0	38	acetyl-CoA acetyltransferase 1	GO:0003985,GO:0005739,GO:0005759,GO:0006085,GO:0006550,GO:0006635,GO:0009083,GO:0015936,GO:0015937,GO:0016453,GO:0030955,GO:0034435,GO:0046356,GO:0046951,GO:0046952,GO:0070062,GO:1902224,GO:1902860	acetyl-CoA C-acetyltransferase activity|mitochondrion|mitochondrial matrix|acetyl-CoA biosynthetic process|isoleucine catabolic process|fatty acid beta-oxidation|branched-chain amino acid catabolic process|coenzyme A metabolic process|coenzyme A biosynthetic process|C-acetyltransferase activity|potassium ion binding|cholesterol esterification|acetyl-CoA catabolic process|ketone body biosynthetic …	hsa00071,hsa00072,hsa00280,hsa00310,hsa00380,hsa00620,hsa00630,hsa00640,hsa00650,hsa00900,hsa04975	Fatty acid degradation|Synthesis and degradation of ketone bodies|Valine, leucine and isoleucine degradation|Lysine degradation|Tryptophan metabolism|Pyruvate metabolism|Glyoxylate and dicarboxylate metabolism|Propanoate metabolism|Butanoate metabolism|Terpenoid backbone biosynthesis|Fat digestion and absorption
ACBD6	1	180502195	180502949	755	*	1-180502194-180502949-[180502371-180502453]	167977	Promoter (<=1kb)	180269663	180502577	232915	2	XR_001737484.2	0	84320	acyl-CoA binding domain containing 6	GO:0000062,GO:0005515,GO:0005829,GO:0006637,GO:0008289	fatty-acyl-CoA binding|protein binding|cytosol|acyl-CoA metabolic process|lipid binding
ACD	16	67660623	67661348	726	*	16-67660622-67661348-[67660782-67660838]	93759	Promoter (<=1kb)	67657529	67660811	3283	2	XM_005256115.4	0	65057	ACD shelterin complex subunit and telomerase recruitment factor	GO:0000723,GO:0000781,GO:0000783,GO:0005515,GO:0005654,GO:0005697,GO:0006886,GO:0007004,GO:0016233,GO:0016604,GO:0031848,GO:0032202,GO:0032211,GO:0032212,GO:0042162,GO:0044877,GO:0051973,GO:0060381,GO:0070182,GO:0070187,GO:0070198,GO:0070200	telomere maintenance|chromosome, telomeric region|nuclear telomere cap complex|protein binding|nucleoplasm|telomerase holoenzyme complex|intracellular protein transport|telomere maintenance via telomerase|telomere capping|nuclear body|protection from non-homologous end joining at telomere|telomere assembly|negative regulation of telomere maintenance via telomerase|positive regulation of telomere …
ACE2	X	15610955	15612037	1083	*	X-15610954-15612037-[15611485-15611582]	115327	Intron (NR_126564.1/GS1-594A7.3, intron 1 of 1)	15561033	15607211	46179	2	NM_001389402.1	-3744	59272	angiotensin converting enzyme 2	GO:0001618,GO:0001817,GO:0002003,GO:0003051,GO:0003081,GO:0004175,GO:0004180,GO:0004181,GO:0005515,GO:0005576,GO:0005615,GO:0005737,GO:0005886,GO:0008237,GO:0008241,GO:0008270,GO:0009986,GO:0015827,GO:0016021,GO:0016324,GO:0019229,GO:0022898,GO:0031526,GO:0042127,GO:0045121,GO:0046718,GO:0046813,GO:0050727,GO:0051957,GO:0060452,GO:0070062,GO:0097746,GO:1903598,GO:1903779,GO:1905737,GO:2000272,GO:…	virus receptor activity|regulation of cytokine production|angiotensin maturation|angiotensin-mediated drinking behavior|regulation of systemic arterial blood pressure by renin-angiotensin|endopeptidase activity|carboxypeptidase activity|metallocarboxypeptidase activity|protein binding|extracellular region|extracellular space|cytoplasm|plasma membrane|metallopeptidase activity|peptidyl-dipeptidase…	hsa04614,hsa04974,hsa05171	Renin-angiotensin system|Protein digestion and absorption|Coronavirus disease - COVID-19
ACO1	9	32384594	32385231	638	*	9-32384593-32385231-[32384923-32384993]	110418	Promoter (<=1kb)	32384643	32454769	70127	1	NM_001278352.2	0	48	aconitase 1	GO:0003723,GO:0003994,GO:0005515,GO:0005737,GO:0005739,GO:0005783,GO:0005794,GO:0005829,GO:0006099,GO:0006101,GO:0006417,GO:0006879,GO:0009791,GO:0010040,GO:0030350,GO:0046872,GO:0047780,GO:0050892,GO:0051538,GO:0051539,GO:0070062	RNA binding|aconitate hydratase activity|protein binding|cytoplasm|mitochondrion|endoplasmic reticulum|Golgi apparatus|cytosol|tricarboxylic acid cycle|citrate metabolic process|regulation of translation|cellular iron ion homeostasis|post-embryonic development|response to iron(II) ion|iron-responsive element binding|metal ion binding|citrate dehydratase activity|intestinal absorption|3 iron, 4 su…	hsa00020,hsa00630	Citrate cycle (TCA cycle)|Glyoxylate and dicarboxylate metabolism
ACOT11	1	54543259	54544084	826	*	1-54543258-54544084-[54543743-54543782]	107151	Distal Intergenic	54548228	54610329	62102	1	NM_147161.4	-4144	26027	acyl-CoA thioesterase 11	GO:0005759,GO:0005829,GO:0006631,GO:0006637,GO:0008289,GO:0009266,GO:0009409,GO:0016290,GO:0035556,GO:0036042,GO:0047617,GO:0052689,GO:0070062,GO:0102991,GO:0120163	mitochondrial matrix|cytosol|fatty acid metabolic process|acyl-CoA metabolic process|lipid binding|response to temperature stimulus|response to cold|palmitoyl-CoA hydrolase activity|intracellular signal transduction|long-chain fatty acyl-CoA binding|acyl-CoA hydrolase activity|carboxylic ester hydrolase activity|extracellular exosome|myristoyl-CoA hydrolase activity|negative regulation of cold-in…
ACSF3	16	89123413	89124288	876	*	16-89123412-89124288-[89123911-89123918]	109407	Intron (XR_933238.2/ACSF3, intron 7 of 9)	89115462	89151348	35887	1	XM_017023022.1	7951	197322	acyl-CoA synthetase family member 3	GO:0005515,GO:0005524,GO:0005739,GO:0005759,GO:0006631,GO:0006633,GO:0016405,GO:0016878,GO:0031957,GO:0035338,GO:0090409,GO:0090410	protein binding|ATP binding|mitochondrion|mitochondrial matrix|fatty acid metabolic process|fatty acid biosynthetic process|CoA-ligase activity|acid-thiol ligase activity|very long-chain fatty acid-CoA ligase activity|long-chain fatty-acyl-CoA biosynthetic process|malonyl-CoA synthetase activity|malonate catabolic process	hsa00061,hsa00280	Fatty acid biosynthesis|Valine, leucine and isoleucine degradation
ACSS3	12	81078431	81080125	1695	*	12-81078430-81080125-[81078952-81078961]	168911	Promoter (<=1kb)	81078079	81261210	183132	1	NM_024560.4	352	79611	acyl-CoA synthetase short chain family member 3	GO:0003987,GO:0005515,GO:0005524,GO:0005739,GO:0005759,GO:0043231,GO:0046951,GO:0047760,GO:0050218	acetate-CoA ligase activity|protein binding|ATP binding|mitochondrion|mitochondrial matrix|intracellular membrane-bounded organelle|ketone body biosynthetic process|butyrate-CoA ligase activity|propionate-CoA ligase activity	hsa00640	Propanoate metabolism
ACTB	7	5529871	5530507	637	*	7-5529870-5530507-[5529970-5530158]	101263	Promoter (<=1kb)	5527148	5530601	3454	2	NM_001101.5	94	60	actin beta	GO:0000079,GO:0000785,GO:0001738,GO:0001895,GO:0005200,GO:0005515,GO:0005524,GO:0005615,GO:0005634,GO:0005654,GO:0005737,GO:0005829,GO:0005856,GO:0005884,GO:0005886,GO:0005911,GO:0005912,GO:0005925,GO:0007163,GO:0007409,GO:0015629,GO:0016020,GO:0016579,GO:0019894,GO:0019901,GO:0021762,GO:0022898,GO:0030027,GO:0030424,GO:0030957,GO:0031492,GO:0031982,GO:0032091,GO:0032991,GO:0034329,GO:0034333,GO:…	regulation of cyclin-dependent protein serine/threonine kinase activity|chromatin|morphogenesis of a polarized epithelium|retina homeostasis|structural constituent of cytoskeleton|protein binding|ATP binding|extracellular space|nucleus|nucleoplasm|cytoplasm|cytosol|cytoskeleton|actin filament|plasma membrane|cell-cell junction|adherens junction|focal adhesion|establishment or maintenance of cell …	hsa04015,hsa04145,hsa04210,hsa04390,hsa04510,hsa04520,hsa04530,hsa04611,hsa04670,hsa04714,hsa04810,hsa04919,hsa04921,hsa04971,hsa05014,hsa05100,hsa05110,hsa05130,hsa05131,hsa05132,hsa05135,hsa05164,hsa05205,hsa05225,hsa05410,hsa05412,hsa05414,hsa05416,hsa05418	Rap1 signaling pathway|Phagosome|Apoptosis|Hippo signaling pathway|Focal adhesion|Adherens junction|Tight junction|Platelet activation|Leukocyte transendothelial migration|Thermogenesis|Regulation of actin cytoskeleton|Thyroid hormone signaling pathway|Oxytocin signaling pathway|Gastric acid secretion|Amyotrophic lateral sclerosis|Bacterial invasion of epithelial cells|Vibrio cholerae infection|P…
ACTL8	1	17749863	17750654	792	*	1-17749862-17750654-[17750090-17750385]	99071	Distal Intergenic	17755333	17827063	71731	1	NM_030812.3	-4679	81569	actin like 8	GO:0005515,GO:0005737,GO:0005869,GO:0030855	protein binding|cytoplasm|dynactin complex|epithelial cell differentiation
ACTN1	14	68950254	68951681	1428	*	14-68950253-68951681-[68951320-68951351]	149539	Intron (XM_017021725.1/ACTN1, intron 1 of 20)	68874302	68937178	62877	2	XM_017021721.2	-13076	87	actinin alpha 1	GO:0001725,GO:0001726,GO:0002576,GO:0003725,GO:0005178,GO:0005509,GO:0005515,GO:0005576,GO:0005615,GO:0005737,GO:0005829,GO:0005884,GO:0005886,GO:0005903,GO:0005911,GO:0005916,GO:0005925,GO:0007015,GO:0017166,GO:0030018,GO:0030168,GO:0030220,GO:0030374,GO:0031093,GO:0031143,GO:0036344,GO:0042803,GO:0042981,GO:0042995,GO:0044325,GO:0045893,GO:0048041,GO:0051015,GO:0051017,GO:0051271,GO:0051639,GO:…	stress fiber|ruffle|platelet degranulation|double-stranded RNA binding|integrin binding|calcium ion binding|protein binding|extracellular region|extracellular space|cytoplasm|cytosol|actin filament|plasma membrane|brush border|cell-cell junction|fascia adherens|focal adhesion|actin filament organization|vinculin binding|Z disc|platelet activation|platelet formation|nuclear receptor coactivator ac…	hsa04510,hsa04520,hsa04530,hsa04670,hsa04810,hsa05131,hsa05146,hsa05203,hsa05322	Focal adhesion|Adherens junction|Tight junction|Leukocyte transendothelial migration|Regulation of actin cytoskeleton|Shigellosis|Amoebiasis|Viral carcinogenesis|Systemic lupus erythematosus
ACTR3B	7	152970380	152971494	1115	*	7-152970379-152971494-[152970826-152970905]	95389	Intron (XM_017012460.1/ACTR3B, intron 9 of 10)	152800530	152855378	54849	1	XM_017012465.1	169850	57180	actin related protein 3B	GO:0003674,GO:0005524,GO:0005737,GO:0005856,GO:0008150,GO:0042995,GO:0051015,GO:0070062	molecular_function|ATP binding|cytoplasm|cytoskeleton|biological_process|cell projection|actin filament binding|extracellular exosome	hsa04144,hsa04530,hsa04666,hsa04810,hsa05100,hsa05130,hsa05131,hsa05132,hsa05135	Endocytosis|Tight junction|Fc gamma R-mediated phagocytosis|Regulation of actin cytoskeleton|Bacterial invasion of epithelial cells|Pathogenic Escherichia coli infection|Shigellosis|Salmonella infection|Yersinia infection
ACYP1	14	75069209	75070276	1068	*	14-75069208-75070276-[75069447-75069573]	155701	Promoter (<=1kb)	75053243	75069490	16248	2	NM_001302617.2	0	97	acylphosphatase 1	GO:0003998,GO:0006796	acylphosphatase activity|phosphate-containing compound metabolic process	hsa00620	Pyruvate metabolism
ADAM17	2	9554997	9555907	911	*	2-9554996-9555907-[9555298-9555307]	99671	Promoter (<=1kb)	9488486	9555830	67345	2	NM_001382777.1	0	6868	ADAM metallopeptidase domain 17	GO:0001666,GO:0001934,GO:0002446,GO:0002467,GO:0002690,GO:0004175,GO:0004222,GO:0005112,GO:0005138,GO:0005178,GO:0005515,GO:0005737,GO:0005829,GO:0005886,GO:0005887,GO:0005911,GO:0005925,GO:0006508,GO:0006509,GO:0007155,GO:0007173,GO:0007219,GO:0007220,GO:0008233,GO:0008237,GO:0008284,GO:0009986,GO:0010820,GO:0015629,GO:0016020,GO:0016324,GO:0016485,GO:0017124,GO:0030165,GO:0030183,GO:0030307,GO:…	response to hypoxia|positive regulation of protein phosphorylation|neutrophil mediated immunity|germinal center formation|positive regulation of leukocyte chemotaxis|endopeptidase activity|metalloendopeptidase activity|Notch binding|interleukin-6 receptor binding|integrin binding|protein binding|cytoplasm|cytosol|plasma membrane|integral component of plasma membrane|cell-cell junction|focal adhes…	hsa04330,hsa05010,hsa05120,hsa05171	Notch signaling pathway|Alzheimer disease|Epithelial cell signaling in Helicobacter pylori infection|Coronavirus disease - COVID-19
ADAM19	5	157575233	157576103	871	*	5-157575232-157576103-[157575632-157575821]	176433	Promoter (<=1kb)	157477304	157575775	98472	2	NM_033274.5	0	8728	ADAM metallopeptidase domain 19	GO:0001890,GO:0004222,GO:0005515,GO:0005634,GO:0005794,GO:0005886,GO:0006509,GO:0010628,GO:0016021,GO:0016485,GO:0017124,GO:0030198,GO:0042987,GO:0046872,GO:0062023,GO:1902945,GO:2000049	placenta development|metalloendopeptidase activity|protein binding|nucleus|Golgi apparatus|plasma membrane|membrane protein ectodomain proteolysis|positive regulation of gene expression|integral component of membrane|protein processing|SH3 domain binding|extracellular matrix organization|amyloid precursor protein catabolic process|metal ion binding|collagen-containing extracellular matrix|metallo…
ADAMTS3	4	72362085	72363477	1393	*	4-72362084-72363477-[72362368-72362377]	131097	Intron (XM_011532421.2/ADAMTS3, intron 4 of 21)	72280969	72568005	287037	2	XM_011532421.2	204528	9508	ADAM metallopeptidase with thrombospondin type 1 motif 3	GO:0001701,GO:0004175,GO:0004222,GO:0005515,GO:0005576,GO:0005615,GO:0008201,GO:0008270,GO:0010573,GO:0016485,GO:0030198,GO:0030199,GO:0030574,GO:0031012,GO:0032964,GO:0062023,GO:0070062,GO:0097435,GO:1900748	in utero embryonic development|endopeptidase activity|metalloendopeptidase activity|protein binding|extracellular region|extracellular space|heparin binding|zinc ion binding|vascular endothelial growth factor production|protein processing|extracellular matrix organization|collagen fibril organization|collagen catabolic process|extracellular matrix|collagen biosynthetic process|collagen-containing…
ADAMTSL1	9	17855826	17857164	1339	*	9-17855825-17857164-[17856084-17856093]	124433	Distal Intergenic	17906515	18910950	1004436	1	XM_011518064.3	-49351	92949	ADAMTS like 1	GO:0004222,GO:0005788,GO:0006508,GO:0030198,GO:0031012	metalloendopeptidase activity|endoplasmic reticulum lumen|proteolysis|extracellular matrix organization|extracellular matrix
ADAMTSL3	15	83699108	83700183	1076	*	15-83699107-83700183-[83699543-83699635]	101720	Intron (XM_024450000.1/ADAMTSL3, intron 2 of 18)	83694294	84039835	345542	1	XM_017022435.1	4814	57188	ADAMTS like 3	GO:0004222,GO:0005515,GO:0006508,GO:0030198,GO:0031012,GO:0043231	metalloendopeptidase activity|protein binding|proteolysis|extracellular matrix organization|extracellular matrix|intracellular membrane-bounded organelle
ADAP2	17	30917903	30918785	883	*	17-30917902-30918785-[30918515-30918522]	96973	Distal Intergenic	30921904	30959398	37495	1	XM_024450835.1	-3119	55803	ArfGAP with dual PH domains 2	GO:0005096,GO:0005515,GO:0005546,GO:0005547,GO:0005737,GO:0005740,GO:0005886,GO:0007507,GO:0030674,GO:0043231,GO:0043325,GO:0043533,GO:0043547,GO:0046872,GO:0048017	GTPase activator activity|protein binding|phosphatidylinositol-4,5-bisphosphate binding|phosphatidylinositol-3,4,5-trisphosphate binding|cytoplasm|mitochondrial envelope|plasma membrane|heart development|protein-macromolecule adaptor activity|intracellular membrane-bounded organelle|phosphatidylinositol-3,4-bisphosphate binding|inositol 1,3,4,5 tetrakisphosphate binding|positive regulation of GTP…
ADCK1	14	77786120	77787263	1144	*	14-77786119-77787263-[77786697-77786698]	95521	Distal Intergenic	77800064	77902747	102684	1	XM_011536987.2	-12801	57143	aarF domain containing kinase 1	GO:0004674,GO:0005524,GO:0005576,GO:0005743,GO:0006468,GO:0007005,GO:0010637,GO:0032592,GO:0055088,GO:1903852	protein serine/threonine kinase activity|ATP binding|extracellular region|mitochondrial inner membrane|protein phosphorylation|mitochondrion organization|negative regulation of mitochondrial fusion|integral component of mitochondrial membrane|lipid homeostasis|positive regulation of cristae formation
ADCK1	14	77870513	77871417	905	*	14-77870512-77871417-[77871081-77871089]	99907	Intron (XM_011536987.2/ADCK1, intron 4 of 7)	77850778	77933952	83175	1	XM_017021477.1	19735	57143	aarF domain containing kinase 1	GO:0004674,GO:0005524,GO:0005576,GO:0005743,GO:0006468,GO:0007005,GO:0010637,GO:0032592,GO:0055088,GO:1903852	protein serine/threonine kinase activity|ATP binding|extracellular region|mitochondrial inner membrane|protein phosphorylation|mitochondrion organization|negative regulation of mitochondrial fusion|integral component of mitochondrial membrane|lipid homeostasis|positive regulation of cristae formation
ADGRB1	8	142543886	142544526	641	*	8-142543885-142544526-[142544058-142544371]	119937	3' UTR	142510698	142545007	34310	1	NM_001391988.1	33188	575	adhesion G protein-coupled receptor B1	GO:0001530,GO:0001786,GO:0001891,GO:0004930,GO:0005515,GO:0005615,GO:0005886,GO:0005887,GO:0005911,GO:0005925,GO:0006910,GO:0007155,GO:0007165,GO:0007166,GO:0007186,GO:0007189,GO:0007409,GO:0007422,GO:0007517,GO:0008285,GO:0010596,GO:0014069,GO:0016021,GO:0016525,GO:0030165,GO:0030425,GO:0031397,GO:0042177,GO:0043197,GO:0043277,GO:0043652,GO:0045087,GO:0048167,GO:0048471,GO:0050829,GO:0051965,GO:…	lipopolysaccharide binding|phosphatidylserine binding|phagocytic cup|G protein-coupled receptor activity|protein binding|extracellular space|plasma membrane|integral component of plasma membrane|cell-cell junction|focal adhesion|phagocytosis, recognition|cell adhesion|signal transduction|cell surface receptor signaling pathway|G protein-coupled receptor signaling pathway|adenylate cyclase-activat…	hsa04115	p53 signaling pathway
ADGRF3	2	26345403	26345930	528	*	2-26345402-26345930-[26345764-26345879]	121483	Promoter (<=1kb)	26308175	26345811	37637	2	NM_001321975.2	0	165082	adhesion G protein-coupled receptor F3	GO:0004930,GO:0007166,GO:0007186,GO:0016021	G protein-coupled receptor activity|cell surface receptor signaling pathway|G protein-coupled receptor signaling pathway|integral component of membrane
ADGRF5	6	46955772	46956874	1103	*	6-46955771-46956874-[46956331-46956339]	94579	Promoter (<=1kb)	46852593	46954954	102362	2	XM_005248893.3	-818	221395	adhesion G protein-coupled receptor F5	GO:0003094,GO:0004930,GO:0005515,GO:0005886,GO:0006112,GO:0007166,GO:0007186,GO:0009986,GO:0016021,GO:0031410,GO:0042593,GO:0043031,GO:0043129,GO:0045177,GO:0045444,GO:0048821,GO:0061626,GO:0071073	glomerular filtration|G protein-coupled receptor activity|protein binding|plasma membrane|energy reserve metabolic process|cell surface receptor signaling pathway|G protein-coupled receptor signaling pathway|cell surface|integral component of membrane|cytoplasmic vesicle|glucose homeostasis|negative regulation of macrophage activation|surfactant homeostasis|apical part of cell|fat cell differenti…
ADGRL2	1	82194962	82196122	1161	*	1-82194961-82196122-[82195505-82195512]	133567	Distal Intergenic	81802453	81993932	191480	1	NM_001366007.2	392509	23266	adhesion G protein-coupled receptor L2	GO:0004930,GO:0005887,GO:0007166,GO:0007186,GO:0007189,GO:0007420,GO:0009617,GO:0016021,GO:0016524,GO:0030246,GO:0043005,GO:0050808,GO:0051965,GO:0098978,GO:0099055	G protein-coupled receptor activity|integral component of plasma membrane|cell surface receptor signaling pathway|G protein-coupled receptor signaling pathway|adenylate cyclase-activating G protein-coupled receptor signaling pathway|brain development|response to bacterium|integral component of membrane|latrotoxin receptor activity|carbohydrate binding|neuron projection|synapse organization|positi…
ADHFE1	8	66431887	66433066	1180	*	8-66431886-66433066-[66432208-66432378]	96818	Promoter (<=1kb)	66432504	66468907	36404	1	NM_144650.3	0	137872	alcohol dehydrogenase iron containing 1	GO:0004022,GO:0005739,GO:0005759,GO:0006103,GO:0006539,GO:0046872,GO:0047988,GO:0055114	alcohol dehydrogenase (NAD+) activity|mitochondrion|mitochondrial matrix|2-oxoglutarate metabolic process|glutamate catabolic process via 2-oxoglutarate|metal ion binding|hydroxyacid-oxoacid transhydrogenase activity|oxidation-reduction process
ADK	10	74151150	74151643	494	*	10-74151149-74151643-[74151165-74151594]	110201	Promoter (<=1kb)	74151185	74528511	377327	1	XM_017015704.1	0	132	adenosine kinase	GO:0003723,GO:0004001,GO:0005524,GO:0005634,GO:0005654,GO:0005829,GO:0005886,GO:0006166,GO:0006175,GO:0009156,GO:0016310,GO:0043101,GO:0044209,GO:0046872	RNA binding|adenosine kinase activity|ATP binding|nucleus|nucleoplasm|cytosol|plasma membrane|purine ribonucleoside salvage|dATP biosynthetic process|ribonucleoside monophosphate biosynthetic process|phosphorylation|purine-containing compound salvage|AMP salvage|metal ion binding	hsa00230	Purine metabolism
ADM	11	10304910	10305772	863	*	11-10304909-10305772-[10305274-10305293]	204472	Promoter (<=1kb)	10305073	10307397	2325	1	NM_001124.3	0	133	adrenomedullin	GO:0001570,GO:0001666,GO:0001843,GO:0002026,GO:0002031,GO:0003073,GO:0005102,GO:0005179,GO:0005576,GO:0005615,GO:0005737,GO:0006954,GO:0007165,GO:0007186,GO:0007189,GO:0007204,GO:0007507,GO:0007565,GO:0007568,GO:0008209,GO:0008284,GO:0008285,GO:0009409,GO:0009611,GO:0010460,GO:0031100,GO:0031102,GO:0031623,GO:0031700,GO:0032496,GO:0032868,GO:0035809,GO:0042475,GO:0042594,GO:0043065,GO:0043116,GO:…	vasculogenesis|response to hypoxia|neural tube closure|regulation of the force of heart contraction|G protein-coupled receptor internalization|regulation of systemic arterial blood pressure|signaling receptor binding|hormone activity|extracellular region|extracellular space|cytoplasm|inflammatory response|signal transduction|G protein-coupled receptor signaling pathway|adenylate cyclase-activatin…	hsa04080,hsa04270	Neuroactive ligand-receptor interaction|Vascular smooth muscle contraction
ADORA2B	17	15945358	15946119	762	*	17-15945357-15946119-[15945499-15945753]	110699	Promoter (<=1kb)	15945519	15975746	30228	1	XM_017024197.2	0	136	adenosine A2b receptor	GO:0000187,GO:0001609,GO:0001973,GO:0005515,GO:0005886,GO:0005887,GO:0006968,GO:0007186,GO:0007190,GO:0007254,GO:0007588,GO:0044267	activation of MAPK activity|G protein-coupled adenosine receptor activity|G protein-coupled adenosine receptor signaling pathway|protein binding|plasma membrane|integral component of plasma membrane|cellular defense response|G protein-coupled receptor signaling pathway|activation of adenylate cyclase activity|JNK cascade|excretion|cellular protein metabolic process	hsa04015,hsa04020,hsa04080,hsa04270,hsa05034	Rap1 signaling pathway|Calcium signaling pathway|Neuroactive ligand-receptor interaction|Vascular smooth muscle contraction|Alcoholism
ADPRH	3	119584908	119585834	927	*	3-119584907-119585834-[119585226-119585233]	95056	Intron (NM_001125.4/ADPRH, intron 3 of 4)	119579492	119589945	10454	1	NM_001391992.1	5416	141	ADP-ribosylarginine hydrolase	GO:0000287,GO:0003875,GO:0005096,GO:0005515,GO:0005615,GO:0005776,GO:0005829,GO:0006464,GO:0006886,GO:0030955,GO:0051725,GO:0055037,GO:0090630,GO:2000785	magnesium ion binding|ADP-ribosylarginine hydrolase activity|GTPase activator activity|protein binding|extracellular space|autophagosome|cytosol|cellular protein modification process|intracellular protein transport|potassium ion binding|protein de-ADP-ribosylation|recycling endosome|activation of GTPase activity|regulation of autophagosome assembly
AFF2	X	148987182	148988069	888	*	X-148987181-148988069-[148987520-148987528]	123383	Exon (NM_001169122.2/AFF2, exon 19 of 20)	148719091	149000663	281573	1	NM_001170628.1	268091	2334	AF4/FMR2 family member 2	GO:0002151,GO:0006397,GO:0007420,GO:0007611,GO:0008380,GO:0010468,GO:0010629,GO:0016607,GO:0032783,GO:0035063,GO:0043484	G-quadruplex RNA binding|mRNA processing|brain development|learning or memory|RNA splicing|regulation of gene expression|negative regulation of gene expression|nuclear speck|super elongation complex|nuclear speck organization|regulation of RNA splicing
AFF3	2	100004795	100005938	1144	*	2-100004794-100005938-[100005421-100005423]	117764	Intron (NM_001025108.2/AFF3, intron 6 of 23)	99547714	100104704	556991	2	XM_011511174.3	98766	3899	AF4/FMR2 family member 3	GO:0003690,GO:0003700,GO:0005634,GO:0005654,GO:0005829,GO:0006355,GO:0010468,GO:0016604,GO:0032783,GO:0034612,GO:0035116	double-stranded DNA binding|DNA-binding transcription factor activity|nucleus|nucleoplasm|cytosol|regulation of transcription, DNA-templated|regulation of gene expression|nuclear body|super elongation complex|response to tumor necrosis factor|embryonic hindlimb morphogenesis
AGXT	2	240875568	240876398	831	*	2-240875567-240876398-[240875796-240875805]	93727	Exon (NM_000030.3/AGXT, exon 8 of 11)	240868824	240880500	11677	1	NM_000030.3	6744	189	alanine--glyoxylate and serine--pyruvate aminotransferase	GO:0004760,GO:0005515,GO:0005759,GO:0005777,GO:0005782,GO:0005829,GO:0006625,GO:0008453,GO:0008483,GO:0009436,GO:0016597,GO:0019265,GO:0019448,GO:0030170,GO:0034641,GO:0042802,GO:0042803,GO:0042853,GO:0042866,GO:0043231,GO:0043621,GO:0046487,GO:0051384,GO:0051591	serine-pyruvate transaminase activity|protein binding|mitochondrial matrix|peroxisome|peroxisomal matrix|cytosol|protein targeting to peroxisome|alanine-glyoxylate transaminase activity|transaminase activity|glyoxylate catabolic process|amino acid binding|glycine biosynthetic process, by transamination of glyoxylate|L-cysteine catabolic process|pyridoxal phosphate binding|cellular nitrogen compou…	hsa00250,hsa00260,hsa00630,hsa04146	Alanine, aspartate and glutamate metabolism|Glycine, serine and threonine metabolism|Glyoxylate and dicarboxylate metabolism|Peroxisome
AHNAK2	14	104968871	104969402	532	*	14-104968870-104969402-[104968959-104969331]	95052	Promoter (1-2kb)	104937253	104970507	33255	2	NM_001350929.2	1105	113146	AHNAK nucleoprotein 2	GO:0001778,GO:0005515,GO:0005634,GO:0005737,GO:0005829,GO:0005886,GO:0030018,GO:0030315,GO:0030659,GO:0042383,GO:0043034,GO:0043484	plasma membrane repair|protein binding|nucleus|cytoplasm|cytosol|plasma membrane|Z disc|T-tubule|cytoplasmic vesicle membrane|sarcolemma|costamere|regulation of RNA splicing	hsa05132	Salmonella infection
AHSA1	14	77462160	77462972	813	*	14-77462159-77462972-[77462759-77462766]	108592	5' UTR	77458093	77469472	11380	1	NM_012111.3	4067	10598	activator of HSP90 ATPase activity 1	GO:0001671,GO:0005515,GO:0005783,GO:0005829,GO:0006457,GO:0016032,GO:0032781,GO:0045296,GO:0051087,GO:0051879,GO:0070062	ATPase activator activity|protein binding|endoplasmic reticulum|cytosol|protein folding|viral process|positive regulation of ATPase activity|cadherin binding|chaperone binding|Hsp90 protein binding|extracellular exosome
AIFM2	10	70127795	70128389	595	*	10-70127794-70128389-[70128103-70128318]	97183	Intron (NM_001198696.2/AIFM2, intron 1 of 8)	70112271	70132825	20555	2	NM_001198696.2	4436	84883	apoptosis inducing factor mitochondria associated 2	GO:0003677,GO:0004174,GO:0005515,GO:0005615,GO:0005634,GO:0005737,GO:0005739,GO:0005741,GO:0005811,GO:0005829,GO:0005886,GO:0006743,GO:0008637,GO:0016021,GO:0016655,GO:0022904,GO:0042981,GO:0043065,GO:0050660,GO:0110076,GO:1900407	DNA binding|electron-transferring-flavoprotein dehydrogenase activity|protein binding|extracellular space|nucleus|cytoplasm|mitochondrion|mitochondrial outer membrane|lipid droplet|cytosol|plasma membrane|ubiquinone metabolic process|apoptotic mitochondrial changes|integral component of membrane|oxidoreductase activity, acting on NAD(P)H, quinone or similar compound as acceptor|respiratory electr…	hsa04115	p53 signaling pathway
AKAP9	7	91954432	91955442	1011	*	7-91954431-91955442-[91954885-91955029]	97229	Intron (NM_005751.5/AKAP9, intron 1 of 49)	91940867	92112908	172042	1	XM_024446631.1	13565	10142	A-kinase anchoring protein 9	GO:0000086,GO:0003677,GO:0005102,GO:0005515,GO:0005794,GO:0005795,GO:0005801,GO:0005813,GO:0005829,GO:0005856,GO:0007020,GO:0007165,GO:0007268,GO:0008076,GO:0010389,GO:0015459,GO:0031116,GO:0033138,GO:0034237,GO:0043231,GO:0044325,GO:0051661,GO:0060090,GO:0060306,GO:0060307,GO:0061337,GO:0071320,GO:0086091,GO:0097060,GO:0097711,GO:0098909,GO:0098962,GO:0098978,GO:1901018,GO:1903358	G2/M transition of mitotic cell cycle|DNA binding|signaling receptor binding|protein binding|Golgi apparatus|Golgi stack|cis-Golgi network|centrosome|cytosol|cytoskeleton|microtubule nucleation|signal transduction|chemical synaptic transmission|voltage-gated potassium channel complex|regulation of G2/M transition of mitotic cell cycle|potassium channel regulator activity|positive regulation of mi…
AKNA	9	114401455	114402413	959	*	9-114401454-114402413-[114401942-114401946]	123179	Promoter (2-3kb)	114336127	114398498	62372	2	XM_005252244.2	-2957	80709	AT-hook transcription factor	GO:0001650,GO:0001837,GO:0003677,GO:0005515,GO:0005654,GO:0005813,GO:0005814,GO:0005829,GO:0005874,GO:0016020,GO:0021849,GO:0043231,GO:0045944,GO:0050727,GO:0060232,GO:0060234	fibrillar center|epithelial to mesenchymal transition|DNA binding|protein binding|nucleoplasm|centrosome|centriole|cytosol|microtubule|membrane|neuroblast division in subventricular zone|intracellular membrane-bounded organelle|positive regulation of transcription by RNA polymerase II|regulation of inflammatory response|delamination|neuroblast delamination
AKNA	9	114397551	114398064	514	*	9-114397550-114398064-[114397647-114397921]	113711	Promoter (<=1kb)	114336127	114398464	62338	2	XM_005252245.1	400	80709	AT-hook transcription factor	GO:0001650,GO:0001837,GO:0003677,GO:0005515,GO:0005654,GO:0005813,GO:0005814,GO:0005829,GO:0005874,GO:0016020,GO:0021849,GO:0043231,GO:0045944,GO:0050727,GO:0060232,GO:0060234	fibrillar center|epithelial to mesenchymal transition|DNA binding|protein binding|nucleoplasm|centrosome|centriole|cytosol|microtubule|membrane|neuroblast division in subventricular zone|intracellular membrane-bounded organelle|positive regulation of transcription by RNA polymerase II|regulation of inflammatory response|delamination|neuroblast delamination
ALCAM	3	105432224	105433471	1248	*	3-105432223-105433471-[105432877-105432884]	98360	Intron (NM_001243283.2/ALCAM, intron 1 of 2)	105366909	105576900	209992	1	NM_001627.4	65315	214	activated leukocyte cell adhesion molecule	GO:0001772,GO:0002250,GO:0005102,GO:0005515,GO:0005887,GO:0005925,GO:0007155,GO:0007157,GO:0007165,GO:0008045,GO:0009897,GO:0030424,GO:0030425,GO:0031226,GO:0031290,GO:0042101,GO:0042802,GO:0043025,GO:0048846,GO:0070062,GO:1990138	immunological synapse|adaptive immune response|signaling receptor binding|protein binding|integral component of plasma membrane|focal adhesion|cell adhesion|heterophilic cell-cell adhesion via plasma membrane cell adhesion molecules|signal transduction|motor neuron axon guidance|external side of plasma membrane|axon|dendrite|intrinsic component of plasma membrane|retinal ganglion cell axon guidan…	hsa04514	Cell adhesion molecules
ALDH2	12	111733594	111734106	513	*	12-111733593-111734106-[111733776-111733785]	103851	Exon (NM_001136538.2/ACAD10, exon 12 of 22)	111766933	111817532	50600	1	NM_000690.4	-32827	217	aldehyde dehydrogenase 2 family member	GO:0004029,GO:0004030,GO:0005759,GO:0005975,GO:0006066,GO:0006068,GO:0006069,GO:0009055,GO:0022900,GO:0043878,GO:0051287,GO:0070062	aldehyde dehydrogenase (NAD+) activity|aldehyde dehydrogenase [NAD(P)+] activity|mitochondrial matrix|carbohydrate metabolic process|alcohol metabolic process|ethanol catabolic process|ethanol oxidation|electron transfer activity|electron transport chain|glyceraldehyde-3-phosphate dehydrogenase (NAD+) (non-phosphorylating) activity|NAD binding|extracellular exosome	hsa00010,hsa00053,hsa00071,hsa00280,hsa00310,hsa00330,hsa00340,hsa00380,hsa00410,hsa00561,hsa00620,hsa00770	Glycolysis / Gluconeogenesis|Ascorbate and aldarate metabolism|Fatty acid degradation|Valine, leucine and isoleucine degradation|Lysine degradation|Arginine and proline metabolism|Histidine metabolism|Tryptophan metabolism|beta-Alanine metabolism|Glycerolipid metabolism|Pyruvate metabolism|Pantothenate and CoA biosynthesis
ALDOAP1	3	52175979	52176789	811	*	3-52175978-52176789-[52176200-52176445]	103532	Distal Intergenic	52193045	52194991	1947	1	ALDOAP1	-16256	NA	NA	NA	NA	NA	NA	NA
ALG12	22	49909690	49910331	642	*	22-49909689-49910331-[49910011-49910224]	93942	Exon (XM_017028936.1/ALG12, exon 5 of 10)	49900229	49918438	18210	2	NM_024105.4	8107	79087	ALG12 alpha-1,6-mannosyltransferase	GO:0000009,GO:0000030,GO:0005783,GO:0005788,GO:0005789,GO:0006457,GO:0006487,GO:0006488,GO:0016020,GO:0016021,GO:0052824,GO:0052917,GO:0097502	alpha-1,6-mannosyltransferase activity|mannosyltransferase activity|endoplasmic reticulum|endoplasmic reticulum lumen|endoplasmic reticulum membrane|protein folding|protein N-linked glycosylation|dolichol-linked oligosaccharide biosynthetic process|membrane|integral component of membrane|dolichyl-pyrophosphate Man7GlcNAc2 alpha-1,6-mannosyltransferase activity|dol-P-Man:Man(7)GlcNAc(2)-PP-Dol alp…	hsa00510,hsa00513	N-Glycan biosynthesis|Various types of N-glycan biosynthesis
ALK	2	29224571	29225511	941	*	2-29224570-29225511-[29224888-29224891]	111289	Promoter (<=1kb)	29190992	29225540	34549	2	XM_024452779.1	29	238	ALK receptor tyrosine kinase	GO:0000187,GO:0004704,GO:0004713,GO:0004714,GO:0005515,GO:0005524,GO:0005886,GO:0005887,GO:0007165,GO:0007169,GO:0007275,GO:0016310,GO:0018108,GO:0021766,GO:0030534,GO:0032991,GO:0033674,GO:0036269,GO:0038061,GO:0042127,GO:0042802,GO:0042981,GO:0043235,GO:0045664,GO:0046777,GO:0048666,GO:0050995,GO:0051092,GO:0060159,GO:0070062,GO:0090648,GO:0097009,GO:1900006	activation of MAPK activity|NF-kappaB-inducing kinase activity|protein tyrosine kinase activity|transmembrane receptor protein tyrosine kinase activity|protein binding|ATP binding|plasma membrane|integral component of plasma membrane|signal transduction|transmembrane receptor protein tyrosine kinase signaling pathway|multicellular organism development|phosphorylation|peptidyl-tyrosine phosphoryla…	hsa05200,hsa05223,hsa05235	Pathways in cancer|Non-small cell lung cancer|PD-L1 expression and PD-1 checkpoint pathway in cancer
ALKBH2	12	109081958	109082615	658	*	12-109081957-109082615-[109082100-109082559]	110551	Exon (NM_001301175.2/USP30, exon 12 of 16)	109088189	109093472	5284	2	NM_001001655.3	10857	121642	alkB homolog 2, alpha-ketoglutarate dependent dioxygenase	GO:0005515,GO:0005654,GO:0006307,GO:0008198,GO:0035511,GO:0043734,GO:0051747,GO:0070989,GO:0080111,GO:0103053	protein binding|nucleoplasm|DNA dealkylation involved in DNA repair|ferrous iron binding|oxidative DNA demethylation|DNA-N1-methyladenine dioxygenase activity|cytosine C-5 DNA demethylase activity|oxidative demethylation|DNA demethylation|1-ethyladenine demethylase activity
ALKBH5	17	18187382	18188424	1043	*	17-18187381-18188424-[18187996-18188005]	117782	Intron (NM_017758.4/ALKBH5, intron 1 of 3)	18183828	18209954	26127	1	NM_017758.4	3554	54890	alkB homolog 5, RNA demethylase	GO:0001666,GO:0003723,GO:0005634,GO:0005654,GO:0005794,GO:0005829,GO:0006307,GO:0006397,GO:0006406,GO:0007283,GO:0016607,GO:0016706,GO:0030154,GO:0035515,GO:0035553,GO:0043488,GO:0046872,GO:1990931	response to hypoxia|RNA binding|nucleus|nucleoplasm|Golgi apparatus|cytosol|DNA dealkylation involved in DNA repair|mRNA processing|mRNA export from nucleus|spermatogenesis|nuclear speck|2-oxoglutarate-dependent dioxygenase activity|cell differentiation|oxidative RNA demethylase activity|oxidative single-stranded RNA demethylation|regulation of mRNA stability|metal ion binding|RNA N6-methyladenos…
ALPL	1	21491795	21492868	1074	*	1-21491794-21492868-[21492240-21492365]	129030	Distal Intergenic	21508984	21578410	69427	1	NM_001369804.2	-16116	249	alkaline phosphatase, biomineralization associated	GO:0001501,GO:0001649,GO:0001958,GO:0003006,GO:0004035,GO:0005515,GO:0005576,GO:0005886,GO:0016020,GO:0016311,GO:0016462,GO:0031012,GO:0031225,GO:0032496,GO:0033280,GO:0046677,GO:0046872,GO:0051384,GO:0065010,GO:0070062,GO:0071407,GO:0071529	skeletal system development|osteoblast differentiation|endochondral ossification|developmental process involved in reproduction|alkaline phosphatase activity|protein binding|extracellular region|plasma membrane|membrane|dephosphorylation|pyrophosphatase activity|extracellular matrix|anchored component of membrane|response to lipopolysaccharide|response to vitamin D|response to antibiotic|metal io…	hsa00730,hsa00790	Thiamine metabolism|Folate biosynthesis
AMPD3	11	10473667	10474437	771	*	11-10473666-10474437-[10474188-10474195]	149337	Intron (NM_001172431.2/AMPD3, intron 2 of 13)	10461131	10507579	46449	1	NM_001172430.1	12536	272	adenosine monophosphate deaminase 3	GO:0003876,GO:0005515,GO:0005576,GO:0005829,GO:0006188,GO:0006196,GO:0032264,GO:0034774,GO:0043101,GO:0043312,GO:0046033,GO:0046872,GO:1904813	AMP deaminase activity|protein binding|extracellular region|cytosol|IMP biosynthetic process|AMP catabolic process|IMP salvage|secretory granule lumen|purine-containing compound salvage|neutrophil degranulation|AMP metabolic process|metal ion binding|ficolin-1-rich granule lumen	hsa00230	Purine metabolism
AMPD3	11	10393961	10395155	1195	*	11-10393960-10395155-[10394513-10394521]	161110	Intron (NR_103765.1/CAND1.11, intron 2 of 3)	10450388	10507579	57192	1	NM_001172431.2	-55233	272	adenosine monophosphate deaminase 3	GO:0003876,GO:0005515,GO:0005576,GO:0005829,GO:0006188,GO:0006196,GO:0032264,GO:0034774,GO:0043101,GO:0043312,GO:0046033,GO:0046872,GO:1904813	AMP deaminase activity|protein binding|extracellular region|cytosol|IMP biosynthetic process|AMP catabolic process|IMP salvage|secretory granule lumen|purine-containing compound salvage|neutrophil degranulation|AMP metabolic process|metal ion binding|ficolin-1-rich granule lumen	hsa00230	Purine metabolism
AMPH	7	38582886	38583630	745	*	7-38582885-38583630-[38583174-38583305]	108480	Intron (XM_006715689.4/AMPH, intron 1 of 19)	38383704	38631373	247670	2	NM_001635.4	47743	273	amphiphysin	GO:0005515,GO:0005543,GO:0005829,GO:0005886,GO:0006897,GO:0007268,GO:0008021,GO:0015629,GO:0030672,GO:0031256,GO:0048488,GO:0061024	protein binding|phospholipid binding|cytosol|plasma membrane|endocytosis|chemical synaptic transmission|synaptic vesicle|actin cytoskeleton|synaptic vesicle membrane|leading edge membrane|synaptic vesicle endocytosis|membrane organization	hsa04144,hsa04666	Endocytosis|Fc gamma R-mediated phagocytosis
ANG	14	20683564	20684278	715	*	14-20683563-20684278-[20683902-20683914]	163506	Promoter (<=1kb)	20684177	20694186	10010	1	NM_001145.4	0	283	angiogenin	GO:0001525,GO:0001541,GO:0001556,GO:0001666,GO:0001890,GO:0001938,GO:0003677,GO:0003779,GO:0004519,GO:0004540,GO:0005102,GO:0005507,GO:0005515,GO:0005576,GO:0005604,GO:0005615,GO:0005634,GO:0005694,GO:0005730,GO:0006651,GO:0007154,GO:0007202,GO:0008201,GO:0009303,GO:0009725,GO:0015629,GO:0016477,GO:0017148,GO:0019731,GO:0019843,GO:0030041,GO:0030426,GO:0031410,GO:0032148,GO:0032311,GO:0032431,GO:…	angiogenesis|ovarian follicle development|oocyte maturation|response to hypoxia|placenta development|positive regulation of endothelial cell proliferation|DNA binding|actin binding|endonuclease activity|ribonuclease activity|signaling receptor binding|copper ion binding|protein binding|extracellular region|basement membrane|extracellular space|nucleus|chromosome|nucleolus|diacylglycerol biosynthe…	hsa05014	Amyotrophic lateral sclerosis
ANGPT1	8	107301439	107302524	1086	*	8-107301438-107302524-[107302003-107302012]	151984	Intron (NM_001314051.2/ANGPT1, intron 4 of 7)	107249482	107336522	87041	2	NM_001314051.2	33998	284	angiopoietin 1	GO:0000165,GO:0001525,GO:0001701,GO:0001933,GO:0001934,GO:0001936,GO:0002040,GO:0002092,GO:0002719,GO:0005102,GO:0005576,GO:0005615,GO:0005886,GO:0005902,GO:0007162,GO:0007171,GO:0010595,GO:0010628,GO:0014068,GO:0014842,GO:0030097,GO:0030154,GO:0030210,GO:0030971,GO:0031398,GO:0031589,GO:0032680,GO:0033138,GO:0034394,GO:0042308,GO:0043066,GO:0043116,GO:0043122,GO:0043393,GO:0043524,GO:0043536,GO:…	MAPK cascade|angiogenesis|in utero embryonic development|negative regulation of protein phosphorylation|positive regulation of protein phosphorylation|regulation of endothelial cell proliferation|sprouting angiogenesis|positive regulation of receptor internalization|negative regulation of cytokine production involved in immune response|signaling receptor binding|extracellular region|extracellular…	hsa04010,hsa04014,hsa04015,hsa04066,hsa04151,hsa05323	MAPK signaling pathway|Ras signaling pathway|Rap1 signaling pathway|HIF-1 signaling pathway|PI3K-Akt signaling pathway|Rheumatoid arthritis
ANGPT1	8	107449022	107449956	935	*	8-107449021-107449956-[107449044-107449395]	122700	Intron (XR_928319.2/ANGPT1, intron 1 of 7)	107249482	107497625	248144	2	XR_928319.2	47669	284	angiopoietin 1	GO:0000165,GO:0001525,GO:0001701,GO:0001933,GO:0001934,GO:0001936,GO:0002040,GO:0002092,GO:0002719,GO:0005102,GO:0005576,GO:0005615,GO:0005886,GO:0005902,GO:0007162,GO:0007171,GO:0010595,GO:0010628,GO:0014068,GO:0014842,GO:0030097,GO:0030154,GO:0030210,GO:0030971,GO:0031398,GO:0031589,GO:0032680,GO:0033138,GO:0034394,GO:0042308,GO:0043066,GO:0043116,GO:0043122,GO:0043393,GO:0043524,GO:0043536,GO:…	MAPK cascade|angiogenesis|in utero embryonic development|negative regulation of protein phosphorylation|positive regulation of protein phosphorylation|regulation of endothelial cell proliferation|sprouting angiogenesis|positive regulation of receptor internalization|negative regulation of cytokine production involved in immune response|signaling receptor binding|extracellular region|extracellular…	hsa04010,hsa04014,hsa04015,hsa04066,hsa04151,hsa05323	MAPK signaling pathway|Ras signaling pathway|Rap1 signaling pathway|HIF-1 signaling pathway|PI3K-Akt signaling pathway|Rheumatoid arthritis
ANKFN1	17	56042852	56043392	541	*	17-56042851-56043392-[56042939-56043328]	102847	Distal Intergenic	56110935	56517016	406082	1	XM_017024263.1	-67543	162282	ankyrin repeat and fibronectin type III domain containing 1
ANKHD1	5	140400534	140401551	1018	*	5-140400533-140401551-[140400816-140400864]	150191	Promoter (<=1kb)	140401833	140472477	70645	1	NM_001197030.2	-282	54882	ankyrin repeat and KH domain containing 1	GO:0003723,GO:0005515,GO:0005737,GO:0045087	RNA binding|protein binding|cytoplasm|innate immune response
ANKMY1	2	240560436	240561455	1020	*	2-240560435-240561455-[240560871-240561069]	197771	Promoter (<=1kb)	240468632	240560783	92152	2	XM_024452952.1	0	51281	ankyrin repeat and MYND domain containing 1	GO:0046872	metal ion binding
ANKRD11	16	89371751	89372345	595	*	16-89371750-89372345-[89372025-89372343]	110070	Intron (XM_017023182.2/ANKRD11, intron 2 of 12)	89267619	89329374	61756	2	XM_017023185.1	-42377	29123	ankyrin repeat domain 11	GO:0005634,GO:0005654,GO:0005829,GO:0009653,GO:0042475,GO:0048705,GO:0060325	nucleus|nucleoplasm|cytosol|anatomical structure morphogenesis|odontogenesis of dentin-containing tooth|skeletal system morphogenesis|face morphogenesis
ANKRD13B	17	29591278	29592092	815	*	17-29591277-29592092-[29591578-29591629]	145894	Promoter (1-2kb)	29593132	29614761	21630	1	NM_152345.5	-1040	124930	ankyrin repeat domain 13B	GO:0002091,GO:0005737,GO:0005769,GO:0005770,GO:0005886,GO:0043231,GO:0048471,GO:0140036	negative regulation of receptor internalization|cytoplasm|early endosome|late endosome|plasma membrane|intracellular membrane-bounded organelle|perinuclear region of cytoplasm|ubiquitin-dependent protein binding
ANKRD2	10	97545298	97546406	1109	*	10-97545297-97546406-[97545653-97545757]	170979	Intron (NM_024954.5/UBTD1, intron 1 of 2)	97572441	97583884	11444	1	NM_001291218.2	-26035	26287	ankyrin repeat domain 2	GO:0000122,GO:0000791,GO:0005515,GO:0005634,GO:0005829,GO:0006357,GO:0006936,GO:0007517,GO:0008307,GO:0016605,GO:0031674,GO:0043231,GO:0043422,GO:0043619,GO:0045662,GO:0061629	negative regulation of transcription by RNA polymerase II|euchromatin|protein binding|nucleus|cytosol|regulation of transcription by RNA polymerase II|muscle contraction|muscle organ development|structural constituent of muscle|PML body|I band|intracellular membrane-bounded organelle|protein kinase B binding|regulation of transcription from RNA polymerase II promoter in response to oxidative stre…
ANKRD28	3	15858904	15859485	582	*	3-15858903-15859485-[15859052-15859228]	117615	Promoter (<=1kb)	15668599	15859460	190862	2	XM_024453422.1	0	23243	ankyrin repeat domain 28	GO:0000139,GO:0005515,GO:0005654,GO:0005829,GO:0048208	Golgi membrane|protein binding|nucleoplasm|cytosol|COPII vesicle coating
ANKRD33B	5	10622678	10623571	894	*	5-10622677-10623571-[10623301-10623303]	94493	Intron (NM_001164440.2/ANKRD33B, intron 2 of 3)	10619293	10657816	38524	1	XM_005248343.4	3385	651746	ankyrin repeat domain 33B
ANKRD50	4	124999967	125000625	659	*	4-124999966-125000625-[125000069-125000476]	112735	Distal Intergenic	124664048	124712732	48685	2	NM_020337.3	-287235	57182	ankyrin repeat domain 50	GO:0005515,GO:0005768,GO:0015031,GO:1990126	protein binding|endosome|protein transport|retrograde transport, endosome to plasma membrane
ANKS1A	6	34893136	34894454	1319	*	6-34893135-34894454-[34893946-34893953]	155359	Intron (NM_015245.3/ANKS1A, intron 1 of 23)	34889273	35097992	208720	1	XM_011514431.3	3863	23294	ankyrin repeat and sterile alpha motif domain containing 1A	GO:0005515,GO:0005654,GO:0005829,GO:0006929,GO:0016322,GO:0043005,GO:0046875,GO:0048013,GO:1901187	protein binding|nucleoplasm|cytosol|substrate-dependent cell migration|neuron remodeling|neuron projection|ephrin receptor binding|ephrin receptor signaling pathway|regulation of ephrin receptor signaling pathway
ANKS1A	6	34891672	34892316	645	*	6-34891671-34892316-[34891844-34892171]	110958	Promoter (2-3kb)	34889273	35097992	208720	1	XM_011514431.3	2399	23294	ankyrin repeat and sterile alpha motif domain containing 1A	GO:0005515,GO:0005654,GO:0005829,GO:0006929,GO:0016322,GO:0043005,GO:0046875,GO:0048013,GO:1901187	protein binding|nucleoplasm|cytosol|substrate-dependent cell migration|neuron remodeling|neuron projection|ephrin receptor binding|ephrin receptor signaling pathway|regulation of ephrin receptor signaling pathway
ANO10	3	43605174	43605794	621	*	3-43605173-43605794-[43605227-43605711]	104494	Exon (NM_001204831.3/ANO10, exon 2 of 13)	43366335	43621986	255652	2	XM_024453617.1	16192	55129	anoctamin 10	GO:0005227,GO:0005229,GO:0005886,GO:0006812,GO:0006821,GO:0016020,GO:0016021,GO:0034220,GO:0043231,GO:0055085,GO:0098655,GO:1902476	calcium activated cation channel activity|intracellular calcium activated chloride channel activity|plasma membrane|cation transport|chloride transport|membrane|integral component of membrane|ion transmembrane transport|intracellular membrane-bounded organelle|transmembrane transport|cation transmembrane transport|chloride transmembrane transport
ANXA2R	5	43042483	43043289	807	*	5-43042482-43043289-[43042633-43042967]	179772	Promoter (<=1kb)	43039371	43043247	3877	2	NM_001382352.1	0	389289	annexin A2 receptor	GO:0005515,GO:0038023	protein binding|signaling receptor activity
ANXA7	10	73413577	73414348	772	*	10-73413576-73414348-[73413634-73414080]	143960	Promoter (<=1kb)	73375101	73414058	38958	2	NM_001156.5	0	310	annexin A7	GO:0003723,GO:0005178,GO:0005509,GO:0005515,GO:0005544,GO:0005634,GO:0005737,GO:0005789,GO:0006914,GO:0010629,GO:0014070,GO:0016020,GO:0030855,GO:0042584,GO:0048306,GO:0051592,GO:0061025,GO:0062023,GO:0070062	RNA binding|integrin binding|calcium ion binding|protein binding|calcium-dependent phospholipid binding|nucleus|cytoplasm|endoplasmic reticulum membrane|autophagy|negative regulation of gene expression|response to organic cyclic compound|membrane|epithelial cell differentiation|chromaffin granule membrane|calcium-dependent protein binding|response to calcium ion|membrane fusion|collagen-containin…	hsa05014	Amyotrophic lateral sclerosis
AP2M1	3	184175423	184176348	926	*	3-184175422-184176348-[184175836-184175859]	97848	Promoter (<=1kb)	184174855	184184091	9237	1	NM_004068.4	568	1173	adaptor related protein complex 2 subunit mu 1	GO:0005048,GO:0005515,GO:0005765,GO:0005829,GO:0005886,GO:0005905,GO:0006886,GO:0006897,GO:0006900,GO:0008289,GO:0016192,GO:0019886,GO:0030122,GO:0030666,GO:0030669,GO:0031410,GO:0031623,GO:0032802,GO:0034383,GO:0034622,GO:0035615,GO:0036020,GO:0043231,GO:0044325,GO:0045334,GO:0048013,GO:0050690,GO:0050750,GO:0060071,GO:0061024,GO:0070062,GO:0072583,GO:0097494,GO:1903077	signal sequence binding|protein binding|lysosomal membrane|cytosol|plasma membrane|clathrin-coated pit|intracellular protein transport|endocytosis|vesicle budding from membrane|lipid binding|vesicle-mediated transport|antigen processing and presentation of exogenous peptide antigen via MHC class II|AP-2 adaptor complex|endocytic vesicle membrane|clathrin-coated endocytic vesicle membrane|cytoplas…	hsa04144,hsa04721,hsa04961,hsa05016	Endocytosis|Synaptic vesicle cycle|Endocrine and other factor-regulated calcium reabsorption|Huntington disease
AP4M1	7	100100760	100102198	1439	*	7-100100759-100102198-[100101594-100101651]	230334	Promoter (<=1kb)	100101413	100107176	5764	1	XM_005250689.4	0	9179	adaptor related protein complex 4 subunit mu 1	GO:0005515,GO:0005769,GO:0005802,GO:0005829,GO:0006605,GO:0006622,GO:0006886,GO:0006895,GO:0008104,GO:0016192,GO:0019904,GO:0030124,GO:0030131,GO:0031410,GO:0031904,GO:0032588,GO:0043231,GO:0070062,GO:0090160,GO:1903361	protein binding|early endosome|trans-Golgi network|cytosol|protein targeting|protein targeting to lysosome|intracellular protein transport|Golgi to endosome transport|protein localization|vesicle-mediated transport|protein domain specific binding|AP-4 adaptor complex|clathrin adaptor complex|cytoplasmic vesicle|endosome lumen|trans-Golgi network membrane|intracellular membrane-bounded organelle|e…	hsa04142	Lysosome
APAF1	12	98644141	98645400	1260	*	12-98644140-98645400-[98645099-98645109]	197926	Promoter (<=1kb)	98645141	98665244	20104	1	XM_017019250.1	0	317	apoptotic peptidase activating factor 1	GO:0000166,GO:0001666,GO:0001822,GO:0001843,GO:0005515,GO:0005524,GO:0005576,GO:0005634,GO:0005829,GO:0006915,GO:0006919,GO:0007399,GO:0007568,GO:0007584,GO:0008635,GO:0008656,GO:0010659,GO:0030154,GO:0030900,GO:0031072,GO:0032991,GO:0034774,GO:0042802,GO:0042981,GO:0043065,GO:0043293,GO:0043312,GO:0043531,GO:0051402,GO:0070059,GO:0070062,GO:0070317,GO:0071560,GO:0072432,GO:0097193,GO:1902510,GO:…	nucleotide binding|response to hypoxia|kidney development|neural tube closure|protein binding|ATP binding|extracellular region|nucleus|cytosol|apoptotic process|activation of cysteine-type endopeptidase activity involved in apoptotic process|nervous system development|aging|response to nutrient|activation of cysteine-type endopeptidase activity involved in apoptotic process by cytochrome c|cystei…	hsa01524,hsa04115,hsa04210,hsa04215,hsa05010,hsa05012,hsa05014,hsa05016,hsa05020,hsa05022,hsa05134,hsa05152,hsa05160,hsa05161,hsa05162,hsa05164,hsa05168,hsa05169,hsa05200,hsa05222	Platinum drug resistance|p53 signaling pathway|Apoptosis|Apoptosis - multiple species|Alzheimer disease|Parkinson disease|Amyotrophic lateral sclerosis|Huntington disease|Prion disease|Pathways of neurodegeneration - multiple diseases|Legionellosis|Tuberculosis|Hepatitis C|Hepatitis B|Measles|Influenza A|Herpes simplex virus 1 infection|Epstein-Barr virus infection|Pathways in cancer|Small cell l…
APC2	19	1455192	1455761	570	*	19-1455191-1455761-[1455555-1455591]	100519	Promoter (2-3kb)	1452984	1473244	20261	1	NM_001351273.1	2208	10297	APC regulator of WNT signaling pathway 2	GO:0000226,GO:0001708,GO:0005515,GO:0005737,GO:0005794,GO:0005829,GO:0005881,GO:0005884,GO:0007026,GO:0007389,GO:0007399,GO:0008013,GO:0008017,GO:0015630,GO:0016055,GO:0016342,GO:0016477,GO:0030496,GO:0030877,GO:0031258,GO:0031941,GO:0045171,GO:0045295,GO:0045595,GO:0045732,GO:0048471,GO:0090090,GO:0090630,GO:0098794	microtubule cytoskeleton organization|cell fate specification|protein binding|cytoplasm|Golgi apparatus|cytosol|cytoplasmic microtubule|actin filament|negative regulation of microtubule depolymerization|pattern specification process|nervous system development|beta-catenin binding|microtubule binding|microtubule cytoskeleton|Wnt signaling pathway|catenin complex|cell migration|midbody|beta-catenin…	hsa04310,hsa04390,hsa04550,hsa04810,hsa04934,hsa05010,hsa05022,hsa05165,hsa05200,hsa05206,hsa05210,hsa05213,hsa05217,hsa05224,hsa05225,hsa05226	Wnt signaling pathway|Hippo signaling pathway|Signaling pathways regulating pluripotency of stem cells|Regulation of actin cytoskeleton|Cushing syndrome|Alzheimer disease|Pathways of neurodegeneration - multiple diseases|Human papillomavirus infection|Pathways in cancer|MicroRNAs in cancer|Colorectal cancer|Endometrial cancer|Basal cell carcinoma|Breast cancer|Hepatocellular carcinoma|Gastric can…
APCDD1L	20	58549382	58550075	694	*	20-58549381-58550075-[58549696-58550003]	99455	Intron (NR_034147.1/APCDD1L-DT, intron 6 of 6)	58470232	58515399	45168	2	NR_130908.2	-33983	164284	APC down-regulated 1 like	GO:0005515,GO:0005886,GO:0016021,GO:0017147,GO:0030178	protein binding|plasma membrane|integral component of membrane|Wnt-protein binding|negative regulation of Wnt signaling pathway
APEH	3	49673943	49674622	680	*	3-49673942-49674622-[49674204-49674252]	116699	Promoter (<=1kb)	49673994	49683503	9510	1	XM_024453501.1	0	327	acylaminoacyl-peptide hydrolase	GO:0003723,GO:0004252,GO:0005515,GO:0005576,GO:0005829,GO:0006415,GO:0006508,GO:0008242,GO:0031965,GO:0042802,GO:0043312,GO:0050435,GO:0070062,GO:1904813	RNA binding|serine-type endopeptidase activity|protein binding|extracellular region|cytosol|translational termination|proteolysis|omega peptidase activity|nuclear membrane|identical protein binding|neutrophil degranulation|amyloid-beta metabolic process|extracellular exosome|ficolin-1-rich granule lumen
APOD	3	195571522	195572307	786	*	3-195571521-195572307-[195571914-195572138]	112218	Intron (NM_001647.4/APOD, intron 3 of 4)	195568705	195583940	15236	2	NM_001647.4	11633	347	apolipoprotein D	GO:0000302,GO:0001525,GO:0005319,GO:0005515,GO:0005576,GO:0005615,GO:0005737,GO:0005783,GO:0006006,GO:0006629,GO:0006869,GO:0007420,GO:0007568,GO:0010642,GO:0014012,GO:0015485,GO:0022626,GO:0030425,GO:0042246,GO:0042308,GO:0042493,GO:0043025,GO:0048471,GO:0048662,GO:0048678,GO:0051895,GO:0060588,GO:0070062,GO:0071638,GO:1900016,GO:2000098,GO:2000405	response to reactive oxygen species|angiogenesis|lipid transporter activity|protein binding|extracellular region|extracellular space|cytoplasm|endoplasmic reticulum|glucose metabolic process|lipid metabolic process|lipid transport|brain development|aging|negative regulation of platelet-derived growth factor receptor signaling pathway|peripheral nervous system axon regeneration|cholesterol binding…
ARAP1	11	72712091	72712927	837	*	11-72712090-72712927-[72712392-72712670]	102038	Exon (NM_001135190.2/ARAP1, exon 4 of 31)	72685069	72722340	37272	2	NM_001135190.2	9413	116985	ArfGAP with RhoGAP domain, ankyrin repeat and PH domain 1	GO:0001921,GO:0005096,GO:0005515,GO:0005547,GO:0005654,GO:0005794,GO:0005802,GO:0005829,GO:0005886,GO:0007165,GO:0008360,GO:0030037,GO:0031410,GO:0031702,GO:0032580,GO:0043231,GO:0043547,GO:0045742,GO:0046872,GO:0051056,GO:0051270,GO:0051491,GO:0051497	positive regulation of receptor recycling|GTPase activator activity|protein binding|phosphatidylinositol-3,4,5-trisphosphate binding|nucleoplasm|Golgi apparatus|trans-Golgi network|cytosol|plasma membrane|signal transduction|regulation of cell shape|actin filament reorganization involved in cell cycle|cytoplasmic vesicle|type 1 angiotensin receptor binding|Golgi cisterna membrane|intracellular me…	hsa04144	Endocytosis
ARAP3	5	141692746	141693345	600	*	5-141692745-141693345-[141692745-141693082]	119800	Distal Intergenic	141653402	141682230	28829	2	NM_022481.6	-10516	64411	ArfGAP with RhoGAP domain, ankyrin repeat and PH domain 3	GO:0001726,GO:0005096,GO:0005515,GO:0005547,GO:0005829,GO:0005856,GO:0005886,GO:0007010,GO:0007165,GO:0016192,GO:0030027,GO:0043325,GO:0043547,GO:0046872,GO:0051056	ruffle|GTPase activator activity|protein binding|phosphatidylinositol-3,4,5-trisphosphate binding|cytosol|cytoskeleton|plasma membrane|cytoskeleton organization|signal transduction|vesicle-mediated transport|lamellipodium|phosphatidylinositol-3,4-bisphosphate binding|positive regulation of GTPase activity|metal ion binding|regulation of small GTPase mediated signal transduction	hsa04015,hsa04024,hsa04144	Rap1 signaling pathway|cAMP signaling pathway|Endocytosis
ARF4P5	1	83623373	83624307	935	*	1-83623372-83624307-[83623845-83624040]	94462	Intron (NR_119375.1/LINC01725, intron 2 of 2)	83572722	83573616	895	1	ARF4P5	50651	NA	NA	NA	NA	NA	NA	NA
ARHGAP20	11	110702974	110703811	838	*	11-110702973-110703811-[110703115-110703183]	98875	Intron (NM_001258415.2/ARHGAP20, intron 1 of 14)	110577043	110711825	134783	2	NM_001258415.2	8014	57569	Rho GTPase activating protein 20	GO:0005096,GO:0005829,GO:0007165,GO:0043547,GO:0051056	GTPase activator activity|cytosol|signal transduction|positive regulation of GTPase activity|regulation of small GTPase mediated signal transduction
ARHGAP22	10	48458868	48459549	682	*	10-48458867-48459549-[48459011-48459470]	126796	Intron (XM_017016476.1/ARHGAP22, intron 5 of 8)	48446036	48479572	33537	2	XM_011540012.3	20023	58504	Rho GTPase activating protein 22	GO:0001525,GO:0005096,GO:0005515,GO:0005634,GO:0005829,GO:0005925,GO:0007165,GO:0030154,GO:0051056,GO:0090630,GO:0098978,GO:0099175	angiogenesis|GTPase activator activity|protein binding|nucleus|cytosol|focal adhesion|signal transduction|cell differentiation|regulation of small GTPase mediated signal transduction|activation of GTPase activity|glutamatergic synapse|regulation of postsynapse organization
ARHGAP22	10	48658026	48658896	871	*	10-48658025-48658896-[48658414-48658420]	160676	Promoter (1-2kb)	48574235	48656265	82031	2	NM_001347736.2	-1761	58504	Rho GTPase activating protein 22	GO:0001525,GO:0005096,GO:0005515,GO:0005634,GO:0005829,GO:0005925,GO:0007165,GO:0030154,GO:0051056,GO:0090630,GO:0098978,GO:0099175	angiogenesis|GTPase activator activity|protein binding|nucleus|cytosol|focal adhesion|signal transduction|cell differentiation|regulation of small GTPase mediated signal transduction|activation of GTPase activity|glutamatergic synapse|regulation of postsynapse organization
ARHGAP29-AS1	1	94324842	94326013	1172	*	1-94324841-94326013-[94325434-94325477]	106914	Promoter (<=1kb)	94326686	94334803	8118	1	XR_001738155.1	-673	NA	NA	NA	NA	NA	NA	NA
ARHGAP39	8	144589803	144590591	789	*	8-144589802-144590591-[144590001-144590210]	128499	Intron (NM_025251.2/ARHGAP39, intron 1 of 10)	144529179	144578080	48902	2	XM_011517312.2	-11723	80728	Rho GTPase activating protein 39	GO:0005096,GO:0005634,GO:0005737,GO:0005829,GO:0005856,GO:0007165,GO:0043547,GO:0051056,GO:0098978,GO:0099173	GTPase activator activity|nucleus|cytoplasm|cytosol|cytoskeleton|signal transduction|positive regulation of GTPase activity|regulation of small GTPase mediated signal transduction|glutamatergic synapse|postsynapse organization
ARHGDIA	17	81866904	81867494	591	*	17-81866903-81867494-[81867099-81867284]	142382	Downstream (<1kb)	81867719	81870969	3251	2	XM_011523574.1	3475	396	Rho GDP dissociation inhibitor alpha	GO:0005094,GO:0005096,GO:0005515,GO:0005829,GO:0005856,GO:0007162,GO:0007266,GO:0016020,GO:0035023,GO:0043066,GO:0043547,GO:0050771,GO:0050772,GO:0051056,GO:0070062,GO:0071526,GO:2000249	Rho GDP-dissociation inhibitor activity|GTPase activator activity|protein binding|cytosol|cytoskeleton|negative regulation of cell adhesion|Rho protein signal transduction|membrane|regulation of Rho protein signal transduction|negative regulation of apoptotic process|positive regulation of GTPase activity|negative regulation of axonogenesis|positive regulation of axonogenesis|regulation of small …	hsa04722,hsa04962	Neurotrophin signaling pathway|Vasopressin-regulated water reabsorption
ARHGEF17	11	73307253	73308425	1173	*	11-73307252-73308425-[73307789-73307851]	127266	Promoter (<=1kb)	73308276	73369388	61113	1	NM_014786.4	0	9828	Rho guanine nucleotide exchange factor 17	GO:0005085,GO:0005515,GO:0005829,GO:0007186,GO:0030036,GO:0043065,GO:0050790,GO:0051056	guanyl-nucleotide exchange factor activity|protein binding|cytosol|G protein-coupled receptor signaling pathway|actin cytoskeleton organization|positive regulation of apoptotic process|regulation of catalytic activity|regulation of small GTPase mediated signal transduction
ARHGEF2	1	155961653	155962676	1024	*	1-155961652-155962676-[155962182-155962186]	114402	Exon (XM_011510143.3/ARHGEF2, exon 5 of 18)	155946851	155966479	19629	2	XM_011510143.3	3803	9181	Rho/Rac guanine nucleotide exchange factor 2	GO:0000902,GO:0005085,GO:0005515,GO:0005737,GO:0005794,GO:0005819,GO:0005829,GO:0005856,GO:0005874,GO:0005923,GO:0005925,GO:0006886,GO:0007015,GO:0007026,GO:0007049,GO:0007186,GO:0008017,GO:0008134,GO:0008270,GO:0031267,GO:0031410,GO:0031982,GO:0032587,GO:0032755,GO:0032760,GO:0032991,GO:0035023,GO:0035556,GO:0042127,GO:0043065,GO:0045087,GO:0045666,GO:0045944,GO:0050731,GO:0050790,GO:0051056,GO:…	cell morphogenesis|guanyl-nucleotide exchange factor activity|protein binding|cytoplasm|Golgi apparatus|spindle|cytosol|cytoskeleton|microtubule|bicellular tight junction|focal adhesion|intracellular protein transport|actin filament organization|negative regulation of microtubule depolymerization|cell cycle|G protein-coupled receptor signaling pathway|microtubule binding|transcription factor bind…	hsa04530,hsa05130,hsa05131,hsa05418	Tight junction|Pathogenic Escherichia coli infection|Shigellosis|Fluid shear stress and atherosclerosis
ARHGEF3	3	57078669	57079307	639	*	3-57078668-57079307-[57078807-57079266]	105659	Promoter (<=1kb)	56727420	57078784	351365	2	NM_001377407.1	0	50650	Rho guanine nucleotide exchange factor 3	GO:0005515,GO:0005829,GO:0007186,GO:0007266,GO:0035025,GO:0043065,GO:0050790,GO:0051056	protein binding|cytosol|G protein-coupled receptor signaling pathway|Rho protein signal transduction|positive regulation of Rho protein signal transduction|positive regulation of apoptotic process|regulation of catalytic activity|regulation of small GTPase mediated signal transduction
ARHGEF38	4	105625398	105626051	654	*	4-105625397-105626051-[105625512-105625612]	94780	Intron (XR_938751.3/ARHGEF38, intron 3 of 12)	105630958	105681537	50580	1	XM_006714244.3	-4907	54848	Rho guanine nucleotide exchange factor 38	GO:0005737,GO:0050790	cytoplasm|regulation of catalytic activity
ARIH1	15	72473716	72474396	681	*	15-72473715-72474396-[72474021-72474029]	182026	Promoter (<=1kb)	72474330	72602987	128658	1	NM_005744.5	0	25820	ariadne RBR E3 ubiquitin protein ligase 1	GO:0000151,GO:0000209,GO:0004842,GO:0005515,GO:0005634,GO:0005737,GO:0005829,GO:0006511,GO:0008270,GO:0015030,GO:0016567,GO:0016604,GO:0018215,GO:0019005,GO:0019787,GO:0031462,GO:0031463,GO:0031464,GO:0031624,GO:0031625,GO:0032436,GO:0061630,GO:0097413	ubiquitin ligase complex|protein polyubiquitination|ubiquitin-protein transferase activity|protein binding|nucleus|cytoplasm|cytosol|ubiquitin-dependent protein catabolic process|zinc ion binding|Cajal body|protein ubiquitination|nuclear body|protein phosphopantetheinylation|SCF ubiquitin ligase complex|ubiquitin-like protein transferase activity|Cul2-RING ubiquitin ligase complex|Cul3-RING ubiqu…
ARL2BPP8	17	54686176	54686708	533	*	17-54686175-54686708-[54686332-54686638]	97259	Distal Intergenic	54752875	54754677	1803	2	ARL2BPP8	67969	NA	NA	NA	NA	NA	NA	NA
ARL3	10	102713930	102714414	485	*	10-102713929-102714414-[102714151-102714268]	99027	Promoter (<=1kb)	102673731	102714141	40411	2	XM_017016260.1	0	403	ADP ribosylation factor like GTPase 3	GO:0000139,GO:0000281,GO:0000287,GO:0001822,GO:0003924,GO:0005515,GO:0005525,GO:0005634,GO:0005654,GO:0005737,GO:0005794,GO:0005813,GO:0005876,GO:0005881,GO:0005929,GO:0006892,GO:0006893,GO:0007224,GO:0007264,GO:0008017,GO:0015630,GO:0019003,GO:0030496,GO:0032391,GO:0032794,GO:0042073,GO:0042461,GO:0060271,GO:0061512,GO:0070062,GO:1903441	Golgi membrane|mitotic cytokinesis|magnesium ion binding|kidney development|GTPase activity|protein binding|GTP binding|nucleus|nucleoplasm|cytoplasm|Golgi apparatus|centrosome|spindle microtubule|cytoplasmic microtubule|cilium|post-Golgi vesicle-mediated transport|Golgi to plasma membrane transport|smoothened signaling pathway|small GTPase mediated signal transduction|microtubule binding|microtu…
ARMH1	1	44674208	44674706	499	*	1-44674207-44674706-[44674309-44674454]	253628	Promoter (<=1kb)	44674696	44709444	34749	1	XM_017001145.1	0	339541	armadillo like helical domain containing 1
ARPC1B	7	99385318	99386408	1091	*	7-99385317-99386408-[99385846-99385877]	148518	5' UTR	99377343	99394805	17463	1	XM_006715825.2	7975	10095	actin related protein 2/3 complex subunit 1B	GO:0005200,GO:0005515,GO:0005634,GO:0005829,GO:0005885,GO:0005925,GO:0015629,GO:0032355,GO:0034314,GO:0036284,GO:0038096,GO:0043627,GO:0048013,GO:0051015,GO:0070062	structural constituent of cytoskeleton|protein binding|nucleus|cytosol|Arp2/3 protein complex|focal adhesion|actin cytoskeleton|response to estradiol|Arp2/3 complex-mediated actin nucleation|tubulobulbar complex|Fc-gamma receptor signaling pathway involved in phagocytosis|response to estrogen|ephrin receptor signaling pathway|actin filament binding|extracellular exosome	hsa04144,hsa04530,hsa04666,hsa04810,hsa05100,hsa05130,hsa05131,hsa05132,hsa05135	Endocytosis|Tight junction|Fc gamma R-mediated phagocytosis|Regulation of actin cytoskeleton|Bacterial invasion of epithelial cells|Pathogenic Escherichia coli infection|Shigellosis|Salmonella infection|Yersinia infection
ART3	4	76104784	76105733	950	*	4-76104783-76105733-[76105355-76105367]	94977	Exon (XM_017008206.2/ART3, exon 12 of 12)	76074710	76112791	38082	1	XM_024454062.1	30074	419	ADP-ribosyltransferase 3 (inactive)	GO:0003950,GO:0005576,GO:0005886,GO:0006471,GO:0018120,GO:0031225,GO:0031226,GO:0070062,GO:0106274,GO:0106275	NAD+ ADP-ribosyltransferase activity|extracellular region|plasma membrane|protein ADP-ribosylation|peptidyl-arginine ADP-ribosylation|anchored component of membrane|intrinsic component of plasma membrane|extracellular exosome|NAD+-protein-arginine ADP-ribosyltransferase activity|NADP+-protein-arginine ADP-ribosyltransferase activity
ARVCF	22	20016184	20016896	713	*	22-20016183-20016896-[20016577-20016625]	107898	Promoter (<=1kb)	19966727	20016802	50076	2	XM_006724243.3	0	421	ARVCF delta catenin family member	GO:0005515,GO:0005622,GO:0005634,GO:0005737,GO:0005886,GO:0005912,GO:0007043,GO:0007155,GO:0007275,GO:0016339,GO:0045296,GO:0098609	protein binding|intracellular anatomical structure|nucleus|cytoplasm|plasma membrane|adherens junction|cell-cell junction assembly|cell adhesion|multicellular organism development|calcium-dependent cell-cell adhesion via plasma membrane cell adhesion molecules|cadherin binding|cell-cell adhesion
ASAP1	8	130443668	130444234	567	*	8-130443667-130444234-[130444028-130444069]	143062	Promoter (<=1kb)	130052104	130443674	391571	2	NM_001247996.2	0	50807	ArfGAP with SH3 domain, ankyrin repeat and PH domain 1	GO:0001786,GO:0002102,GO:0005096,GO:0005515,GO:0005546,GO:0005547,GO:0005829,GO:0031253,GO:0043197,GO:0043547,GO:0045296,GO:0046872,GO:0060271,GO:0061000,GO:0071803,GO:1903527	phosphatidylserine binding|podosome|GTPase activator activity|protein binding|phosphatidylinositol-4,5-bisphosphate binding|phosphatidylinositol-3,4,5-trisphosphate binding|cytosol|cell projection membrane|dendritic spine|positive regulation of GTPase activity|cadherin binding|metal ion binding|cilium assembly|negative regulation of dendritic spine development|positive regulation of podosome asse…	hsa04144,hsa04666	Endocytosis|Fc gamma R-mediated phagocytosis
ASAP1-IT1	8	130196081	130197046	966	*	8-130196080-130197046-[130196395-130196402]	93838	Intron (XM_017013467.2/ASAP1, intron 3 of 28)	130295355	130296533	1179	2	NR_002765.2	99487	NA	NA	NA	NA	NA	NA	NA
ASB16-AS1	17	44186279	44186810	532	*	17-44186278-44186810-[44186463-44186721]	147333	Promoter (<=1kb)	44175973	44186717	10745	2	NR_049729.1	0	NA	NA	NA	NA	NA	NA	NA
ASB4	7	95479715	95480241	527	*	7-95479714-95480241-[95479876-95479885]	109792	Distal Intergenic	95485439	95544738	59300	1	XM_017012303.1	-5198	51666	ankyrin repeat and SOCS box containing 4	GO:0004842,GO:0005829,GO:0031462,GO:0031466,GO:0031625,GO:0035556,GO:0043687,GO:0051865,GO:0061630,GO:2001214	ubiquitin-protein transferase activity|cytosol|Cul2-RING ubiquitin ligase complex|Cul5-RING ubiquitin ligase complex|ubiquitin protein ligase binding|intracellular signal transduction|post-translational protein modification|protein autoubiquitination|ubiquitin protein ligase activity|positive regulation of vasculogenesis
ASIP	20	34189465	34190593	1129	*	20-34189464-34190593-[34189532-34189762]	112615	Promoter (2-3kb)	34186493	34269344	82852	1	XM_011528821.1	2972	434	agouti signaling protein	GO:0005102,GO:0005184,GO:0005615,GO:0006091,GO:0007165,GO:0007267,GO:0008343,GO:0009755,GO:0031779,GO:0031781,GO:0031782,GO:0032402,GO:0032438,GO:0040030,GO:0042438,GO:0048023,GO:0071514	signaling receptor binding|neuropeptide hormone activity|extracellular space|generation of precursor metabolites and energy|signal transduction|cell-cell signaling|adult feeding behavior|hormone-mediated signaling pathway|melanocortin receptor binding|type 3 melanocortin receptor binding|type 4 melanocortin receptor binding|melanosome transport|melanosome organization|regulation of molecular func…	hsa04916	Melanogenesis
ASPHD2	22	26398723	26399823	1101	*	22-26398722-26399823-[26399205-26399210]	134716	Distal Intergenic	26429260	26445015	15756	1	NM_020437.5	-29437	57168	aspartate beta-hydroxylase domain containing 2	GO:0016020,GO:0016021,GO:0018193,GO:0046872,GO:0051213,GO:0055114	membrane|integral component of membrane|peptidyl-amino acid modification|metal ion binding|dioxygenase activity|oxidation-reduction process
ASTN2-AS1	9	116514924	116515747	824	*	9-116514923-116515747-[116515393-116515402]	94109	Intron (NR_033973.1/ASTN2-AS1, intron 1 of 11)	116504283	116562293	58011	1	NR_033973.1	10641	NA	NA	NA	NA	NA	NA	NA
ATAD2	8	123395439	123395978	540	*	8-123395438-123395978-[123395523-123395710]	111035	Promoter (<=1kb)	123319850	123396447	76598	2	NM_014109.4	469	29028	ATPase family AAA domain containing 2	GO:0003682,GO:0005515,GO:0005524,GO:0005634,GO:0005654,GO:0006325,GO:0006357,GO:0016887,GO:0031936,GO:0042393,GO:0045893,GO:0045944,GO:0070062	chromatin binding|protein binding|ATP binding|nucleus|nucleoplasm|chromatin organization|regulation of transcription by RNA polymerase II|ATPase activity|negative regulation of chromatin silencing|histone binding|positive regulation of transcription, DNA-templated|positive regulation of transcription by RNA polymerase II|extracellular exosome
ATF4	22	39519524	39520357	834	*	22-39519523-39520357-[39520090-39520100]	100632	Promoter (<=1kb)	39520559	39522686	2128	1	NM_001675.4	-202	468	activating transcription factor 4	GO:0000122,GO:0000785,GO:0000976,GO:0000977,GO:0000978,GO:0000981,GO:0001085,GO:0001228,GO:0003677,GO:0003700,GO:0005515,GO:0005634,GO:0005654,GO:0005737,GO:0005813,GO:0006094,GO:0006355,GO:0006357,GO:0006366,GO:0006874,GO:0007214,GO:0008022,GO:0008140,GO:0009636,GO:0010575,GO:0010628,GO:0016607,GO:0019901,GO:0030182,GO:0030282,GO:0030968,GO:0031667,GO:0032057,GO:0032590,GO:0032922,GO:0032991,GO:…	negative regulation of transcription by RNA polymerase II|chromatin|transcription regulatory region sequence-specific DNA binding|RNA polymerase II transcription regulatory region sequence-specific DNA binding|RNA polymerase II cis-regulatory region sequence-specific DNA binding|DNA-binding transcription factor activity, RNA polymerase II-specific|RNA polymerase II transcription factor binding|DN…	hsa04010,hsa04022,hsa04137,hsa04141,hsa04151,hsa04210,hsa04211,hsa04261,hsa04668,hsa04720,hsa04722,hsa04725,hsa04728,hsa04911,hsa04912,hsa04915,hsa04918,hsa04922,hsa04925,hsa04926,hsa04927,hsa04928,hsa04932,hsa04934,hsa04935,hsa05010,hsa05012,hsa05014,hsa05020,hsa05022,hsa05030,hsa05031,hsa05034,hsa05161,hsa05163,hsa05166,hsa05203,hsa05215	MAPK signaling pathway|cGMP-PKG signaling pathway|Mitophagy - animal|Protein processing in endoplasmic reticulum|PI3K-Akt signaling pathway|Apoptosis|Longevity regulating pathway|Adrenergic signaling in cardiomyocytes|TNF signaling pathway|Long-term potentiation|Neurotrophin signaling pathway|Cholinergic synapse|Dopaminergic synapse|Insulin secretion|GnRH signaling pathway|Estrogen signaling path…
ATP10D	4	47493125	47494704	1580	*	4-47493124-47494704-[47494116-47494125]	122917	Intron (XR_001741295.1/ATP10D, intron 1 of 23)	47485282	47592881	107600	1	XM_017008472.1	7843	57205	ATPase phospholipid transporting 10D (putative)	GO:0000287,GO:0005515,GO:0005524,GO:0005654,GO:0005783,GO:0005789,GO:0005886,GO:0005887,GO:0006812,GO:0016021,GO:0034220,GO:0045332,GO:0140326,GO:0140351,GO:1990531	magnesium ion binding|protein binding|ATP binding|nucleoplasm|endoplasmic reticulum|endoplasmic reticulum membrane|plasma membrane|integral component of plasma membrane|cation transport|integral component of membrane|ion transmembrane transport|phospholipid translocation|ATPase-coupled intramembrane lipid transporter activity|glycosylceramide flippase activity|phospholipid-translocating ATPase co…
ATP23	12	57945642	57946929	1288	*	12-57945641-57946929-[57946349-57946351]	99396	Promoter (<=1kb)	57946726	57957141	10416	1	XM_011538976.2	0	91419	ATP23 metallopeptidase and ATP synthase assembly factor homolog	GO:0004222,GO:0004677,GO:0005515,GO:0005829,GO:0005886,GO:0005958,GO:0006303,GO:0006468,GO:0030054,GO:0031314,GO:0033615,GO:0034982,GO:0043231,GO:0046872	metalloendopeptidase activity|DNA-dependent protein kinase activity|protein binding|cytosol|plasma membrane|DNA-dependent protein kinase-DNA ligase 4 complex|double-strand break repair via nonhomologous end joining|protein phosphorylation|cell junction|extrinsic component of mitochondrial inner membrane|mitochondrial proton-transporting ATP synthase complex assembly|mitochondrial protein processi…
ATP6	MT	7406	16569	9164	*	MT-7405-16569-[16265-16266]	59619060	Promoter (<=1kb)	8527	9207	681	1	ATP6	0	NA	NA	NA	NA	NA	NA	NA
ATP6V1C1	8	102972895	102974018	1124	*	8-102972894-102974018-[102973548-102973903]	123008	Intron (NR_126338.1/MAILR, intron 3 of 3)	103021083	103073051	51969	1	NM_001695.5	-47065	528	ATPase H+ transporting V1 subunit C1	GO:0000221,GO:0005215,GO:0005515,GO:0005765,GO:0005829,GO:0005886,GO:0008286,GO:0016241,GO:0016469,GO:0031410,GO:0033572,GO:0034220,GO:0045177,GO:0046961,GO:0070062,GO:0090383,GO:1902600	vacuolar proton-transporting V-type ATPase, V1 domain|transporter activity|protein binding|lysosomal membrane|cytosol|plasma membrane|insulin receptor signaling pathway|regulation of macroautophagy|proton-transporting two-sector ATPase complex|cytoplasmic vesicle|transferrin transport|ion transmembrane transport|apical part of cell|proton-transporting ATPase activity, rotational mechanism|extrace…	hsa00190,hsa04145,hsa04150,hsa04721,hsa04966,hsa05110,hsa05120,hsa05165,hsa05323	Oxidative phosphorylation|Phagosome|mTOR signaling pathway|Synaptic vesicle cycle|Collecting duct acid secretion|Vibrio cholerae infection|Epithelial cell signaling in Helicobacter pylori infection|Human papillomavirus infection|Rheumatoid arthritis
ATP8B3	19	1812003	1813018	1016	*	19-1812002-1813018-[1812428-1812437]	158637	Promoter (<=1kb)	1782068	1812237	30170	2	XM_006722655.3	0	148229	ATPase phospholipid transporting 8B3	GO:0000287,GO:0002080,GO:0005524,GO:0005789,GO:0005802,GO:0005886,GO:0007030,GO:0007339,GO:0016021,GO:0045332,GO:0140326	magnesium ion binding|acrosomal membrane|ATP binding|endoplasmic reticulum membrane|trans-Golgi network|plasma membrane|Golgi organization|binding of sperm to zona pellucida|integral component of membrane|phospholipid translocation|ATPase-coupled intramembrane lipid transporter activity
ATP9A	20	51767250	51767716	467	*	20-51767249-51767716-[51767251-51767576]	105780	Promoter (<=1kb)	51596514	51768390	171877	2	NM_006045.3	674	10079	ATPase phospholipid transporting 9A (putative)	GO:0000287,GO:0002020,GO:0005524,GO:0005768,GO:0005769,GO:0005802,GO:0005886,GO:0006890,GO:0006897,GO:0016021,GO:0031901,GO:0045332,GO:0048471,GO:0055037,GO:0140326	magnesium ion binding|protease binding|ATP binding|endosome|early endosome|trans-Golgi network|plasma membrane|retrograde vesicle-mediated transport, Golgi to endoplasmic reticulum|endocytosis|integral component of membrane|early endosome membrane|phospholipid translocation|perinuclear region of cytoplasm|recycling endosome|ATPase-coupled intramembrane lipid transporter activity
ATP9A	20	51723833	51724471	639	*	20-51723832-51724471-[51724036-51724387]	100168	Intron (NM_006045.3/ATP9A, intron 3 of 27)	51596775	51732515	135741	2	XM_011528481.3	8044	10079	ATPase phospholipid transporting 9A (putative)	GO:0000287,GO:0002020,GO:0005524,GO:0005768,GO:0005769,GO:0005802,GO:0005886,GO:0006890,GO:0006897,GO:0016021,GO:0031901,GO:0045332,GO:0048471,GO:0055037,GO:0140326	magnesium ion binding|protease binding|ATP binding|endosome|early endosome|trans-Golgi network|plasma membrane|retrograde vesicle-mediated transport, Golgi to endoplasmic reticulum|endocytosis|integral component of membrane|early endosome membrane|phospholipid translocation|perinuclear region of cytoplasm|recycling endosome|ATPase-coupled intramembrane lipid transporter activity
ATXN7L1	7	105718224	105718878	655	*	7-105718223-105718878-[105718408-105718799]	98711	Intron (NM_001385596.1/ATXN7L1, intron 3 of 11)	105613474	105692114	78641	2	XM_011515946.1	-26110	222255	ataxin 7 like 1	GO:0005515	protein binding
AZIN1	8	102864152	102864961	810	*	8-102864151-102864961-[102864357-102864450]	159654	Promoter (<=1kb)	102826302	102864200	37899	2	NM_001363010.1	0	51582	antizyme inhibitor 1	GO:0004586,GO:0005515,GO:0005634,GO:0005737,GO:0005829,GO:0006521,GO:0033387,GO:0042177,GO:0042978,GO:0050790,GO:1902269	ornithine decarboxylase activity|protein binding|nucleus|cytoplasm|cytosol|regulation of cellular amino acid metabolic process|putrescine biosynthetic process from ornithine|negative regulation of protein catabolic process|ornithine decarboxylase activator activity|regulation of catalytic activity|positive regulation of polyamine transmembrane transport
B3GALT5-AS1	21	39576232	39576991	760	*	21-39576231-39576991-[39576560-39576815]	98998	Distal Intergenic	39597147	39612822	15676	2	NR_026542.1	35831	NA	NA	NA	NA	NA	NA	NA
B4GALT2	1	43980169	43980756	588	*	1-43980168-43980756-[43980183-43980386]	96999	Promoter (<=1kb)	43980505	43991171	10667	1	NM_001005417.2	0	8704	beta-1,4-galactosyltransferase 2	GO:0000139,GO:0003831,GO:0003945,GO:0004461,GO:0005654,GO:0005794,GO:0005975,GO:0006486,GO:0007613,GO:0007626,GO:0008378,GO:0008542,GO:0016021,GO:0018146,GO:0021680,GO:0032580,GO:0043231,GO:0046872	Golgi membrane|beta-N-acetylglucosaminylglycopeptide beta-1,4-galactosyltransferase activity|N-acetyllactosamine synthase activity|lactose synthase activity|nucleoplasm|Golgi apparatus|carbohydrate metabolic process|protein glycosylation|memory|locomotory behavior|galactosyltransferase activity|visual learning|integral component of membrane|keratan sulfate biosynthetic process|cerebellar Purkinje…	hsa00052,hsa00510,hsa00513,hsa00514,hsa00515,hsa00533,hsa00601	Galactose metabolism|N-Glycan biosynthesis|Various types of N-glycan biosynthesis|Other types of O-glycan biosynthesis|Mannose type O-glycan biosynthesis|Glycosaminoglycan biosynthesis - keratan sulfate|Glycosphingolipid biosynthesis - lacto and neolacto series
B4GALT7	5	177600760	177601387	628	*	5-177600759-177601387-[177601014-177601293]	96139	Promoter (<=1kb)	177600132	177610330	10199	1	NM_007255.3	628	11285	beta-1,4-galactosyltransferase 7	GO:0000139,GO:0003831,GO:0005515,GO:0005794,GO:0005975,GO:0006024,GO:0006029,GO:0006464,GO:0006487,GO:0008378,GO:0016021,GO:0018215,GO:0030145,GO:0030203,GO:0032580,GO:0046525,GO:0048147,GO:0097435	Golgi membrane|beta-N-acetylglucosaminylglycopeptide beta-1,4-galactosyltransferase activity|protein binding|Golgi apparatus|carbohydrate metabolic process|glycosaminoglycan biosynthetic process|proteoglycan metabolic process|cellular protein modification process|protein N-linked glycosylation|galactosyltransferase activity|integral component of membrane|protein phosphopantetheinylation|manganese…	hsa00532,hsa00534	Glycosaminoglycan biosynthesis - chondroitin sulfate / dermatan sulfate|Glycosaminoglycan biosynthesis - heparan sulfate / heparin
BAIAP2	17	81040333	81041146	814	*	17-81040332-81041146-[81040528-81040703]	99469	Intron (XM_024450534.1/BAIAP2, intron 1 of 12)	81035151	81117434	82284	1	NM_017451.3	5182	10458	BAR/IMD domain containing adaptor protein 2	GO:0001726,GO:0005515,GO:0005654,GO:0005737,GO:0005829,GO:0005886,GO:0005912,GO:0007009,GO:0007409,GO:0008022,GO:0008093,GO:0008286,GO:0008360,GO:0009617,GO:0015629,GO:0030175,GO:0030838,GO:0032956,GO:0038096,GO:0042802,GO:0048010,GO:0051017,GO:0051764,GO:0070062,GO:0070064,GO:0098609,GO:0098641,GO:2000251	ruffle|protein binding|nucleoplasm|cytoplasm|cytosol|plasma membrane|adherens junction|plasma membrane organization|axonogenesis|protein C-terminus binding|cytoskeletal anchor activity|insulin receptor signaling pathway|regulation of cell shape|response to bacterium|actin cytoskeleton|filopodium|positive regulation of actin filament polymerization|regulation of actin cytoskeleton organization|Fc-…	hsa04520,hsa04810,hsa05130,hsa05135	Adherens junction|Regulation of actin cytoskeleton|Pathogenic Escherichia coli infection|Yersinia infection
BAIAP2	17	81094048	81095549	1502	*	17-81094047-81095549-[81094882-81094891]	157974	Promoter (2-3kb)	81097579	81116225	18647	1	XM_011524196.1	-2030	10458	BAR/IMD domain containing adaptor protein 2	GO:0001726,GO:0005515,GO:0005654,GO:0005737,GO:0005829,GO:0005886,GO:0005912,GO:0007009,GO:0007409,GO:0008022,GO:0008093,GO:0008286,GO:0008360,GO:0009617,GO:0015629,GO:0030175,GO:0030838,GO:0032956,GO:0038096,GO:0042802,GO:0048010,GO:0051017,GO:0051764,GO:0070062,GO:0070064,GO:0098609,GO:0098641,GO:2000251	ruffle|protein binding|nucleoplasm|cytoplasm|cytosol|plasma membrane|adherens junction|plasma membrane organization|axonogenesis|protein C-terminus binding|cytoskeletal anchor activity|insulin receptor signaling pathway|regulation of cell shape|response to bacterium|actin cytoskeleton|filopodium|positive regulation of actin filament polymerization|regulation of actin cytoskeleton organization|Fc-…	hsa04520,hsa04810,hsa05130,hsa05135	Adherens junction|Regulation of actin cytoskeleton|Pathogenic Escherichia coli infection|Yersinia infection
BAIAP2L1	7	98378064	98378688	625	*	7-98378063-98378688-[98378451-98378460]	110631	Intron (NM_018842.5/BAIAP2L1, intron 1 of 13)	98291650	98401090	109441	2	NM_018842.5	22402	55971	BAR/IMD domain containing adaptor protein 2 like 1	GO:0003779,GO:0005515,GO:0005654,GO:0005829,GO:0005886,GO:0005912,GO:0007009,GO:0009617,GO:0015629,GO:0030838,GO:0046626,GO:0051017,GO:0051764,GO:0070062,GO:0070064,GO:0098609,GO:0098641,GO:2000251	actin binding|protein binding|nucleoplasm|cytosol|plasma membrane|adherens junction|plasma membrane organization|response to bacterium|actin cytoskeleton|positive regulation of actin filament polymerization|regulation of insulin receptor signaling pathway|actin filament bundle assembly|actin crosslink formation|extracellular exosome|proline-rich region binding|cell-cell adhesion|cadherin binding …	hsa05130	Pathogenic Escherichia coli infection
BARX1	9	93912287	93913350	1064	*	9-93912286-93913350-[93912760-93912765]	102509	Distal Intergenic	93951627	93955355	3729	2	NM_021570.4	42005	56033	BARX homeobox 1	GO:0000785,GO:0000977,GO:0000981,GO:0003700,GO:0005634,GO:0006357,GO:0007267,GO:0009952,GO:0030178,GO:0030855,GO:0048536,GO:0055123	chromatin|RNA polymerase II transcription regulatory region sequence-specific DNA binding|DNA-binding transcription factor activity, RNA polymerase II-specific|DNA-binding transcription factor activity|nucleus|regulation of transcription by RNA polymerase II|cell-cell signaling|anterior/posterior pattern specification|negative regulation of Wnt signaling pathway|epithelial cell differentiation|sp…
BARX1	9	93922829	93923999	1171	*	9-93922828-93923999-[93923412-93923503]	127433	Distal Intergenic	93951627	93955355	3729	2	NM_021570.4	31356	56033	BARX homeobox 1	GO:0000785,GO:0000977,GO:0000981,GO:0003700,GO:0005634,GO:0006357,GO:0007267,GO:0009952,GO:0030178,GO:0030855,GO:0048536,GO:0055123	chromatin|RNA polymerase II transcription regulatory region sequence-specific DNA binding|DNA-binding transcription factor activity, RNA polymerase II-specific|DNA-binding transcription factor activity|nucleus|regulation of transcription by RNA polymerase II|cell-cell signaling|anterior/posterior pattern specification|negative regulation of Wnt signaling pathway|epithelial cell differentiation|sp…
BAZ1B	7	73521793	73522343	551	*	7-73521792-73522343-[73521841-73521994]	113569	Promoter (<=1kb)	73440406	73522293	81888	2	NM_001370402.1	0	9031	bromodomain adjacent to zinc finger domain 1B	GO:0000793,GO:0004713,GO:0004715,GO:0005515,GO:0005524,GO:0005654,GO:0005721,GO:0006333,GO:0006338,GO:0006357,GO:0006974,GO:0008270,GO:0016572,GO:0016604,GO:0018108,GO:0035173,GO:0042393,GO:0043596,GO:0045815	condensed chromosome|protein tyrosine kinase activity|non-membrane spanning protein tyrosine kinase activity|protein binding|ATP binding|nucleoplasm|pericentric heterochromatin|chromatin assembly or disassembly|chromatin remodeling|regulation of transcription by RNA polymerase II|cellular response to DNA damage stimulus|zinc ion binding|histone phosphorylation|nuclear body|peptidyl-tyrosine phosp…
BAZ2A	12	56635737	56636774	1038	*	12-56635736-56636774-[56636199-56636323]	189053	Promoter (<=1kb)	56595596	56636359	40764	2	NM_001351156.2	0	11176	bromodomain adjacent to zinc finger domain 2A	GO:0000183,GO:0001164,GO:0001188,GO:0003723,GO:0005515,GO:0005677,GO:0005730,GO:0005829,GO:0006306,GO:0006338,GO:0006351,GO:0006355,GO:0016575,GO:0016607,GO:0016922,GO:0033553,GO:0042393,GO:0046872,GO:0070577	rDNA heterochromatin assembly|RNA polymerase I core promoter sequence-specific DNA binding|RNA polymerase I preinitiation complex assembly|RNA binding|protein binding|chromatin silencing complex|nucleolus|cytosol|DNA methylation|chromatin remodeling|transcription, DNA-templated|regulation of transcription, DNA-templated|histone deacetylation|nuclear speck|nuclear receptor binding|rDNA heterochrom…
BCAR1	16	75245073	75245746	674	*	16-75245072-75245746-[75245260-75245298]	142035	Promoter (2-3kb)	75228181	75248151	19971	2	NM_001170719.3	2405	9564	BCAR1 scaffold protein, Cas family member	GO:0001558,GO:0001726,GO:0005515,GO:0005737,GO:0005829,GO:0005886,GO:0005925,GO:0007015,GO:0007155,GO:0007169,GO:0007173,GO:0007186,GO:0007229,GO:0008286,GO:0010595,GO:0015629,GO:0016477,GO:0017124,GO:0019901,GO:0030027,GO:0030335,GO:0030424,GO:0035729,GO:0042981,GO:0048008,GO:0048010,GO:0048011,GO:0048012,GO:0050851,GO:0050852,GO:0050853,GO:0051301,GO:0060326,GO:0086100,GO:0090527	regulation of cell growth|ruffle|protein binding|cytoplasm|cytosol|plasma membrane|focal adhesion|actin filament organization|cell adhesion|transmembrane receptor protein tyrosine kinase signaling pathway|epidermal growth factor receptor signaling pathway|G protein-coupled receptor signaling pathway|integrin-mediated signaling pathway|insulin receptor signaling pathway|positive regulation of endo…	hsa04015,hsa04062,hsa04510,hsa04670,hsa04810,hsa04935,hsa05100,hsa05131,hsa05135,hsa05163	Rap1 signaling pathway|Chemokine signaling pathway|Focal adhesion|Leukocyte transendothelial migration|Regulation of actin cytoskeleton|Growth hormone synthesis, secretion and action|Bacterial invasion of epithelial cells|Shigellosis|Yersinia infection|Human cytomegalovirus infection
BCAS1	20	53979413	53980504	1092	*	20-53979412-53980504-[53979539-53980063]	152249	Intron (XM_011529090.3/BCAS1, intron 8 of 12)	53943541	54059015	115475	2	XM_011529090.3	78511	8537	brain enriched myelin associated protein 1	GO:0005737,GO:0014069,GO:0042552,GO:0070062	cytoplasm|postsynaptic density|myelination|extracellular exosome
BCAS4	20	50789841	50790788	948	*	20-50789840-50790788-[50790252-50790701]	100288	Distal Intergenic	50794894	50877177	82284	1	NM_001010974.2	-4106	55653	breast carcinoma amplified sequence 4	GO:0031083	BLOC-1 complex
BCAT1	12	24941366	24942436	1071	*	12-24941365-24942436-[24941976-24942323]	152336	Intron (NM_001178091.2/BCAT1, intron 1 of 9)	24810024	24949101	139078	2	NM_001178091.2	6665	586	branched chain amino acid transaminase 1	GO:0000082,GO:0004084,GO:0005739,GO:0005829,GO:0009082,GO:0009083,GO:0009098,GO:0009099,GO:0042802,GO:0052654,GO:0052655,GO:0052656	G1/S transition of mitotic cell cycle|branched-chain-amino-acid transaminase activity|mitochondrion|cytosol|branched-chain amino acid biosynthetic process|branched-chain amino acid catabolic process|leucine biosynthetic process|valine biosynthetic process|identical protein binding|L-leucine transaminase activity|L-valine transaminase activity|L-isoleucine transaminase activity	hsa00270,hsa00280,hsa00290,hsa00770	Cysteine and methionine metabolism|Valine, leucine and isoleucine degradation|Valine, leucine and isoleucine biosynthesis|Pantothenate and CoA biosynthesis
BCDIN3D-AS1	12	49827844	49828894	1051	*	12-49827843-49828894-[49828053-49828060]	146029	Promoter (<=1kb)	49828543	49841154	12612	1	NR_027499.1	0	NA	NA	NA	NA	NA	NA	NA
BCKDHB	6	80099789	80100875	1087	*	6-80099788-80100875-[80099956-80099965]	96792	Distal Intergenic	80106610	80346270	239661	1	NM_001318975.1	-5735	594	branched chain keto acid dehydrogenase E1 subunit beta	GO:0003826,GO:0003863,GO:0005515,GO:0005730,GO:0005739,GO:0005759,GO:0005947,GO:0007584,GO:0009083,GO:0055114	alpha-ketoacid dehydrogenase activity|3-methyl-2-oxobutanoate dehydrogenase (2-methylpropanoyl-transferring) activity|protein binding|nucleolus|mitochondrion|mitochondrial matrix|mitochondrial alpha-ketoglutarate dehydrogenase complex|response to nutrient|branched-chain amino acid catabolic process|oxidation-reduction process	hsa00280,hsa00640	Valine, leucine and isoleucine degradation|Propanoate metabolism
BCOR	X	40175724	40176226	503	*	X-40175723-40176226-[40175821-40175891]	104101	Promoter (1-2kb)	40051246	40177254	126009	2	XM_011543931.2	1028	54880	BCL6 corepressor	GO:0000122,GO:0000415,GO:0000976,GO:0000977,GO:0001835,GO:0003714,GO:0004842,GO:0005515,GO:0005634,GO:0005654,GO:0007507,GO:0008134,GO:0030502,GO:0031072,GO:0035518,GO:0042476,GO:0042826,GO:0045892,GO:0051572,GO:0060021,GO:0065001,GO:0070171,GO:0140261	negative regulation of transcription by RNA polymerase II|negative regulation of histone H3-K36 methylation|transcription regulatory region sequence-specific DNA binding|RNA polymerase II transcription regulatory region sequence-specific DNA binding|blastocyst hatching|transcription corepressor activity|ubiquitin-protein transferase activity|protein binding|nucleus|nucleoplasm|heart development|t…			other
BEST3	12	69716367	69717371	1005	*	12-69716366-69717371-[69716716-69716728]	98206	Intron (NR_110072.2/LOC101928002, intron 3 of 3)	69683239	69699303	16065	2	NM_001282616.2	-17064	144453	bestrophin 3	GO:0003674,GO:0005254,GO:0005886,GO:0008150,GO:0034707,GO:0043271,GO:1902476	molecular_function|chloride channel activity|plasma membrane|biological_process|chloride channel complex|negative regulation of ion transport|chloride transmembrane transport
BFSP1	20	17563078	17564278	1201	*	20-17563077-17564278-[17563586-17563595]	96024	5' UTR	17493905	17558833	64929	2	NM_001278607.2	-4245	631	beaded filament structural protein 1	GO:0005200,GO:0005212,GO:0005515,GO:0005737,GO:0005882,GO:0005886,GO:0005938,GO:0008150,GO:0045109,GO:0048469,GO:0070307	structural constituent of cytoskeleton|structural constituent of eye lens|protein binding|cytoplasm|intermediate filament|plasma membrane|cell cortex|biological_process|intermediate filament organization|cell maturation|lens fiber cell development
BHLHE40	3	4978338	4979492	1155	*	3-4978337-4979492-[4979193-4979229]	150943	Promoter (<=1kb)	4979420	4985181	5762	1	XM_024453798.1	0	8553	basic helix-loop-helix family member e40	GO:0000122,GO:0000785,GO:0000978,GO:0000981,GO:0001102,GO:0001227,GO:0003700,GO:0005515,GO:0005634,GO:0005737,GO:0006355,GO:0006357,GO:0007623,GO:0009952,GO:0016604,GO:0019904,GO:0032922,GO:0042752,GO:0042803,GO:0043153,GO:0043425,GO:0043426,GO:0043433,GO:0045892,GO:0046982,GO:0050767,GO:0070888,GO:1990837	negative regulation of transcription by RNA polymerase II|chromatin|RNA polymerase II cis-regulatory region sequence-specific DNA binding|DNA-binding transcription factor activity, RNA polymerase II-specific|RNA polymerase II activating transcription factor binding|DNA-binding transcription repressor activity, RNA polymerase II-specific|DNA-binding transcription factor activity|protein binding|nu…	hsa04710	Circadian rhythm	bHLH
BHLHE40-AS1	3	4994389	4995140	752	*	3-4994388-4995140-[4994524-4994613]	95731	Intron (XR_940562.2/LOC105376934, intron 3 of 3)	4896809	4979961	83153	2	NR_125916.1	-14428	NA	NA	NA	NA	NA	NA	NA
BICC1	10	58513358	58513832	475	*	10-58513357-58513832-[58513364-58513623]	97509	Promoter (<=1kb)	58512970	58831435	318466	1	XM_011540185.2	388	80114	BicC family RNA binding protein 1	GO:0001822,GO:0003723,GO:0005737,GO:0007368,GO:0007507,GO:0090090	kidney development|RNA binding|cytoplasm|determination of left/right symmetry|heart development|negative regulation of canonical Wnt signaling pathway
BICD2	9	92736799	92738907	2109	*	9-92736798-92738907-[92738016-92738024]	255421	Intron (NM_001003800.2/BICD2, intron 1 of 6)	92711363	92764833	53471	2	NM_001003800.2	25926	23299	BICD cargo adaptor 2	GO:0005515,GO:0005635,GO:0005642,GO:0005643,GO:0005737,GO:0005794,GO:0005813,GO:0005829,GO:0005886,GO:0006890,GO:0007018,GO:0008093,GO:0015031,GO:0031267,GO:0031410,GO:0033365,GO:0034067,GO:0034452,GO:0051028,GO:0051642,GO:0051959,GO:0070507,GO:0070840,GO:0072385,GO:0072393	protein binding|nuclear envelope|annulate lamellae|nuclear pore|cytoplasm|Golgi apparatus|centrosome|cytosol|plasma membrane|retrograde vesicle-mediated transport, Golgi to endoplasmic reticulum|microtubule-based movement|cytoskeletal anchor activity|protein transport|small GTPase binding|cytoplasmic vesicle|protein localization to organelle|protein localization to Golgi apparatus|dynactin bindin…
BICD2	9	92765021	92765719	699	*	9-92765020-92765719-[92765155-92765262]	142998	Promoter (<=1kb)	92711363	92764841	53479	2	XM_017014551.1	-180	23299	BICD cargo adaptor 2	GO:0005515,GO:0005635,GO:0005642,GO:0005643,GO:0005737,GO:0005794,GO:0005813,GO:0005829,GO:0005886,GO:0006890,GO:0007018,GO:0008093,GO:0015031,GO:0031267,GO:0031410,GO:0033365,GO:0034067,GO:0034452,GO:0051028,GO:0051642,GO:0051959,GO:0070507,GO:0070840,GO:0072385,GO:0072393	protein binding|nuclear envelope|annulate lamellae|nuclear pore|cytoplasm|Golgi apparatus|centrosome|cytosol|plasma membrane|retrograde vesicle-mediated transport, Golgi to endoplasmic reticulum|microtubule-based movement|cytoskeletal anchor activity|protein transport|small GTPase binding|cytoplasmic vesicle|protein localization to organelle|protein localization to Golgi apparatus|dynactin bindin…
BLOC1S2	10	100286211	100287190	980	*	10-100286210-100287190-[100286445-100286501]	158107	Promoter (<=1kb)	100273278	100286364	13087	2	NM_001001342.2	0	282991	biogenesis of lysosomal organelles complex 1 subunit 2	GO:0000930,GO:0005515,GO:0005739,GO:0005765,GO:0008089,GO:0008625,GO:0016197,GO:0031083,GO:0031175,GO:0032418,GO:0032438,GO:0043015,GO:0048490,GO:0060155,GO:0097345,GO:0099078,GO:1904115	gamma-tubulin complex|protein binding|mitochondrion|lysosomal membrane|anterograde axonal transport|extrinsic apoptotic signaling pathway via death domain receptors|endosomal transport|BLOC-1 complex|neuron projection development|lysosome localization|melanosome organization|gamma-tubulin binding|anterograde synaptic vesicle transport|platelet dense granule organization|mitochondrial outer membra…
BLOC1S3	19	45178172	45178796	625	*	19-45178171-45178796-[45178273-45178350]	109082	Promoter (<=1kb)	45178784	45181800	3017	1	NM_212550.5	0	388552	biogenesis of lysosomal organelles complex 1 subunit 3	GO:0001654,GO:0003674,GO:0005515,GO:0005829,GO:0008089,GO:0008320,GO:0030133,GO:0030168,GO:0031083,GO:0031175,GO:0032402,GO:0032438,GO:0032816,GO:0033299,GO:0035646,GO:0042493,GO:0043473,GO:0048490,GO:0060155,GO:0071806,GO:1904115	eye development|molecular_function|protein binding|cytosol|anterograde axonal transport|protein transmembrane transporter activity|transport vesicle|platelet activation|BLOC-1 complex|neuron projection development|melanosome transport|melanosome organization|positive regulation of natural killer cell activation|secretion of lysosomal enzymes|endosome to melanosome transport|response to drug|pigme…
BLOC1S6	15	45587034	45587612	579	*	15-45587033-45587612-[45587197-45587277]	131997	Promoter (<=1kb)	45587123	45609716	22594	1	NR_132353.1	0	26258	biogenesis of lysosomal organelles complex 1 subunit 6	GO:0005515,GO:0005737,GO:0005829,GO:0008089,GO:0016081,GO:0019898,GO:0019905,GO:0030133,GO:0031083,GO:0031175,GO:0031201,GO:0032402,GO:0032438,GO:0035646,GO:0042802,GO:0042803,GO:0046907,GO:0048490,GO:0050942,GO:0051015,GO:0098793,GO:1904115	protein binding|cytoplasm|cytosol|anterograde axonal transport|synaptic vesicle docking|extrinsic component of membrane|syntaxin binding|transport vesicle|BLOC-1 complex|neuron projection development|SNARE complex|melanosome transport|melanosome organization|endosome to melanosome transport|identical protein binding|protein homodimerization activity|intracellular transport|anterograde synaptic ve…
BMF	15	40118399	40119295	897	*	15-40118398-40119295-[40118868-40118875]	94815	Distal Intergenic	40087890	40108879	20990	2	NM_001003943.3	-9520	90427	Bcl2 modifying factor	GO:0001669,GO:0001844,GO:0005515,GO:0005741,GO:0005829,GO:0005886,GO:0010507,GO:0016459,GO:0031334,GO:0034644,GO:0043065,GO:0043276,GO:0090200,GO:2001244	acrosomal vesicle|protein insertion into mitochondrial membrane involved in apoptotic signaling pathway|protein binding|mitochondrial outer membrane|cytosol|plasma membrane|negative regulation of autophagy|myosin complex|positive regulation of protein-containing complex assembly|cellular response to UV|positive regulation of apoptotic process|anoikis|positive regulation of release of cytochrome c…	hsa05206	MicroRNAs in cancer
BMP2	20	6768012	6769128	1117	*	20-6768011-6769128-[6768212-6768266]	118943	Promoter (<=1kb)	6767686	6780246	12561	1	NM_001200.4	326	650	bone morphogenetic protein 2	GO:0000122,GO:0000187,GO:0001501,GO:0001649,GO:0001658,GO:0001666,GO:0001701,GO:0001837,GO:0001934,GO:0001938,GO:0002062,GO:0003130,GO:0003176,GO:0003181,GO:0003203,GO:0003210,GO:0003272,GO:0003308,GO:0003331,GO:0004745,GO:0005102,GO:0005125,GO:0005515,GO:0005576,GO:0005615,GO:0006029,GO:0006355,GO:0006468,GO:0006954,GO:0007219,GO:0007267,GO:0007507,GO:0008083,GO:0008285,GO:0009617,GO:0009887,GO:…	negative regulation of transcription by RNA polymerase II|activation of MAPK activity|skeletal system development|osteoblast differentiation|branching involved in ureteric bud morphogenesis|response to hypoxia|in utero embryonic development|epithelial to mesenchymal transition|positive regulation of protein phosphorylation|positive regulation of endothelial cell proliferation|chondrocyte differen…	hsa04060,hsa04350,hsa04390,hsa05200,hsa05217	Cytokine-cytokine receptor interaction|TGF-beta signaling pathway|Hippo signaling pathway|Pathways in cancer|Basal cell carcinoma
BMP7	20	57287640	57288520	881	*	20-57287639-57288520-[57288114-57288141]	97085	Exon (XR_001754687.1/LOC105372687, exon 9 of 12)	57168753	57266641	97889	2	NM_001719.3	-20999	655	bone morphogenetic protein 7	GO:0001501,GO:0001503,GO:0001656,GO:0001657,GO:0001707,GO:0001823,GO:0001837,GO:0003272,GO:0003344,GO:0005125,GO:0005515,GO:0005576,GO:0005615,GO:0007411,GO:0008083,GO:0008201,GO:0009880,GO:0010628,GO:0010664,GO:0010718,GO:0010800,GO:0010862,GO:0016358,GO:0021502,GO:0030326,GO:0030501,GO:0030509,GO:0030855,GO:0030902,GO:0031982,GO:0032088,GO:0032355,GO:0033280,GO:0034116,GO:0034504,GO:0042326,GO:…	skeletal system development|ossification|metanephros development|ureteric bud development|mesoderm formation|mesonephros development|epithelial to mesenchymal transition|endocardial cushion formation|pericardium morphogenesis|cytokine activity|protein binding|extracellular region|extracellular space|axon guidance|growth factor activity|heparin binding|embryonic pattern specification|positive regu…	hsa04060,hsa04350,hsa04360,hsa04390	Cytokine-cytokine receptor interaction|TGF-beta signaling pathway|Axon guidance|Hippo signaling pathway
BNC1	15	83288444	83289083	640	*	15-83288443-83289083-[83288510-83288895]	115529	Intron (XR_932541.2/LOC105370932, intron 1 of 2)	83255884	83284664	28781	2	NM_001717.4	-3780	646	basonuclin 1	GO:0000182,GO:0000976,GO:0001216,GO:0005634,GO:0005654,GO:0005730,GO:0005737,GO:0006355,GO:0006356,GO:0007283,GO:0008284,GO:0008544,GO:0030154,GO:0043231,GO:0045943,GO:0046872,GO:1900195	rDNA binding|transcription regulatory region sequence-specific DNA binding|DNA-binding transcription activator activity|nucleus|nucleoplasm|nucleolus|cytoplasm|regulation of transcription, DNA-templated|regulation of transcription by RNA polymerase I|spermatogenesis|positive regulation of cell population proliferation|epidermis development|cell differentiation|intracellular membrane-bounded organ…
BOC	3	113284620	113285472	853	*	3-113284619-113285472-[113284836-113284843]	120619	Exon (XM_017007446.1/BOC, exon 18 of 20)	113250744	113287463	36720	1	XM_024453819.1	33876	91653	BOC cell adhesion associated, oncogene regulated	GO:0005515,GO:0005886,GO:0005887,GO:0007155,GO:0007224,GO:0007411,GO:0044295,GO:0045663,GO:0051149	protein binding|plasma membrane|integral component of plasma membrane|cell adhesion|smoothened signaling pathway|axon guidance|axonal growth cone|positive regulation of myoblast differentiation|positive regulation of muscle cell differentiation	hsa04340,hsa04360	Hedgehog signaling pathway|Axon guidance
BOLA1	1	149893998	149894673	676	*	1-149893997-149894673-[149894099-149894518]	116190	Distal Intergenic	149899568	149900795	1228	1	NM_001321025.2	-4895	51027	bolA family member 1	GO:0005515,GO:0005739	protein binding|mitochondrion
BPHL	6	3118276	3118768	493	*	6-3118275-3118768-[3118503-3118518]	115919	Promoter (<=1kb)	3118376	3153198	34823	1	NM_001302777.1	0	670	biphenyl hydrolase like	GO:0005739,GO:0005741,GO:0006520,GO:0006805,GO:0009636,GO:0047658	mitochondrion|mitochondrial outer membrane|cellular amino acid metabolic process|xenobiotic metabolic process|response to toxic substance|alpha-amino-acid esterase activity
BPNT2	8	56992613	56994262	1650	*	8-56992612-56994262-[56993355-56993383]	211838	Promoter (<=1kb)	56957931	56993867	35937	2	NM_017813.5	0	54928	3'(2'), 5'-bisphosphate nucleotidase 2	GO:0001501,GO:0001958,GO:0002063,GO:0005654,GO:0005794,GO:0005796,GO:0005829,GO:0008254,GO:0008441,GO:0009791,GO:0012505,GO:0016020,GO:0016021,GO:0016604,GO:0030204,GO:0032588,GO:0042733,GO:0046854,GO:0046855,GO:0046872,GO:0050427,GO:0097657	skeletal system development|endochondral ossification|chondrocyte development|nucleoplasm|Golgi apparatus|Golgi lumen|cytosol|3'-nucleotidase activity|3'(2'),5'-bisphosphate nucleotidase activity|post-embryonic development|endomembrane system|membrane|integral component of membrane|nuclear body|chondroitin sulfate metabolic process|trans-Golgi network membrane|embryonic digit morphogenesis|phosph…	hsa00920,hsa04070	Sulfur metabolism|Phosphatidylinositol signaling system
BRDT	1	91975356	91976257	902	*	1-91975355-91976257-[91975862-91975871]	103570	Intron (XM_006710853.4/BRDT, intron 5 of 19)	91952152	92014428	62277	1	NM_001726.4	23204	676	bromodomain testis associated	GO:0001207,GO:0003713,GO:0005634,GO:0006338,GO:0006355,GO:0006397,GO:0007140,GO:0007141,GO:0007283,GO:0008380,GO:0030154,GO:0042393,GO:0043484,GO:0051039,GO:0070577	histone displacement|transcription coactivator activity|nucleus|chromatin remodeling|regulation of transcription, DNA-templated|mRNA processing|male meiotic nuclear division|male meiosis I|spermatogenesis|RNA splicing|cell differentiation|histone binding|regulation of RNA splicing|positive regulation of transcription involved in meiotic cell cycle|lysine-acetylated histone binding
BRF1	14	105315342	105316288	947	*	14-105315341-105316288-[105315698-105315708]	181432	Promoter (<=1kb)	105209286	105315589	106304	2	NM_001242786.2	0	2972	BRF1 RNA polymerase III transcription initiation factor subunit	GO:0000126,GO:0000995,GO:0001006,GO:0005515,GO:0005634,GO:0005654,GO:0006352,GO:0006383,GO:0006384,GO:0009303,GO:0009304,GO:0017025,GO:0045945,GO:0046872,GO:0070897,GO:0097550	transcription factor TFIIIB complex|RNA polymerase III general transcription initiation factor activity|RNA polymerase III type 3 promoter sequence-specific DNA binding|protein binding|nucleus|nucleoplasm|DNA-templated transcription, initiation|transcription by RNA polymerase III|transcription initiation from RNA polymerase III promoter|rRNA transcription|tRNA transcription|TBP-class protein bind…			other
BRWD3	X	80808957	80809684	728	*	X-80808956-80809684-[80809055-80809061]	99588	Promoter (<=1kb)	80669506	80809736	140231	2	XM_005262113.3	52	254065	bromodomain and WD repeat domain containing 3	GO:0005634,GO:0006357,GO:0007010,GO:0008360	nucleus|regulation of transcription by RNA polymerase II|cytoskeleton organization|regulation of cell shape
BSPRY	9	113350015	113351019	1005	*	9-113350014-113351019-[113350397-113350573]	115257	Promoter (<=1kb)	113349541	113371233	21693	1	XM_006717149.3	474	54836	B-box and SPRY domain containing	GO:0005737,GO:0006816,GO:0008270,GO:0016020,GO:0016567,GO:0031252,GO:0048471,GO:0061630,GO:1990830	cytoplasm|calcium ion transport|zinc ion binding|membrane|protein ubiquitination|cell leading edge|perinuclear region of cytoplasm|ubiquitin protein ligase activity|cellular response to leukemia inhibitory factor
BTBD19	1	44807488	44808179	692	*	1-44807487-44808179-[44807582-44807826]	136546	Promoter (<=1kb)	44807447	44813383	5937	1	XR_246238.4	41	149478	BTB domain containing 19
BTD	3	15646336	15647213	878	*	3-15646335-15647213-[15646826-15646927]	180602	3' UTR	15630020	15653711	23692	1	XM_024453724.1	16316	686	biotinidase	GO:0005576,GO:0005615,GO:0005759,GO:0006768,GO:0007417,GO:0047708,GO:0070062	extracellular region|extracellular space|mitochondrial matrix|biotin metabolic process|central nervous system development|biotinidase activity|extracellular exosome	hsa00780,hsa04977	Biotin metabolism|Vitamin digestion and absorption
C10orf143	10	130110276	130110809	534	*	10-130110275-130110809-[130110564-130110759]	99429	Promoter (<=1kb)	130063896	130110830	46935	2	NM_001355042.2	21	387723	chromosome 10 open reading frame 143
C11orf68	11	65915807	65916508	702	*	11-65915806-65916508-[65915970-65916189]	121097	Promoter (2-3kb)	65916810	65919062	2253	2	NM_001135635.2	2554	83638	chromosome 11 open reading frame 68	GO:0003723,GO:0005515	RNA binding|protein binding
C12orf42	12	103519592	103520794	1203	*	12-103519591-103520794-[103520144-103520153]	101252	Intron (XR_001748690.1/C12orf42, intron 2 of 11)	103301936	103524215	222280	2	XM_011538291.1	3421	374470	chromosome 12 open reading frame 42
C12orf57	12	6942089	6943578	1490	*	12-6942088-6943578-[6942940-6942947]	190068	Promoter (<=1kb)	6943433	6946002	2570	1	NM_001301836.2	0	113246	chromosome 12 open reading frame 57	GO:0003674,GO:0005515,GO:0005737,GO:0009791,GO:0014819,GO:0016607,GO:0021540,GO:0021678,GO:0036343,GO:0048593,GO:0050890	molecular_function|protein binding|cytoplasm|post-embryonic development|regulation of skeletal muscle contraction|nuclear speck|corpus callosum morphogenesis|third ventricle development|psychomotor behavior|camera-type eye morphogenesis|cognition
C14orf132	14	96126734	96127199	466	*	14-96126733-96127199-[96126903-96127035]	110289	Distal Intergenic	96049687	96093889	44203	1	XM_017021469.1	77047	56967	chromosome 14 open reading frame 132	GO:0016021	integral component of membrane
C14orf93	14	23006730	23007293	564	*	14-23006729-23007293-[23007113-23007127]	124558	Promoter (<=1kb)	22986903	23007157	20255	2	XM_011537062.2	0	60686	chromosome 14 open reading frame 93	GO:0003723,GO:0005515,GO:0005576,GO:0010628,GO:0030154,GO:0048856	RNA binding|protein binding|extracellular region|positive regulation of gene expression|cell differentiation|anatomical structure development
C16orf46	16	81076650	81077225	576	*	16-81076649-81077225-[81076755-81076936]	99172	Promoter (<=1kb)	81053497	81076816	23320	2	XM_011522848.2	0	123775	chromosome 16 open reading frame 46	GO:0005654,GO:0005829	nucleoplasm|cytosol
C18orf54	18	54362561	54363228	668	*	18-54362560-54363228-[54362819-54363112]	109815	Exon (NM_001288980.2/C18orf54, exon 5 of 9)	54358887	54382032	23146	1	XM_024451093.1	3674	162681	chromosome 18 open reading frame 54	GO:0005515,GO:0005576,GO:0008285	protein binding|extracellular region|negative regulation of cell population proliferation
C1RL-AS1	12	7108022	7108932	911	*	12-7108021-7108932-[7108471-7108546]	125862	Promoter (<=1kb)	7108308	7121851	13544	1	NR_026947.1	0	NA	NA	NA	NA	NA	NA	NA
C1orf216	1	35701022	35702085	1064	*	1-35701021-35702085-[35701634-35701641]	99360	Distal Intergenic	35713877	35716911	3035	2	NM_001348691.2	14826	127703	chromosome 1 open reading frame 216	GO:0005515	protein binding
C1orf50	1	42766351	42767290	940	*	1-42766350-42767290-[42766862-42767026]	137548	Promoter (<=1kb)	42767249	42779491	12243	1	NM_024097.4	0	79078	chromosome 1 open reading frame 50	GO:0005515,GO:0042802	protein binding|identical protein binding
C20orf141	20	2808661	2809235	575	*	20-2808660-2809235-[2808937-2808945]	101234	Distal Intergenic	2814987	2815830	844	1	NM_001256538.2	-5752	128653	chromosome 20 open reading frame 141	GO:0005515,GO:0016021	protein binding|integral component of membrane
C3orf70	3	185043857	185045019	1163	*	3-185043856-185045019-[185044449-185044456]	98846	Intron (XM_024453426.1/VPS8, intron 47 of 48)	185076838	185153060	76223	2	NM_001025266.3	108041	285382	chromosome 3 open reading frame 70	GO:0007399,GO:0048512	nervous system development|circadian behavior
C5	9	121047176	121047719	544	*	9-121047175-121047719-[121047348-121047497]	95090	Promoter (2-3kb)	120952335	121050275	97941	2	NM_001735.3	2556	727	complement C5	GO:0000187,GO:0001701,GO:0004866,GO:0005102,GO:0005515,GO:0005576,GO:0005579,GO:0005615,GO:0006935,GO:0006954,GO:0006957,GO:0006958,GO:0007166,GO:0007186,GO:0008009,GO:0010575,GO:0010760,GO:0010951,GO:0019835,GO:0030449,GO:0032722,GO:0045766,GO:0060326,GO:0070062	activation of MAPK activity|in utero embryonic development|endopeptidase inhibitor activity|signaling receptor binding|protein binding|extracellular region|membrane attack complex|extracellular space|chemotaxis|inflammatory response|complement activation, alternative pathway|complement activation, classical pathway|cell surface receptor signaling pathway|G protein-coupled receptor signaling pathw…	hsa04080,hsa04610,hsa05020,hsa05133,hsa05150,hsa05168,hsa05171,hsa05322	Neuroactive ligand-receptor interaction|Complement and coagulation cascades|Prion disease|Pertussis|Staphylococcus aureus infection|Herpes simplex virus 1 infection|Coronavirus disease - COVID-19|Systemic lupus erythematosus
C7orf25	7	42911059	42911909	851	*	7-42911058-42911909-[42911701-42911709]	137118	Promoter (<=1kb)	42909273	42911445	2173	2	XM_017012596.1	0	79020	chromosome 7 open reading frame 25	GO:0005515	protein binding
C8G	9	136945870	136946803	934	*	9-136945869-136946803-[136946133-136946139]	132453	Promoter (<=1kb)	136945243	136946975	1733	1	NM_000606.3	627	733	complement C8 gamma chain	GO:0001848,GO:0005515,GO:0005576,GO:0005579,GO:0006957,GO:0006958,GO:0019835,GO:0019841,GO:0030449,GO:0044877,GO:0070062,GO:0072562	complement binding|protein binding|extracellular region|membrane attack complex|complement activation, alternative pathway|complement activation, classical pathway|cytolysis|retinol binding|regulation of complement activation|protein-containing complex binding|extracellular exosome|blood microparticle	hsa04610,hsa05020,hsa05146,hsa05171,hsa05322	Complement and coagulation cascades|Prion disease|Amoebiasis|Coronavirus disease - COVID-19|Systemic lupus erythematosus
C8orf37	8	95269197	95270091	895	*	8-95269196-95270091-[95269826-95270077]	128800	Promoter (<=1kb)	95244913	95269201	24289	2	NM_001363260.1	0	157657	chromosome 8 open reading frame 37	GO:0001917,GO:0005515,GO:0005737,GO:0005829,GO:0005886,GO:0008594,GO:0030054,GO:0097546	photoreceptor inner segment|protein binding|cytoplasm|cytosol|plasma membrane|photoreceptor cell morphogenesis|cell junction|ciliary base
C9orf106	9	129320017	129320635	619	*	9-129320016-129320635-[129320271-129320626]	99169	Promoter (<=1kb)	129321016	129322603	1588	1	NR_149714.1	-381	NA	NA	NA	NA	NA	NA	NA
C9orf135	9	69854440	69855027	588	*	9-69854439-69855027-[69854484-69854711]	98334	Intron (XM_011518231.2/C9orf135, intron 2 of 6)	69826377	69906237	79861	1	XM_011518233.2	28063	138255	chromosome 9 open reading frame 135	GO:0005737,GO:0005886,GO:0016021	cytoplasm|plasma membrane|integral component of membrane
C9orf40	9	74951878	74952885	1008	*	9-74951877-74952885-[74952356-74952381]	111624	Promoter (<=1kb)	74946583	74952912	6330	2	NM_017998.3	27	55071	chromosome 9 open reading frame 40
CA12	15	63381793	63382329	537	*	15-63381792-63382329-[63381895-63382321]	126429	Promoter (<=1kb)	63321378	63381846	60469	2	NM_001218.5	0	771	carbonic anhydrase 12	GO:0004089,GO:0005886,GO:0006730,GO:0008270,GO:0015701,GO:0016021,GO:0016836,GO:0055064	carbonate dehydratase activity|plasma membrane|one-carbon metabolic process|zinc ion binding|bicarbonate transport|integral component of membrane|hydro-lyase activity|chloride ion homeostasis	hsa00910	Nitrogen metabolism
CA5A	16	87924811	87925552	742	*	16-87924810-87925552-[87925119-87925434]	103092	Intron (NM_001367225.1/CA5A, intron 2 of 6)	87881549	87936529	54981	2	NM_001367225.1	10977	763	carbonic anhydrase 5A	GO:0004089,GO:0005737,GO:0005739,GO:0005759,GO:0006730,GO:0008270,GO:0015701,GO:0016836	carbonate dehydratase activity|cytoplasm|mitochondrion|mitochondrial matrix|one-carbon metabolic process|zinc ion binding|bicarbonate transport|hydro-lyase activity	hsa00910	Nitrogen metabolism
CA5BP1	X	15674793	15675451	659	*	X-15674792-15675451-[15675176-15675394]	110949	Promoter (<=1kb)	15674916	15698082	23167	1	NR_160541.1	0	NA	NA	NA	NA	NA	NA	NA
CAB39L	13	49448923	49450195	1273	*	13-49448922-49450195-[49449849-49449858]	94994	Intron (NM_001160308.3/SETDB2, intron 1 of 13)	49308650	49444851	136202	2	XM_017020788.2	-4072	81617	calcium binding protein 39 like	GO:0005515,GO:0005829,GO:0007050,GO:0035556,GO:0043539,GO:0071902	protein binding|cytosol|cell cycle arrest|intracellular signal transduction|protein serine/threonine kinase activator activity|positive regulation of protein serine/threonine kinase activity	hsa04150,hsa04152	mTOR signaling pathway|AMPK signaling pathway
CAB39L	13	49372359	49373513	1155	*	13-49372358-49373513-[49372881-49372974]	96616	Intron (NM_030925.4/CAB39L, intron 3 of 8)	49308650	49401542	92893	2	NM_030925.4	28029	81617	calcium binding protein 39 like	GO:0005515,GO:0005829,GO:0007050,GO:0035556,GO:0043539,GO:0071902	protein binding|cytosol|cell cycle arrest|intracellular signal transduction|protein serine/threonine kinase activator activity|positive regulation of protein serine/threonine kinase activity	hsa04150,hsa04152	mTOR signaling pathway|AMPK signaling pathway
CABIN1	22	24010940	24011690	751	*	22-24010939-24011690-[24011339-24011395]	100509	Promoter (<=1kb)	24011192	24178628	167437	1	XM_005261419.2	0	23523	calcineurin binding protein 1	GO:0004864,GO:0005634,GO:0005654,GO:0005829,GO:0006336,GO:0007166,GO:0016235,GO:0031491,GO:0032515	protein phosphatase inhibitor activity|nucleus|nucleoplasm|cytosol|DNA replication-independent nucleosome assembly|cell surface receptor signaling pathway|aggresome|nucleosome binding|negative regulation of phosphoprotein phosphatase activity
CABP7	22	29722401	29723102	702	*	22-29722400-29723102-[29722810-29722818]	100010	Promoter (1-2kb)	29720414	29730398	9985	1	XM_006724161.4	1987	164633	calcium binding protein 7	GO:0005509,GO:0005515,GO:0005886,GO:0016021,GO:0032588,GO:0048471	calcium ion binding|protein binding|plasma membrane|integral component of membrane|trans-Golgi network membrane|perinuclear region of cytoplasm
CACFD1	9	133463096	133463835	740	*	9-133463095-133463835-[133463335-133463344]	98163	Promoter (1-2kb)	133461255	133470784	9530	1	XM_011518184.1	1841	11094	calcium channel flower domain containing 1	GO:0003674,GO:0005515,GO:0005575,GO:0008150,GO:0016021,GO:0016192	molecular_function|protein binding|cellular_component|biological_process|integral component of membrane|vesicle-mediated transport
CACNA1C-IT3	12	2373511	2374260	750	*	12-2373510-2374260-[2374023-2374032]	101948	Intron (XM_017019930.2/CACNA1C, intron 4 of 50)	2269776	2288745	18970	1	NR_046769.1	103735	NA	NA	NA	NA	NA	NA	NA
CACNA1E	1	181485020	181485859	840	*	1-181485019-181485859-[181485299-181485304]	93947	Promoter (1-2kb)	181483517	181808084	324568	1	NM_001205294.2	1503	777	calcium voltage-gated channel subunit alpha1 E	GO:0005245,GO:0005509,GO:0005886,GO:0005891,GO:0006816,GO:0007268,GO:0022843,GO:0034765,GO:0045202,GO:0050796,GO:0051899,GO:0070509,GO:0070588	voltage-gated calcium channel activity|calcium ion binding|plasma membrane|voltage-gated calcium channel complex|calcium ion transport|chemical synaptic transmission|voltage-gated cation channel activity|regulation of ion transmembrane transport|synapse|regulation of insulin secretion|membrane depolarization|calcium ion import|calcium ion transmembrane transport	hsa04010,hsa04020,hsa04930	MAPK signaling pathway|Calcium signaling pathway|Type II diabetes mellitus
CACNA1E	1	181580303	181581098	796	*	1-181580302-181581098-[181580746-181580884]	103006	Exon (XM_017002244.1/CACNA1E, exon 8 of 50)	181483517	181808084	324568	1	NM_001205294.2	96786	777	calcium voltage-gated channel subunit alpha1 E	GO:0005245,GO:0005509,GO:0005886,GO:0005891,GO:0006816,GO:0007268,GO:0022843,GO:0034765,GO:0045202,GO:0050796,GO:0051899,GO:0070509,GO:0070588	voltage-gated calcium channel activity|calcium ion binding|plasma membrane|voltage-gated calcium channel complex|calcium ion transport|chemical synaptic transmission|voltage-gated cation channel activity|regulation of ion transmembrane transport|synapse|regulation of insulin secretion|membrane depolarization|calcium ion import|calcium ion transmembrane transport	hsa04010,hsa04020,hsa04930	MAPK signaling pathway|Calcium signaling pathway|Type II diabetes mellitus
CACNB2	10	18519181	18520048	868	*	10-18519180-18520048-[18519511-18519518]	95425	Intron (NM_001167945.2/CACNB2, intron 9 of 13)	18506489	18545881	39393	1	XM_005252591.3	12692	783	calcium voltage-gated channel auxiliary subunit beta 2	GO:0005245,GO:0005262,GO:0005515,GO:0005886,GO:0005887,GO:0005891,GO:0007268,GO:0007528,GO:0007601,GO:0008331,GO:0051015,GO:0051928,GO:0061337,GO:0070509,GO:0070588,GO:0072659,GO:0086007,GO:0086045,GO:0086056,GO:0086091,GO:0098684,GO:0098793,GO:0098912,GO:0099635,GO:0099703,GO:1901385,GO:1901843,GO:1904879,GO:1990454	voltage-gated calcium channel activity|calcium channel activity|protein binding|plasma membrane|integral component of plasma membrane|voltage-gated calcium channel complex|chemical synaptic transmission|neuromuscular junction development|visual perception|high voltage-gated calcium channel activity|actin filament binding|positive regulation of calcium ion transport|cardiac conduction|calcium ion …	hsa04010,hsa04260,hsa04261,hsa04921,hsa05410,hsa05412,hsa05414	MAPK signaling pathway|Cardiac muscle contraction|Adrenergic signaling in cardiomyocytes|Oxytocin signaling pathway|Hypertrophic cardiomyopathy|Arrhythmogenic right ventricular cardiomyopathy|Dilated cardiomyopathy
CACNB2	10	18156167	18157056	890	*	10-18156166-18157056-[18156535-18156544]	96998	Intron (NM_001167945.2/CACNB2, intron 2 of 13)	18140560	18545881	405322	1	XR_001747198.1	15607	783	calcium voltage-gated channel auxiliary subunit beta 2	GO:0005245,GO:0005262,GO:0005515,GO:0005886,GO:0005887,GO:0005891,GO:0007268,GO:0007528,GO:0007601,GO:0008331,GO:0051015,GO:0051928,GO:0061337,GO:0070509,GO:0070588,GO:0072659,GO:0086007,GO:0086045,GO:0086056,GO:0086091,GO:0098684,GO:0098793,GO:0098912,GO:0099635,GO:0099703,GO:1901385,GO:1901843,GO:1904879,GO:1990454	voltage-gated calcium channel activity|calcium channel activity|protein binding|plasma membrane|integral component of plasma membrane|voltage-gated calcium channel complex|chemical synaptic transmission|neuromuscular junction development|visual perception|high voltage-gated calcium channel activity|actin filament binding|positive regulation of calcium ion transport|cardiac conduction|calcium ion …	hsa04010,hsa04260,hsa04261,hsa04921,hsa05410,hsa05412,hsa05414	MAPK signaling pathway|Cardiac muscle contraction|Adrenergic signaling in cardiomyocytes|Oxytocin signaling pathway|Hypertrophic cardiomyopathy|Arrhythmogenic right ventricular cardiomyopathy|Dilated cardiomyopathy
CACNG1	17	67023854	67025135	1282	*	17-67023853-67025135-[67024763-67024946]	224816	Exon (NM_014405.4/CACNG4, exon 3 of 4)	67044554	67056797	12244	1	NM_000727.4	-19419	786	calcium voltage-gated channel auxiliary subunit gamma 1	GO:0005245,GO:0005246,GO:0005515,GO:0005886,GO:0005887,GO:0030315,GO:0042383,GO:0061337,GO:0070296,GO:0070588,GO:1902514,GO:1990454	voltage-gated calcium channel activity|calcium channel regulator activity|protein binding|plasma membrane|integral component of plasma membrane|T-tubule|sarcolemma|cardiac conduction|sarcoplasmic reticulum calcium ion transport|calcium ion transmembrane transport|regulation of calcium ion transmembrane transport via high voltage-gated calcium channel|L-type voltage-gated calcium channel complex	hsa04010,hsa04260,hsa04261,hsa04921,hsa05410,hsa05412,hsa05414	MAPK signaling pathway|Cardiac muscle contraction|Adrenergic signaling in cardiomyocytes|Oxytocin signaling pathway|Hypertrophic cardiomyopathy|Arrhythmogenic right ventricular cardiomyopathy|Dilated cardiomyopathy
CACNG2	22	36585286	36586231	946	*	22-36585285-36586231-[36585781-36585782]	171788	Intron (NM_001379051.1/CACNG2, intron 3 of 4)	36564180	36570252	6073	2	XM_017028531.2	-15034	10369	calcium voltage-gated channel auxiliary subunit gamma 2	GO:0005245,GO:0005515,GO:0005829,GO:0005886,GO:0005891,GO:0006612,GO:0007528,GO:0009986,GO:0016247,GO:0019226,GO:0030666,GO:0032281,GO:0035255,GO:0036477,GO:0044300,GO:0051592,GO:0051899,GO:0051968,GO:0060081,GO:0060082,GO:0061337,GO:0070588,GO:0098685,GO:0098686,GO:0098839,GO:0098943,GO:0098970,GO:0098978,GO:0099061,GO:0099590,GO:1904510,GO:2000311,GO:2000969	voltage-gated calcium channel activity|protein binding|cytosol|plasma membrane|voltage-gated calcium channel complex|protein targeting to membrane|neuromuscular junction development|cell surface|channel regulator activity|transmission of nerve impulse|endocytic vesicle membrane|AMPA glutamate receptor complex|ionotropic glutamate receptor binding|somatodendritic compartment|cerebellar mossy fiber…	hsa04010,hsa04260,hsa04261,hsa04921,hsa05410,hsa05412,hsa05414	MAPK signaling pathway|Cardiac muscle contraction|Adrenergic signaling in cardiomyocytes|Oxytocin signaling pathway|Hypertrophic cardiomyopathy|Arrhythmogenic right ventricular cardiomyopathy|Dilated cardiomyopathy
CALD1	7	134862449	134863188	740	*	7-134862448-134863188-[134862520-134862948]	94955	Intron (XM_017012650.2/CALD1, intron 2 of 14)	134866841	134970719	103879	1	XM_017012652.1	-3653	800	caldesmon 1	GO:0003779,GO:0005515,GO:0005516,GO:0005523,GO:0005829,GO:0005856,GO:0005886,GO:0006936,GO:0015629,GO:0017022,GO:0030016,GO:0030478,GO:0045296	actin binding|protein binding|calmodulin binding|tropomyosin binding|cytosol|cytoskeleton|plasma membrane|muscle contraction|actin cytoskeleton|myosin binding|myofibril|actin cap|cadherin binding	hsa04270	Vascular smooth muscle contraction
CALHM2	10	103432028	103432674	647	*	10-103432027-103432674-[103432194-103432652]	94244	Exon (XM_005269647.3/PDCD11, exon 22 of 36)	103446785	103452327	5543	2	XM_006717884.4	19653	51063	calcium homeostasis modulator family member 2	GO:0005261,GO:0005887,GO:0043065,GO:0098655	cation channel activity|integral component of plasma membrane|positive regulation of apoptotic process|cation transmembrane transport
CALM3	19	46600688	46601591	904	*	19-46600687-46601591-[46600969-46600979]	132195	Promoter (<=1kb)	46601074	46610782	9709	1	NM_001329921.1	0	808	calmodulin 3	GO:0000086,GO:0000922,GO:0001975,GO:0002027,GO:0005509,GO:0005513,GO:0005515,GO:0005634,GO:0005737,GO:0005813,GO:0005876,GO:0005886,GO:0007186,GO:0007190,GO:0008076,GO:0008179,GO:0010800,GO:0010801,GO:0010856,GO:0010880,GO:0010881,GO:0019901,GO:0019904,GO:0021762,GO:0030017,GO:0030234,GO:0030235,GO:0030426,GO:0030672,GO:0031432,GO:0031800,GO:0031954,GO:0031966,GO:0031982,GO:0031997,GO:0032465,GO:…	G2/M transition of mitotic cell cycle|spindle pole|response to amphetamine|regulation of heart rate|calcium ion binding|detection of calcium ion|protein binding|nucleus|cytoplasm|centrosome|spindle microtubule|plasma membrane|G protein-coupled receptor signaling pathway|activation of adenylate cyclase activity|voltage-gated potassium channel complex|adenylate cyclase binding|positive regulation o…	hsa04014,hsa04015,hsa04020,hsa04022,hsa04024,hsa04070,hsa04114,hsa04218,hsa04261,hsa04270,hsa04371,hsa04625,hsa04713,hsa04720,hsa04722,hsa04728,hsa04740,hsa04744,hsa04750,hsa04910,hsa04912,hsa04915,hsa04916,hsa04921,hsa04922,hsa04924,hsa04925,hsa04970,hsa04971,hsa05010,hsa05012,hsa05022,hsa05031,hsa05034,hsa05133,hsa05152,hsa05163,hsa05167,hsa05170,hsa05200,hsa05214,hsa05418	Ras signaling pathway|Rap1 signaling pathway|Calcium signaling pathway|cGMP-PKG signaling pathway|cAMP signaling pathway|Phosphatidylinositol signaling system|Oocyte meiosis|Cellular senescence|Adrenergic signaling in cardiomyocytes|Vascular smooth muscle contraction|Apelin signaling pathway|C-type lectin receptor signaling pathway|Circadian entrainment|Long-term potentiation|Neurotrophin signali…
CALN1	7	72132687	72133735	1049	*	7-72132686-72133735-[72133077-72133084]	93921	Intron (XM_017012679.1/CALN1, intron 2 of 5)	71779491	72306187	526697	2	XM_017012679.1	172452	83698	calneuron 1	GO:0005509,GO:0005515,GO:0005886,GO:0016021,GO:0032588,GO:0048471	calcium ion binding|protein binding|plasma membrane|integral component of membrane|trans-Golgi network membrane|perinuclear region of cytoplasm
CAMK2A	5	150256245	150257119	875	*	5-150256244-150257119-[150256524-150256531]	104159	Exon (NM_001369025.2/CAMK2A, exon 5 of 18)	150219491	150289773	70283	2	NM_001369025.2	32654	815	calcium/calmodulin dependent protein kinase II alpha	GO:0000082,GO:0002931,GO:0004674,GO:0004683,GO:0005515,GO:0005516,GO:0005524,GO:0005634,GO:0005654,GO:0005737,GO:0005739,GO:0005829,GO:0005954,GO:0006468,GO:0006816,GO:0007223,GO:0009931,GO:0010666,GO:0014069,GO:0016301,GO:0018105,GO:0030666,GO:0035254,GO:0038166,GO:0042802,GO:0042803,GO:0043005,GO:0043197,GO:0046777,GO:0046872,GO:0046928,GO:0048168,GO:0051092,GO:0051346,GO:0051928,GO:0060333,GO:…	G1/S transition of mitotic cell cycle|response to ischemia|protein serine/threonine kinase activity|calmodulin-dependent protein kinase activity|protein binding|calmodulin binding|ATP binding|nucleus|nucleoplasm|cytoplasm|mitochondrion|cytosol|calcium- and calmodulin-dependent protein kinase complex|protein phosphorylation|calcium ion transport|Wnt signaling pathway, calcium modulating pathway|ca…	hsa04012,hsa04020,hsa04024,hsa04066,hsa04114,hsa04217,hsa04261,hsa04310,hsa04360,hsa04713,hsa04720,hsa04722,hsa04725,hsa04728,hsa04740,hsa04750,hsa04911,hsa04912,hsa04916,hsa04921,hsa04922,hsa04925,hsa04934,hsa04971,hsa05012,hsa05022,hsa05031,hsa05152,hsa05200,hsa05205,hsa05214	ErbB signaling pathway|Calcium signaling pathway|cAMP signaling pathway|HIF-1 signaling pathway|Oocyte meiosis|Necroptosis|Adrenergic signaling in cardiomyocytes|Wnt signaling pathway|Axon guidance|Circadian entrainment|Long-term potentiation|Neurotrophin signaling pathway|Cholinergic synapse|Dopaminergic synapse|Olfactory transduction|Inflammatory mediator regulation of TRP channels|Insulin secr…
CAMKK2	12	121296918	121297821	904	*	12-121296917-121297821-[121297591-121297631]	168364	Promoter (<=1kb)	121237692	121297754	60063	2	XM_017018709.2	0	10645	calcium/calmodulin dependent protein kinase kinase 2	GO:0000165,GO:0001934,GO:0004683,GO:0004713,GO:0005509,GO:0005516,GO:0005524,GO:0005654,GO:0005829,GO:0006468,GO:0018108,GO:0019722,GO:0034614,GO:0043005,GO:0045859,GO:0045893,GO:0046777,GO:0061762,GO:1903599	MAPK cascade|positive regulation of protein phosphorylation|calmodulin-dependent protein kinase activity|protein tyrosine kinase activity|calcium ion binding|calmodulin binding|ATP binding|nucleoplasm|cytosol|protein phosphorylation|peptidyl-tyrosine phosphorylation|calcium-mediated signaling|cellular response to reactive oxygen species|neuron projection|regulation of protein kinase activity|posi…	hsa04140,hsa04152,hsa04211,hsa04920,hsa04921,hsa05034	Autophagy - animal|AMPK signaling pathway|Longevity regulating pathway|Adipocytokine signaling pathway|Oxytocin signaling pathway|Alcoholism
CAMKMT	2	44620832	44621794	963	*	2-44620831-44621794-[44621380-44621382]	110223	Intron (XR_001738950.1/CAMKMT, intron 3 of 9)	44549573	44772592	223020	1	XM_011533113.3	71259	79823	calmodulin-lysine N-methyltransferase	GO:0005654,GO:0005737,GO:0005794,GO:0005829,GO:0006479,GO:0007005,GO:0018022,GO:0018025,GO:0022400,GO:0031072,GO:0032991	nucleoplasm|cytoplasm|Golgi apparatus|cytosol|protein methylation|mitochondrion organization|peptidyl-lysine methylation|calmodulin-lysine N-methyltransferase activity|regulation of rhodopsin mediated signaling pathway|heat shock protein binding|protein-containing complex	hsa00310	Lysine degradation
CAMSAP1	9	135906372	135906881	510	*	9-135906371-135906881-[135906603-135906710]	118070	Promoter (<=1kb)	135808487	135907076	98590	2	XM_011518273.2	195	157922	calmodulin regulated spectrin associated protein 1	GO:0000226,GO:0005516,GO:0005737,GO:0005874,GO:0007010,GO:0007026,GO:0008017,GO:0022604,GO:0030507,GO:0031113,GO:0031122,GO:0031175,GO:0036449,GO:0051011	microtubule cytoskeleton organization|calmodulin binding|cytoplasm|microtubule|cytoskeleton organization|negative regulation of microtubule depolymerization|microtubule binding|regulation of cell morphogenesis|spectrin binding|regulation of microtubule polymerization|cytoplasmic microtubule organization|neuron projection development|microtubule minus-end|microtubule minus-end binding
CAMTA1-DT	1	6784282	6785248	967	*	1-6784281-6785248-[6784716-6784796]	117851	Promoter (<=1kb)	6783892	6784980	1089	2	NR_149049.1	0	NA	NA	NA	NA	NA	NA	NA
CANX	5	179678131	179678663	533	*	5-179678130-179678663-[179678298-179678306]	112083	Promoter (<=1kb)	179678646	179730925	52280	1	XM_011534665.3	0	821	calnexin	GO:0002474,GO:0003723,GO:0005509,GO:0005515,GO:0005783,GO:0005788,GO:0005789,GO:0006457,GO:0009306,GO:0016020,GO:0016032,GO:0019886,GO:0030246,GO:0030968,GO:0034975,GO:0042470,GO:0044233,GO:0048488,GO:0051082,GO:0070062,GO:0070106,GO:0070757,GO:0071556,GO:0072583,GO:0098793	antigen processing and presentation of peptide antigen via MHC class I|RNA binding|calcium ion binding|protein binding|endoplasmic reticulum|endoplasmic reticulum lumen|endoplasmic reticulum membrane|protein folding|protein secretion|membrane|viral process|antigen processing and presentation of exogenous peptide antigen via MHC class II|carbohydrate binding|endoplasmic reticulum unfolded protein …	hsa04141,hsa04145,hsa04612,hsa04918,hsa05166	Protein processing in endoplasmic reticulum|Phagosome|Antigen processing and presentation|Thyroid hormone synthesis|Human T-cell leukemia virus 1 infection
CANX	5	179698369	179698812	444	*	5-179698368-179698812-[179698418-179698732]	95216	Promoter (<=1kb)	179698427	179731641	33215	1	NM_001363994.1	0	821	calnexin	GO:0002474,GO:0003723,GO:0005509,GO:0005515,GO:0005783,GO:0005788,GO:0005789,GO:0006457,GO:0009306,GO:0016020,GO:0016032,GO:0019886,GO:0030246,GO:0030968,GO:0034975,GO:0042470,GO:0044233,GO:0048488,GO:0051082,GO:0070062,GO:0070106,GO:0070757,GO:0071556,GO:0072583,GO:0098793	antigen processing and presentation of peptide antigen via MHC class I|RNA binding|calcium ion binding|protein binding|endoplasmic reticulum|endoplasmic reticulum lumen|endoplasmic reticulum membrane|protein folding|protein secretion|membrane|viral process|antigen processing and presentation of exogenous peptide antigen via MHC class II|carbohydrate binding|endoplasmic reticulum unfolded protein …	hsa04141,hsa04145,hsa04612,hsa04918,hsa05166	Protein processing in endoplasmic reticulum|Phagosome|Antigen processing and presentation|Thyroid hormone synthesis|Human T-cell leukemia virus 1 infection
CAPN6	X	111327271	111328531	1261	*	X-111327270-111328531-[111327833-111327840]	103521	Intron (NM_000555.3/DCX, intron 5 of 6)	111245099	111270483	25385	2	NM_014289.4	-56788	827	calpain 6	GO:0001578,GO:0004198,GO:0005515,GO:0005737,GO:0005876,GO:0006508,GO:0008017,GO:0048471,GO:0051493	microtubule bundle formation|calcium-dependent cysteine-type endopeptidase activity|protein binding|cytoplasm|spindle microtubule|proteolysis|microtubule binding|perinuclear region of cytoplasm|regulation of cytoskeleton organization
CAPN7	3	15206200	15206828	629	*	3-15206199-15206828-[15206461-15206509]	131810	Promoter (<=1kb)	15206246	15252916	46671	1	NM_001376086.1	0	23473	calpain 7	GO:0004175,GO:0004198,GO:0005515,GO:0005634,GO:0005813,GO:0005829,GO:0010634,GO:0070062,GO:0090541,GO:0097264	endopeptidase activity|calcium-dependent cysteine-type endopeptidase activity|protein binding|nucleus|centrosome|cytosol|positive regulation of epithelial cell migration|extracellular exosome|MIT domain binding|self proteolysis
CAPZA1P4	7	131887534	131888510	977	*	7-131887533-131888510-[131888281-131888289]	104255	Distal Intergenic	131892412	131893510	1099	2	CAPZA1P4	5000	NA	NA	NA	NA	NA	NA	NA
CARD19	9	93095440	93097072	1633	*	9-93095439-93097072-[93096583-93096725]	186546	Promoter (<=1kb)	93096217	93113283	17067	1	NM_001318010.2	0	84270	caspase recruitment domain family member 19	GO:0005634,GO:0005739,GO:0005789,GO:0005829,GO:0016021,GO:0031966,GO:0043124,GO:0050700	nucleus|mitochondrion|endoplasmic reticulum membrane|cytosol|integral component of membrane|mitochondrial membrane|negative regulation of I-kappaB kinase/NF-kappaB signaling|CARD domain binding
CARNMT1	9	75051517	75052726	1210	*	9-75051516-75052726-[75052081-75052088]	103489	Distal Intergenic	75005737	75028456	22720	2	XM_011518223.2	-23061	138199	carnosine N-methyltransferase 1	GO:0005515,GO:0005634,GO:0005829,GO:0006548,GO:0008757,GO:0030735,GO:0032259,GO:0035498,GO:0042803	protein binding|nucleus|cytosol|histidine catabolic process|S-adenosylmethionine-dependent methyltransferase activity|carnosine N-methyltransferase activity|methylation|carnosine metabolic process|protein homodimerization activity	hsa00340	Histidine metabolism
CARS2	13	110713584	110714480	897	*	13-110713583-110714480-[110714199-110714236]	131451	Promoter (<=1kb)	110641412	110713601	72190	2	XM_006719953.3	0	79587	cysteinyl-tRNA synthetase 2, mitochondrial	GO:0004817,GO:0005524,GO:0005737,GO:0005759,GO:0006423,GO:0046872	cysteine-tRNA ligase activity|ATP binding|cytoplasm|mitochondrial matrix|cysteinyl-tRNA aminoacylation|metal ion binding	hsa00970	Aminoacyl-tRNA biosynthesis
CASC21	8	127296976	127298389	1414	*	8-127296975-127298389-[127297334-127297412]	193509	Intron (NR_117099.1/CASC21, intron 1 of 3)	127244637	127392631	147995	1	NR_117099.1	52339	NA	NA	NA	NA	NA	NA	NA
CASC8	8	127558258	127558855	598	*	8-127558257-127558855-[127558478-127558846]	104613	Distal Intergenic	127443350	127482139	38790	2	NR_024393.1	-76119	NA	NA	NA	NA	NA	NA	NA
CASC8	8	127537038	127537699	662	*	8-127537037-127537699-[127537303-127537440]	93819	Distal Intergenic	127443350	127482139	38790	2	NR_024393.1	-54899	NA	NA	NA	NA	NA	NA	NA
CASP7	10	113679842	113680921	1080	*	10-113679841-113680921-[113680480-113680489]	205604	Promoter (<=1kb)	113679912	113730905	50994	1	NM_001227.5	0	840	caspase 7	GO:0004197,GO:0005515,GO:0005634,GO:0005654,GO:0005737,GO:0005829,GO:0006508,GO:0006915,GO:0008233,GO:0008234,GO:0072734,GO:0097153,GO:0097194,GO:0097200	cysteine-type endopeptidase activity|protein binding|nucleus|nucleoplasm|cytoplasm|cytosol|proteolysis|apoptotic process|peptidase activity|cysteine-type peptidase activity|cellular response to staurosporine|cysteine-type endopeptidase activity involved in apoptotic process|execution phase of apoptosis|cysteine-type endopeptidase activity involved in execution phase of apoptosis	hsa04210,hsa04215,hsa04668,hsa04932,hsa05010,hsa05022,hsa05130,hsa05132,hsa05133,hsa05134,hsa05200	Apoptosis|Apoptosis - multiple species|TNF signaling pathway|Non-alcoholic fatty liver disease|Alzheimer disease|Pathways of neurodegeneration - multiple diseases|Pathogenic Escherichia coli infection|Salmonella infection|Pertussis|Legionellosis|Pathways in cancer
CASQ1	1	160189812	160190423	612	*	1-160189811-160190423-[160189991-160190195]	97550	Promoter (<=1kb)	160190575	160201886	11312	1	NM_001231.5	-152	844	calsequestrin 1	GO:0005509,GO:0005515,GO:0005739,GO:0005759,GO:0005783,GO:0005790,GO:0005794,GO:0007029,GO:0007519,GO:0009408,GO:0010033,GO:0014804,GO:0014809,GO:0014894,GO:0016529,GO:0030018,GO:0030315,GO:0033017,GO:0033018,GO:0034220,GO:0042802,GO:0045214,GO:0051258,GO:0051279,GO:0051281,GO:1901341,GO:1903779,GO:2001256	calcium ion binding|protein binding|mitochondrion|mitochondrial matrix|endoplasmic reticulum|smooth endoplasmic reticulum|Golgi apparatus|endoplasmic reticulum organization|skeletal muscle tissue development|response to heat|response to organic substance|terminal cisterna lumen|regulation of skeletal muscle contraction by regulation of release of sequestered calcium ion|response to denervation in…	hsa04020	Calcium signaling pathway
CBFA2T2	20	33474732	33475752	1021	*	20-33474731-33475752-[33475165-33475281]	106632	Distal Intergenic	33490070	33650031	159962	1	XM_017028122.2	-14318	9139	CBFA2/RUNX1 partner transcriptional co-repressor 2	GO:0000122,GO:0003714,GO:0005515,GO:0005634,GO:0006351,GO:0010976,GO:0010977,GO:0045746,GO:0045892,GO:0046872,GO:0060575	negative regulation of transcription by RNA polymerase II|transcription corepressor activity|protein binding|nucleus|transcription, DNA-templated|positive regulation of neuron projection development|negative regulation of neuron projection development|negative regulation of Notch signaling pathway|negative regulation of transcription, DNA-templated|metal ion binding|intestinal epithelial cell dif…
CBLN2	18	72460429	72461550	1122	*	18-72460428-72461550-[72461060-72461069]	119309	Distal Intergenic	72533720	72543554	9835	2	XM_017025560.1	82004	147381	cerebellin 2 precursor	GO:0005615,GO:0050808,GO:0051965,GO:0098814,GO:0098978,GO:0099558,GO:1905606	extracellular space|synapse organization|positive regulation of synapse assembly|spontaneous synaptic transmission|glutamatergic synapse|maintenance of synapse structure|regulation of presynapse assembly
CBX1	17	48101015	48101650	636	*	17-48101014-48101650-[48101163-48101394]	120124	Promoter (<=1kb)	48070059	48101186	31128	2	NM_006807.5	0	10951	chromobox 1	GO:0000775,GO:0000781,GO:0000785,GO:0000792,GO:0001939,GO:0001940,GO:0003682,GO:0005515,GO:0005634,GO:0005654,GO:0005721,GO:0005819,GO:0006974,GO:0010369,GO:0019899,GO:0042802,GO:0045892,GO:0090734,GO:1990226	chromosome, centromeric region|chromosome, telomeric region|chromatin|heterochromatin|female pronucleus|male pronucleus|chromatin binding|protein binding|nucleus|nucleoplasm|pericentric heterochromatin|spindle|cellular response to DNA damage stimulus|chromocenter|enzyme binding|identical protein binding|negative regulation of transcription, DNA-templated|site of DNA damage|histone methyltransfera…
CBX3	7	26200438	26201458	1021	*	7-26200437-26201458-[26200906-26200966]	388234	Promoter (<=1kb)	26201443	26213607	12165	1	NM_007276.5	0	11335	chromobox 3	GO:0000775,GO:0000779,GO:0000781,GO:0000785,GO:0000791,GO:0000792,GO:0005515,GO:0005634,GO:0005635,GO:0005637,GO:0005654,GO:0005721,GO:0005819,GO:0006338,GO:0006974,GO:0008134,GO:0019899,GO:0019904,GO:0035985,GO:0042802,GO:0045892,GO:0048511,GO:0070317,GO:0071549,GO:0090575,GO:0090734,GO:1990226	chromosome, centromeric region|condensed chromosome, centromeric region|chromosome, telomeric region|chromatin|euchromatin|heterochromatin|protein binding|nucleus|nuclear envelope|nuclear inner membrane|nucleoplasm|pericentric heterochromatin|spindle|chromatin remodeling|cellular response to DNA damage stimulus|transcription factor binding|enzyme binding|protein domain specific binding|senescence…	hsa05131	Shigellosis	chromosome_remodelling_factor
CC2D2B	10	95907352	95908138	787	*	10-95907351-95908138-[95907563-95907882]	120398	Promoter (<=1kb)	95907440	96035768	128329	1	XM_024447997.1	0	387707	coiled-coil and C2 domain containing 2B
CCDC12	3	46976470	46977229	760	*	3-46976469-46977229-[46976777-46976786]	150520	Promoter (<=1kb)	46921730	46976501	54772	2	NR_102269.2	0	151903	coiled-coil domain containing 12	GO:0005515,GO:0005684,GO:0071014	protein binding|U2-type spliceosomal complex|post-mRNA release spliceosomal complex	hsa03040	Spliceosome
CCDC163	1	45499806	45501306	1501	*	1-45499805-45501306-[45500105-45500152]	193757	Promoter (<=1kb)	45493863	45500053	6191	2	XR_002959324.1	0	126661	coiled-coil domain containing 163	GO:0016021	integral component of membrane
CCDC18	1	93179656	93180511	856	*	1-93179655-93180511-[93179942-93179947]	194717	Promoter (<=1kb)	93179802	93273131	93330	1	XM_017001164.2	0	343099	coiled-coil domain containing 18
CCDC26	8	129691529	129692530	1002	*	8-129691528-129692530-[129691955-129691963]	96099	Distal Intergenic	129351694	129680239	328546	2	NR_130917.1	-11290	NA	NA	NA	NA	NA	NA	NA
CCDC47	17	63773446	63774182	737	*	17-63773445-63774182-[63773860-63774032]	181234	Promoter (<=1kb)	63745255	63773597	28343	2	NM_020198.3	0	57003	coiled-coil domain containing 47	GO:0001649,GO:0003723,GO:0005509,GO:0005515,GO:0005783,GO:0006983,GO:0007029,GO:0009791,GO:0016020,GO:0016021,GO:0030433,GO:0030867,GO:0032469,GO:0036503	osteoblast differentiation|RNA binding|calcium ion binding|protein binding|endoplasmic reticulum|ER overload response|endoplasmic reticulum organization|post-embryonic development|membrane|integral component of membrane|ubiquitin-dependent ERAD pathway|rough endoplasmic reticulum membrane|endoplasmic reticulum calcium ion homeostasis|ERAD pathway
CCDC85A	2	56184143	56184951	809	*	2-56184142-56184951-[56184413-56184589]	108270	Promoter (<=1kb)	56184532	56386172	201641	1	XM_024452642.1	0	114800	coiled-coil domain containing 85A	GO:0005515,GO:0005912,GO:0008150	protein binding|adherens junction|biological_process
CCDC9	19	47256759	47257251	493	*	19-47256758-47257251-[47257059-47257064]	95962	Promoter (<=1kb)	47257474	47271958	14485	1	XM_017026578.1	-223	26093	coiled-coil domain containing 9	GO:0003723,GO:0005515	RNA binding|protein binding
CCNE1	19	29823450	29824239	790	*	19-29823449-29824239-[29823638-29823644]	97067	3' UTR	29812099	29824312	12214	1	XM_011527440.2	11351	898	cyclin E1	GO:0000079,GO:0000082,GO:0000083,GO:0000122,GO:0000307,GO:0000723,GO:0005515,GO:0005634,GO:0005654,GO:0005737,GO:0005813,GO:0005829,GO:0006270,GO:0006468,GO:0007129,GO:0016055,GO:0016301,GO:0016538,GO:0019901,GO:0044772,GO:0051301,GO:0097134,GO:1902462,GO:1903827	regulation of cyclin-dependent protein serine/threonine kinase activity|G1/S transition of mitotic cell cycle|regulation of transcription involved in G1/S transition of mitotic cell cycle|negative regulation of transcription by RNA polymerase II|cyclin-dependent protein kinase holoenzyme complex|telomere maintenance|protein binding|nucleus|nucleoplasm|cytoplasm|centrosome|cytosol|DNA replication …	hsa04110,hsa04114,hsa04115,hsa04151,hsa04218,hsa04934,hsa05161,hsa05162,hsa05165,hsa05166,hsa05169,hsa05200,hsa05203,hsa05206,hsa05215,hsa05222,hsa05226	Cell cycle|Oocyte meiosis|p53 signaling pathway|PI3K-Akt signaling pathway|Cellular senescence|Cushing syndrome|Hepatitis B|Measles|Human papillomavirus infection|Human T-cell leukemia virus 1 infection|Epstein-Barr virus infection|Pathways in cancer|Viral carcinogenesis|MicroRNAs in cancer|Prostate cancer|Small cell lung cancer|Gastric cancer
CCNG2	4	77156245	77157086	842	*	4-77156244-77157086-[77156642-77156756]	102164	Promoter (<=1kb)	77157207	77170060	12854	1	NM_004354.3	-121	901	cyclin G2	GO:0000079,GO:0000307,GO:0005634,GO:0005737,GO:0016538,GO:0044772,GO:0051301	regulation of cyclin-dependent protein serine/threonine kinase activity|cyclin-dependent protein kinase holoenzyme complex|nucleus|cytoplasm|cyclin-dependent protein serine/threonine kinase regulator activity|mitotic cell cycle phase transition|cell division	hsa04068,hsa04115	FoxO signaling pathway|p53 signaling pathway
CCNK	14	99498628	99499428	801	*	14-99498627-99499428-[99498825-99498953]	101513	Intron (NM_001099402.2/CCNK, intron 4 of 10)	99491946	99511307	19362	1	XM_011537275.2	6682	8812	cyclin K	GO:0000079,GO:0002944,GO:0002945,GO:0004693,GO:0005515,GO:0005634,GO:0005654,GO:0006357,GO:0006366,GO:0006368,GO:0006468,GO:0006974,GO:0007049,GO:0008024,GO:0008353,GO:0016538,GO:0019901,GO:0032786,GO:0042795,GO:0044828,GO:0045737,GO:0045944,GO:0051301,GO:0061575,GO:2001165	regulation of cyclin-dependent protein serine/threonine kinase activity|cyclin K-CDK12 complex|cyclin K-CDK13 complex|cyclin-dependent protein serine/threonine kinase activity|protein binding|nucleus|nucleoplasm|regulation of transcription by RNA polymerase II|transcription by RNA polymerase II|transcription elongation from RNA polymerase II promoter|protein phosphorylation|cellular response to D…
CCNT2	2	134918545	134919279	735	*	2-134918544-134919279-[134918851-134919018]	148976	Promoter (<=1kb)	134918810	134957405	38596	1	XM_017005227.1	0	905	cyclin T2	GO:0000079,GO:0001223,GO:0003682,GO:0005515,GO:0005634,GO:0005654,GO:0005829,GO:0005886,GO:0006357,GO:0006366,GO:0006368,GO:0007049,GO:0007519,GO:0008024,GO:0016538,GO:0019085,GO:0019086,GO:0032786,GO:0042795,GO:0045737,GO:0045944,GO:0048471,GO:0051301,GO:0061575,GO:0070063,GO:0097322	regulation of cyclin-dependent protein serine/threonine kinase activity|transcription coactivator binding|chromatin binding|protein binding|nucleus|nucleoplasm|cytosol|plasma membrane|regulation of transcription by RNA polymerase II|transcription by RNA polymerase II|transcription elongation from RNA polymerase II promoter|cell cycle|skeletal muscle tissue development|cyclin/CDK positive transcri…	hsa05202	Transcriptional misregulation in cancer	other
CCSER1	4	90280436	90281474	1039	*	4-90280435-90281474-[90280915-90280922]	97617	Intron (XM_017008200.1/CCSER1, intron 1 of 3)	90262060	91601913	1339854	1	XM_011531939.2	18376	401145	coiled-coil serine rich protein 1
CD180	5	67215533	67216578	1046	*	5-67215532-67216578-[67215944-67215964]	101956	Distal Intergenic	67179613	67196799	17187	2	NM_005582.3	-18734	4064	CD180 molecule	GO:0002322,GO:0005515,GO:0005615,GO:0005886,GO:0006954,GO:0016021,GO:0031012,GO:0031666,GO:0045087,GO:0071222	B cell proliferation involved in immune response|protein binding|extracellular space|plasma membrane|inflammatory response|integral component of membrane|extracellular matrix|positive regulation of lipopolysaccharide-mediated signaling pathway|innate immune response|cellular response to lipopolysaccharide
CD226	18	69926322	69927387	1066	*	18-69926321-69927387-[69926756-69926762]	102790	Intron (NM_001303618.2/CD226, intron 2 of 5)	69860228	69910602	50375	2	XM_017025525.1	-15720	10666	CD226 molecule	GO:0001816,GO:0002729,GO:0002860,GO:0002891,GO:0005178,GO:0005515,GO:0005886,GO:0005887,GO:0007155,GO:0007165,GO:0008037,GO:0009897,GO:0009986,GO:0019901,GO:0032729,GO:0033005,GO:0045121,GO:0045954,GO:0050776,GO:0050839,GO:0050862,GO:0060369	cytokine production|positive regulation of natural killer cell cytokine production|positive regulation of natural killer cell mediated cytotoxicity directed against tumor cell target|positive regulation of immunoglobulin mediated immune response|integrin binding|protein binding|plasma membrane|integral component of plasma membrane|cell adhesion|signal transduction|cell recognition|external side o…	hsa04514	Cell adhesion molecules
CD4	12	6792477	6793486	1010	*	12-6792476-6793486-[6793259-6793268]	96914	Promoter (2-3kb)	6789528	6820799	31272	1	NM_001382714.1	2949	920	CD4 molecule	GO:0001618,GO:0001934,GO:0002250,GO:0004888,GO:0005201,GO:0005515,GO:0005769,GO:0005788,GO:0005789,GO:0005886,GO:0005887,GO:0006948,GO:0006955,GO:0007155,GO:0007165,GO:0007166,GO:0007167,GO:0007169,GO:0008270,GO:0009897,GO:0010524,GO:0015026,GO:0019064,GO:0019221,GO:0019865,GO:0019899,GO:0019901,GO:0023026,GO:0030217,GO:0030225,GO:0030665,GO:0032355,GO:0032507,GO:0032743,GO:0033280,GO:0033674,GO:…	virus receptor activity|positive regulation of protein phosphorylation|adaptive immune response|transmembrane signaling receptor activity|extracellular matrix structural constituent|protein binding|early endosome|endoplasmic reticulum lumen|endoplasmic reticulum membrane|plasma membrane|integral component of plasma membrane|induction by virus of host cell-cell fusion|immune response|cell adhesion…	hsa04060,hsa04514,hsa04612,hsa04640,hsa04658,hsa04659,hsa04660,hsa05135,hsa05166,hsa05170,hsa05235,hsa05340	Cytokine-cytokine receptor interaction|Cell adhesion molecules|Antigen processing and presentation|Hematopoietic cell lineage|Th1 and Th2 cell differentiation|Th17 cell differentiation|T cell receptor signaling pathway|Yersinia infection|Human T-cell leukemia virus 1 infection|Human immunodeficiency virus 1 infection|PD-L1 expression and PD-1 checkpoint pathway in cancer|Primary immunodeficiency
CD40	20	46118266	46119362	1097	*	20-46118265-46119362-[46118871-46118880]	150382	Promoter (<=1kb)	46118314	46129858	11545	1	NM_001250.6	0	958	CD40 molecule	GO:0001934,GO:0002768,GO:0003823,GO:0005515,GO:0005737,GO:0005886,GO:0005887,GO:0006874,GO:0006954,GO:0009897,GO:0009986,GO:0019899,GO:0019904,GO:0023035,GO:0030168,GO:0030890,GO:0031625,GO:0032735,GO:0033209,GO:0033590,GO:0034341,GO:0035631,GO:0035666,GO:0036018,GO:0038023,GO:0042100,GO:0042113,GO:0042531,GO:0042832,GO:0043025,GO:0043123,GO:0043196,GO:0043231,GO:0043406,GO:0043491,GO:0043536,GO:…	positive regulation of protein phosphorylation|immune response-regulating cell surface receptor signaling pathway|antigen binding|protein binding|cytoplasm|plasma membrane|integral component of plasma membrane|cellular calcium ion homeostasis|inflammatory response|external side of plasma membrane|cell surface|enzyme binding|protein domain specific binding|CD40 signaling pathway|platelet activatio…	hsa04060,hsa04064,hsa04514,hsa04620,hsa04672,hsa05144,hsa05145,hsa05166,hsa05169,hsa05202,hsa05310,hsa05320,hsa05322,hsa05330,hsa05340,hsa05416	Cytokine-cytokine receptor interaction|NF-kappa B signaling pathway|Cell adhesion molecules|Toll-like receptor signaling pathway|Intestinal immune network for IgA production|Malaria|Toxoplasmosis|Human T-cell leukemia virus 1 infection|Epstein-Barr virus infection|Transcriptional misregulation in cancer|Asthma|Autoimmune thyroid disease|Systemic lupus erythematosus|Allograft rejection|Primary imm…
CD55	1	207345860	207346402	543	*	1-207345859-207346402-[207346145-207346325]	101590	Intron (XM_017000467.2/CD55, intron 10 of 10)	207321678	207360966	39289	1	NR_125349.2	24182	1604	CD55 molecule (Cromer blood group)	GO:0000139,GO:0001618,GO:0005515,GO:0005576,GO:0005886,GO:0006888,GO:0006958,GO:0007204,GO:0008289,GO:0009986,GO:0030133,GO:0030449,GO:0030667,GO:0031225,GO:0031664,GO:0033116,GO:0035743,GO:0043312,GO:0045087,GO:0045121,GO:0045730,GO:0045916,GO:0046718,GO:0070062,GO:0101003,GO:1903659,GO:2000516,GO:2000563	Golgi membrane|virus receptor activity|protein binding|extracellular region|plasma membrane|endoplasmic reticulum to Golgi vesicle-mediated transport|complement activation, classical pathway|positive regulation of cytosolic calcium ion concentration|lipid binding|cell surface|transport vesicle|regulation of complement activation|secretory granule membrane|anchored component of membrane|regulation…	hsa04610,hsa04640,hsa05416	Complement and coagulation cascades|Hematopoietic cell lineage|Viral myocarditis
CD6	11	60988624	60989330	707	*	11-60988623-60989330-[60988792-60988907]	97122	Intron (XM_006718738.2/CD6, intron 1 of 11)	60971680	61020377	48698	1	NR_045638.2	16944	923	CD6 molecule	GO:0001530,GO:0001771,GO:0001772,GO:0002250,GO:0002438,GO:0005044,GO:0005515,GO:0005576,GO:0005887,GO:0006897,GO:0007157,GO:0009897,GO:0031226,GO:0031663,GO:0032496,GO:0042101,GO:0042102,GO:0042802,GO:0045087,GO:0070891,GO:1900017	lipopolysaccharide binding|immunological synapse formation|immunological synapse|adaptive immune response|acute inflammatory response to antigenic stimulus|scavenger receptor activity|protein binding|extracellular region|integral component of plasma membrane|endocytosis|heterophilic cell-cell adhesion via plasma membrane cell adhesion molecules|external side of plasma membrane|intrinsic component…	hsa04514	Cell adhesion molecules
CD81	11	2391880	2392331	452	*	11-2391879-2392331-[2392022-2392264]	96094	Intron (NM_001297649.2/CD81, intron 2 of 7)	2386107	2397402	11296	1	XM_011520492.2	5773	975	CD81 molecule	GO:0000187,GO:0001618,GO:0001771,GO:0001772,GO:0002455,GO:0002863,GO:0005178,GO:0005515,GO:0005886,GO:0005887,GO:0005925,GO:0008104,GO:0008284,GO:0009925,GO:0014905,GO:0015485,GO:0016020,GO:0016021,GO:0016323,GO:0023026,GO:0030449,GO:0030890,GO:0031623,GO:0031647,GO:0031982,GO:0034238,GO:0035783,GO:0042289,GO:0043128,GO:0045944,GO:0046718,GO:0046813,GO:0050731,GO:0050776,GO:0050861,GO:0050862,GO:…	activation of MAPK activity|virus receptor activity|immunological synapse formation|immunological synapse|humoral immune response mediated by circulating immunoglobulin|positive regulation of inflammatory response to antigenic stimulus|integrin binding|protein binding|plasma membrane|integral component of plasma membrane|focal adhesion|protein localization|positive regulation of cell population p…	hsa04662,hsa05144,hsa05160	B cell receptor signaling pathway|Malaria|Hepatitis C
CD82	11	44635732	44636793	1062	*	11-44635731-44636793-[44636253-44636261]	121090	Distal Intergenic	44604416	44620363	15948	1	XM_011520067.2	31316	3732	CD82 molecule	GO:0005515,GO:0005886,GO:0005887,GO:0070062	protein binding|plasma membrane|integral component of plasma membrane|extracellular exosome	hsa04115	p53 signaling pathway
CDC14A	1	100351813	100352416	604	*	1-100351812-100352416-[100352239-100352363]	100691	Promoter (<=1kb)	100352386	100520281	167896	1	XM_017002647.1	0	8556	cell division cycle 14A	GO:0000226,GO:0000278,GO:0000922,GO:0004722,GO:0004725,GO:0005515,GO:0005654,GO:0005730,GO:0005737,GO:0005813,GO:0005829,GO:0007096,GO:0007605,GO:0008138,GO:0016604,GO:0032426,GO:0032467,GO:0035335,GO:0051301,GO:0060091,GO:0060271,GO:0071850,GO:0072686,GO:0106306,GO:0106307,GO:1902636	microtubule cytoskeleton organization|mitotic cell cycle|spindle pole|protein serine/threonine phosphatase activity|protein tyrosine phosphatase activity|protein binding|nucleoplasm|nucleolus|cytoplasm|centrosome|cytosol|regulation of exit from mitosis|sensory perception of sound|protein tyrosine/serine/threonine phosphatase activity|nuclear body|stereocilium tip|positive regulation of cytokinesi…	hsa04110	Cell cycle
CDC25C	5	138337307	138338629	1323	*	5-138337306-138338629-[138338191-138338193]	159970	Promoter (<=1kb)	138285265	138338355	53091	2	NM_001364026.1	0	995	cell division cycle 25C	GO:0000079,GO:0000086,GO:0004725,GO:0005515,GO:0005634,GO:0005654,GO:0005737,GO:0005758,GO:0005829,GO:0006977,GO:0007088,GO:0007283,GO:0008283,GO:0010971,GO:0016032,GO:0016607,GO:0019901,GO:0035335,GO:0048471,GO:0050699,GO:0051301,GO:0110032	regulation of cyclin-dependent protein serine/threonine kinase activity|G2/M transition of mitotic cell cycle|protein tyrosine phosphatase activity|protein binding|nucleus|nucleoplasm|cytoplasm|mitochondrial intermembrane space|cytosol|DNA damage response, signal transduction by p53 class mediator resulting in cell cycle arrest|regulation of mitotic nuclear division|spermatogenesis|cell populatio…	hsa04110,hsa04114,hsa04914,hsa05170,hsa05206	Cell cycle|Oocyte meiosis|Progesterone-mediated oocyte maturation|Human immunodeficiency virus 1 infection|MicroRNAs in cancer
CDC42EP2	11	65314902	65315515	614	*	11-65314901-65315515-[65315107-65315309]	94147	Promoter (<=1kb)	65314866	65322417	7552	1	NM_006779.4	36	10435	CDC42 effector protein 2	GO:0001515,GO:0005096,GO:0005515,GO:0005737,GO:0005829,GO:0005856,GO:0005886,GO:0007015,GO:0007266,GO:0008360,GO:0012505,GO:0015630,GO:0016020,GO:0030036,GO:0030838,GO:0031267,GO:0031274,GO:0031334,GO:0043547,GO:0045335,GO:0071346	opioid peptide activity|GTPase activator activity|protein binding|cytoplasm|cytosol|cytoskeleton|plasma membrane|actin filament organization|Rho protein signal transduction|regulation of cell shape|endomembrane system|microtubule cytoskeleton|membrane|actin cytoskeleton organization|positive regulation of actin filament polymerization|small GTPase binding|positive regulation of pseudopodium assem…
CDC42EP4	17	73310803	73312398	1596	*	17-73310802-73312398-[73311262-73311285]	217181	Promoter (<=1kb)	73283624	73311307	27684	2	XM_005257182.2	0	23580	CDC42 effector protein 4	GO:0003723,GO:0005515,GO:0005737,GO:0005856,GO:0005886,GO:0005912,GO:0007266,GO:0008360,GO:0012505,GO:0015629,GO:0015630,GO:0030838,GO:0031267,GO:0031274,GO:0045335,GO:0071346	RNA binding|protein binding|cytoplasm|cytoskeleton|plasma membrane|adherens junction|Rho protein signal transduction|regulation of cell shape|endomembrane system|actin cytoskeleton|microtubule cytoskeleton|positive regulation of actin filament polymerization|small GTPase binding|positive regulation of pseudopodium assembly|phagocytic vesicle|cellular response to interferon-gamma
CDCA3	12	6851068	6853184	2117	*	12-6851067-6853184-[6852365-6852379]	668958	Promoter (<=1kb)	6844795	6851269	6475	2	XR_002957383.1	0	83461	cell division cycle associated 3	GO:0005515,GO:0005829,GO:0005912,GO:0007049,GO:0008150,GO:0016567,GO:0051301	protein binding|cytosol|adherens junction|cell cycle|biological_process|protein ubiquitination|cell division
CDCA4	14	105013759	105015065	1307	*	14-105013758-105015065-[105014373-105014376]	133012	Intron (NM_017955.4/CDCA4, intron 1 of 1)	105009573	105021083	11511	2	NM_017955.4	6018	55038	cell division cycle associated 4	GO:0005515,GO:0005634,GO:0005654,GO:0005829,GO:0005886,GO:0048096,GO:0140110	protein binding|nucleus|nucleoplasm|cytosol|plasma membrane|chromatin-mediated maintenance of transcription|transcription regulator activity
CDCP1	3	45105397	45106577	1181	*	3-45105396-45106577-[45106080-45106266]	119033	Intron (NM_022842.5/CDCP1, intron 4 of 8)	45082277	45146378	64102	2	NM_022842.5	39801	64866	CUB domain containing protein 1	GO:0005515,GO:0005576,GO:0005886,GO:0016021	protein binding|extracellular region|plasma membrane|integral component of membrane
CDH12	5	22306762	22307445	684	*	5-22306761-22307445-[22307002-22307337]	111802	Intron (NM_001364104.2/CDH12, intron 2 of 13)	21750673	22213850	463178	2	NM_001364108.2	-92912	1010	cadherin 12	GO:0000902,GO:0005509,GO:0005886,GO:0005912,GO:0007043,GO:0007156,GO:0007275,GO:0016021,GO:0016339,GO:0016342,GO:0034332,GO:0045296,GO:0098742	cell morphogenesis|calcium ion binding|plasma membrane|adherens junction|cell-cell junction assembly|homophilic cell adhesion via plasma membrane adhesion molecules|multicellular organism development|integral component of membrane|calcium-dependent cell-cell adhesion via plasma membrane cell adhesion molecules|catenin complex|adherens junction organization|cadherin binding|cell-cell adhesion via …
CDH18	5	19838527	19839126	600	*	5-19838526-19839126-[19838556-19838744]	93943	5' UTR	19473029	19878052	405024	2	XM_017008930.2	38926	1016	cadherin 18	GO:0000902,GO:0005509,GO:0005886,GO:0005912,GO:0007043,GO:0007156,GO:0007275,GO:0016021,GO:0016339,GO:0016342,GO:0034332,GO:0045296,GO:0098742	cell morphogenesis|calcium ion binding|plasma membrane|adherens junction|cell-cell junction assembly|homophilic cell adhesion via plasma membrane adhesion molecules|multicellular organism development|integral component of membrane|calcium-dependent cell-cell adhesion via plasma membrane cell adhesion molecules|catenin complex|adherens junction organization|cadherin binding|cell-cell adhesion via …
CDH2	18	28175296	28176324	1029	*	18-28175295-28176324-[28175577-28175586]	174617	Promoter (<=1kb)	27932878	28177023	244146	2	XM_017025514.2	699	1000	cadherin 2	GO:0003323,GO:0005509,GO:0005515,GO:0005737,GO:0005788,GO:0005886,GO:0005887,GO:0005911,GO:0005912,GO:0005916,GO:0005925,GO:0007043,GO:0007155,GO:0007156,GO:0007157,GO:0007416,GO:0007420,GO:0008013,GO:0009986,GO:0010001,GO:0014032,GO:0014069,GO:0014704,GO:0016323,GO:0016324,GO:0016327,GO:0016339,GO:0016342,GO:0019901,GO:0019903,GO:0021987,GO:0030027,GO:0030054,GO:0030864,GO:0034332,GO:0035995,GO:…	type B pancreatic cell development|calcium ion binding|protein binding|cytoplasm|endoplasmic reticulum lumen|plasma membrane|integral component of plasma membrane|cell-cell junction|adherens junction|fascia adherens|focal adhesion|cell-cell junction assembly|cell adhesion|homophilic cell adhesion via plasma membrane adhesion molecules|heterophilic cell-cell adhesion via plasma membrane cell adhes…	hsa04514,hsa05412	Cell adhesion molecules|Arrhythmogenic right ventricular cardiomyopathy
CDH2	18	28377800	28378332	533	*	18-28377799-28378332-[28377855-28378086]	130843	Distal Intergenic	27950966	28177130	226165	2	NM_001792.5	-200670	1000	cadherin 2	GO:0003323,GO:0005509,GO:0005515,GO:0005737,GO:0005788,GO:0005886,GO:0005887,GO:0005911,GO:0005912,GO:0005916,GO:0005925,GO:0007043,GO:0007155,GO:0007156,GO:0007157,GO:0007416,GO:0007420,GO:0008013,GO:0009986,GO:0010001,GO:0014032,GO:0014069,GO:0014704,GO:0016323,GO:0016324,GO:0016327,GO:0016339,GO:0016342,GO:0019901,GO:0019903,GO:0021987,GO:0030027,GO:0030054,GO:0030864,GO:0034332,GO:0035995,GO:…	type B pancreatic cell development|calcium ion binding|protein binding|cytoplasm|endoplasmic reticulum lumen|plasma membrane|integral component of plasma membrane|cell-cell junction|adherens junction|fascia adherens|focal adhesion|cell-cell junction assembly|cell adhesion|homophilic cell adhesion via plasma membrane adhesion molecules|heterophilic cell-cell adhesion via plasma membrane cell adhes…	hsa04514,hsa05412	Cell adhesion molecules|Arrhythmogenic right ventricular cardiomyopathy
CDH24	14	23056294	23057002	709	*	14-23056293-23057002-[23056307-23056611]	102812	Promoter (<=1kb)	23047067	23057520	10454	2	NM_022478.4	518	64403	cadherin 24	GO:0000902,GO:0005509,GO:0005886,GO:0005911,GO:0005912,GO:0007043,GO:0007156,GO:0007275,GO:0016021,GO:0016339,GO:0016342,GO:0034332,GO:0045296,GO:0098609,GO:0098742	cell morphogenesis|calcium ion binding|plasma membrane|cell-cell junction|adherens junction|cell-cell junction assembly|homophilic cell adhesion via plasma membrane adhesion molecules|multicellular organism development|integral component of membrane|calcium-dependent cell-cell adhesion via plasma membrane cell adhesion molecules|catenin complex|adherens junction organization|cadherin binding|cell…
CDIP1	16	4521888	4523480	1593	*	16-4521887-4523480-[4522898-4522905]	155453	Intron (NM_001199054.2/CDIP1, intron 1 of 5)	4510669	4538429	27761	2	NM_001199054.2	14949	29965	cell death inducing p53 target 1	GO:0003674,GO:0005515,GO:0005634,GO:0006915,GO:0033209,GO:0042771,GO:0046872,GO:0098560,GO:0098574	molecular_function|protein binding|nucleus|apoptotic process|tumor necrosis factor-mediated signaling pathway|intrinsic apoptotic signaling pathway in response to DNA damage by p53 class mediator|metal ion binding|cytoplasmic side of late endosome membrane|cytoplasmic side of lysosomal membrane
CDK14	7	90539962	90540931	970	*	7-90539961-90540931-[90540197-90540754]	121412	Distal Intergenic	90596321	91210590	614270	1	NM_001287135.2	-55390	5218	cyclin dependent kinase 14	GO:0000083,GO:0000086,GO:0000308,GO:0004693,GO:0005515,GO:0005524,GO:0005634,GO:0005654,GO:0005737,GO:0005829,GO:0005886,GO:0006468,GO:0016055,GO:0030332,GO:0051301,GO:0051726,GO:0060828	regulation of transcription involved in G1/S transition of mitotic cell cycle|G2/M transition of mitotic cell cycle|cytoplasmic cyclin-dependent protein kinase holoenzyme complex|cyclin-dependent protein serine/threonine kinase activity|protein binding|ATP binding|nucleus|nucleoplasm|cytoplasm|cytosol|plasma membrane|protein phosphorylation|Wnt signaling pathway|cyclin binding|cell division|regul…	hsa05202	Transcriptional misregulation in cancer
CDK14	7	90536290	90536968	679	*	7-90536289-90536968-[90536320-90536687]	116810	Distal Intergenic	90596321	91210590	614270	1	NM_001287135.2	-59353	5218	cyclin dependent kinase 14	GO:0000083,GO:0000086,GO:0000308,GO:0004693,GO:0005515,GO:0005524,GO:0005634,GO:0005654,GO:0005737,GO:0005829,GO:0005886,GO:0006468,GO:0016055,GO:0030332,GO:0051301,GO:0051726,GO:0060828	regulation of transcription involved in G1/S transition of mitotic cell cycle|G2/M transition of mitotic cell cycle|cytoplasmic cyclin-dependent protein kinase holoenzyme complex|cyclin-dependent protein serine/threonine kinase activity|protein binding|ATP binding|nucleus|nucleoplasm|cytoplasm|cytosol|plasma membrane|protein phosphorylation|Wnt signaling pathway|cyclin binding|cell division|regul…	hsa05202	Transcriptional misregulation in cancer
CDK6	7	92866783	92867592	810	*	7-92866782-92867592-[92867313-92867321]	94793	Intron (NR_110086.1/CDK6-AS1, intron 2 of 4)	92604921	92836573	231653	2	NM_001145306.2	-30210	1021	cyclin dependent kinase 6	GO:0000082,GO:0000307,GO:0001726,GO:0001954,GO:0003323,GO:0004693,GO:0005515,GO:0005524,GO:0005634,GO:0005654,GO:0005737,GO:0005813,GO:0005829,GO:0006468,GO:0007050,GO:0008285,GO:0008353,GO:0009615,GO:0010468,GO:0014002,GO:0016592,GO:0021542,GO:0021670,GO:0030332,GO:0042063,GO:0043697,GO:0045596,GO:0045638,GO:0045646,GO:0045656,GO:0045668,GO:0045786,GO:0048146,GO:0048699,GO:0050680,GO:0051301,GO:…	G1/S transition of mitotic cell cycle|cyclin-dependent protein kinase holoenzyme complex|ruffle|positive regulation of cell-matrix adhesion|type B pancreatic cell development|cyclin-dependent protein serine/threonine kinase activity|protein binding|ATP binding|nucleus|nucleoplasm|cytoplasm|centrosome|cytosol|protein phosphorylation|cell cycle arrest|negative regulation of cell population prolifer…	hsa04110,hsa04115,hsa04151,hsa04218,hsa04934,hsa05160,hsa05162,hsa05163,hsa05164,hsa05165,hsa05167,hsa05169,hsa05200,hsa05203,hsa05206,hsa05212,hsa05214,hsa05218,hsa05220,hsa05222,hsa05223,hsa05224,hsa05225	Cell cycle|p53 signaling pathway|PI3K-Akt signaling pathway|Cellular senescence|Cushing syndrome|Hepatitis C|Measles|Human cytomegalovirus infection|Influenza A|Human papillomavirus infection|Kaposi sarcoma-associated herpesvirus infection|Epstein-Barr virus infection|Pathways in cancer|Viral carcinogenesis|MicroRNAs in cancer|Pancreatic cancer|Glioma|Melanoma|Chronic myeloid leukemia|Small cell …
CDKN2B	9	22008872	22009930	1059	*	9-22008871-22009930-[22009367-22009374]	106257	Promoter (<=1kb)	22002903	22009305	6403	2	NM_004936.4	0	1030	cyclin dependent kinase inhibitor 2B	GO:0000079,GO:0000086,GO:0004861,GO:0005515,GO:0005634,GO:0005737,GO:0005829,GO:0007050,GO:0008285,GO:0019901,GO:0030219,GO:0030511,GO:0031668,GO:0031670,GO:0042326,GO:0045736,GO:0045944,GO:0048536,GO:0050680,GO:0070316,GO:0090398,GO:2000134	regulation of cyclin-dependent protein serine/threonine kinase activity|G2/M transition of mitotic cell cycle|cyclin-dependent protein serine/threonine kinase inhibitor activity|protein binding|nucleus|cytoplasm|cytosol|cell cycle arrest|negative regulation of cell population proliferation|protein kinase binding|megakaryocyte differentiation|positive regulation of transforming growth factor beta …	hsa04068,hsa04110,hsa04218,hsa04350,hsa04934,hsa05166,hsa05200,hsa05203,hsa05222,hsa05226	FoxO signaling pathway|Cell cycle|Cellular senescence|TGF-beta signaling pathway|Cushing syndrome|Human T-cell leukemia virus 1 infection|Pathways in cancer|Viral carcinogenesis|Small cell lung cancer|Gastric cancer
CDON	11	126062514	126063395	882	*	11-126062513-126063395-[126063116-126063354]	103978	Promoter (<=1kb)	125956813	126062753	105941	2	XM_011542864.2	0	50937	cell adhesion associated, oncogene regulated	GO:0001708,GO:0001934,GO:0002088,GO:0005515,GO:0005886,GO:0005887,GO:0007155,GO:0007224,GO:0007520,GO:0009952,GO:0010172,GO:0014816,GO:0021987,GO:0043393,GO:0043410,GO:0045663,GO:0045666,GO:0045944,GO:0048643,GO:0051057,GO:0051149,GO:0060059,GO:0062023,GO:2000179	cell fate specification|positive regulation of protein phosphorylation|lens development in camera-type eye|protein binding|plasma membrane|integral component of plasma membrane|cell adhesion|smoothened signaling pathway|myoblast fusion|anterior/posterior pattern specification|embryonic body morphogenesis|skeletal muscle satellite cell differentiation|cerebral cortex development|regulation of prot…	hsa04340	Hedgehog signaling pathway
CDPF1	22	46223991	46225367	1377	*	22-46223990-46225367-[46224188-46224197]	120674	Intron (NM_001001928.4/PPARA, intron 6 of 7)	46244013	46250249	6237	2	XM_011529965.2	24882	150383	cysteine rich DPF motif domain containing 1	GO:0005515	protein binding
CDS2	20	5126813	5127923	1111	*	20-5126812-5127923-[5127590-5127704]	166326	Promoter (<=1kb)	5126844	5197887	71044	1	XM_006723660.2	0	8760	CDP-diacylglycerol synthase 2	GO:0004605,GO:0005515,GO:0005743,GO:0005783,GO:0005789,GO:0006655,GO:0016020,GO:0016021,GO:0016024,GO:0140042	phosphatidate cytidylyltransferase activity|protein binding|mitochondrial inner membrane|endoplasmic reticulum|endoplasmic reticulum membrane|phosphatidylglycerol biosynthetic process|membrane|integral component of membrane|CDP-diacylglycerol biosynthetic process|lipid droplet formation	hsa00564,hsa04070	Glycerophospholipid metabolism|Phosphatidylinositol signaling system
CDV3	3	133573573	133574585	1013	*	3-133573572-133574585-[133574040-133574107]	97546	Promoter (<=1kb)	133573629	133590261	16633	1	XM_005247588.5	0	55573	CDV3 homolog	GO:0003674,GO:0005737,GO:0005829,GO:0005886,GO:0008150	molecular_function|cytoplasm|cytosol|plasma membrane|biological_process
CEBPA	19	33298680	33299777	1098	*	19-33298679-33299777-[33299124-33299131]	134094	Promoter (2-3kb)	33299934	33302534	2601	2	NM_001287424.2	2757	1050	CCAAT enhancer binding protein alpha	GO:0000050,GO:0000122,GO:0000785,GO:0000976,GO:0000978,GO:0000981,GO:0001228,GO:0001889,GO:0001892,GO:0003677,GO:0003682,GO:0003700,GO:0005515,GO:0005634,GO:0005654,GO:0005667,GO:0005730,GO:0006091,GO:0006355,GO:0006357,GO:0007005,GO:0007219,GO:0008134,GO:0008203,GO:0008285,GO:0016032,GO:0019221,GO:0019900,GO:0030099,GO:0030225,GO:0030324,GO:0030851,GO:0032436,GO:0042593,GO:0042803,GO:0043032,GO:…	urea cycle|negative regulation of transcription by RNA polymerase II|chromatin|transcription regulatory region sequence-specific DNA binding|RNA polymerase II cis-regulatory region sequence-specific DNA binding|DNA-binding transcription factor activity, RNA polymerase II-specific|DNA-binding transcription activator activity, RNA polymerase II-specific|liver development|embryonic placenta developm…	hsa04932,hsa05200,hsa05202,hsa05221	Non-alcoholic fatty liver disease|Pathways in cancer|Transcriptional misregulation in cancer|Acute myeloid leukemia	TF_bZIP
CEBPB	20	50189484	50190615	1132	*	20-50189483-50190615-[50189760-50189896]	111184	Promoter (<=1kb)	50190583	50192690	2108	1	NM_001285878.1	0	1051	CCAAT enhancer binding protein beta	GO:0000122,GO:0000779,GO:0000785,GO:0000977,GO:0000978,GO:0000979,GO:0000981,GO:0001227,GO:0001228,GO:0001541,GO:0001892,GO:0003677,GO:0003682,GO:0003700,GO:0005515,GO:0005634,GO:0005654,GO:0005737,GO:0006355,GO:0006357,GO:0006953,GO:0006954,GO:0006955,GO:0007613,GO:0016363,GO:0019900,GO:0030182,GO:0032675,GO:0032753,GO:0033598,GO:0034976,GO:0035035,GO:0035259,GO:0036488,GO:0042130,GO:0042742,GO:…	negative regulation of transcription by RNA polymerase II|condensed chromosome, centromeric region|chromatin|RNA polymerase II transcription regulatory region sequence-specific DNA binding|RNA polymerase II cis-regulatory region sequence-specific DNA binding|RNA polymerase II core promoter sequence-specific DNA binding|DNA-binding transcription factor activity, RNA polymerase II-specific|DNA-bind…	hsa04657,hsa04668,hsa05152,hsa05202	IL-17 signaling pathway|TNF signaling pathway|Tuberculosis|Transcriptional misregulation in cancer	TF_bZIP
CEBPD	8	47737351	47739115	1765	*	8-47737350-47739115-[47737823-47737901]	141432	Promoter (<=1kb)	47736913	47738164	1252	2	NM_005195.4	0	1052	CCAAT enhancer binding protein delta	GO:0000785,GO:0000978,GO:0000981,GO:0001228,GO:0005515,GO:0005654,GO:0006357,GO:0006366,GO:0019221,GO:0045595,GO:0045944,GO:1990837	chromatin|RNA polymerase II cis-regulatory region sequence-specific DNA binding|DNA-binding transcription factor activity, RNA polymerase II-specific|DNA-binding transcription activator activity, RNA polymerase II-specific|protein binding|nucleoplasm|regulation of transcription by RNA polymerase II|transcription by RNA polymerase II|cytokine-mediated signaling pathway|regulation of cell different…			TF_bZIP
CECR2	22	17510967	17511850	884	*	22-17510966-17511850-[17511273-17511432]	109232	Exon (NM_001290046.2/CECR2, exon 8 of 19)	17539160	17558151	18992	1	XM_006724079.3	-27310	27443	CECR2 histone acetyl-lysine reader	GO:0001842,GO:0001843,GO:0005634,GO:0006309,GO:0007010,GO:0007338,GO:0016192,GO:0043044,GO:0060122,GO:0061640,GO:0090102,GO:0090537,GO:0097194	neural fold formation|neural tube closure|nucleus|apoptotic DNA fragmentation|cytoskeleton organization|single fertilization|vesicle-mediated transport|ATP-dependent chromatin remodeling|inner ear receptor cell stereocilium organization|cytoskeleton-dependent cytokinesis|cochlea development|CERF complex|execution phase of apoptosis
CELF3	1	151680546	151681309	764	*	1-151680545-151681309-[151680612-151680936]	127443	Intron (XM_005245511.4/SNX27, intron 7 of 11)	151696652	151710458	13807	2	XM_011509112.3	29149	11189	CUGBP Elav-like family member 3	GO:0000381,GO:0003723,GO:0003729,GO:0005634,GO:0005737,GO:0006376,GO:0008380,GO:0036002,GO:0048026,GO:1990904	regulation of alternative mRNA splicing, via spliceosome|RNA binding|mRNA binding|nucleus|cytoplasm|mRNA splice site selection|RNA splicing|pre-mRNA binding|positive regulation of mRNA splicing, via spliceosome|ribonucleoprotein complex
CELSR1	22	46457169	46457868	700	*	22-46457168-46457868-[46457650-46457764]	121993	Intron (XM_011530554.2/CELSR1, intron 2 of 34)	46361174	46466981	105808	2	XM_011530554.2	9113	9620	cadherin EGF LAG seven-pass G-type receptor 1	GO:0001736,GO:0001764,GO:0001843,GO:0004930,GO:0005509,GO:0005654,GO:0005886,GO:0007156,GO:0007186,GO:0007266,GO:0007417,GO:0016021,GO:0032956,GO:0042249,GO:0045176,GO:0048105,GO:0060071,GO:0060488,GO:0060489,GO:0060490,GO:0090251,GO:0098609	establishment of planar polarity|neuron migration|neural tube closure|G protein-coupled receptor activity|calcium ion binding|nucleoplasm|plasma membrane|homophilic cell adhesion via plasma membrane adhesion molecules|G protein-coupled receptor signaling pathway|Rho protein signal transduction|central nervous system development|integral component of membrane|regulation of actin cytoskeleton organ…
CELSR2	1	109254233	109254890	658	*	1-109254232-109254890-[109254362-109254678]	114930	Intron (NM_001408.3/CELSR2, intron 1 of 33)	109249539	109275751	26213	1	NM_001408.3	4694	1952	cadherin EGF LAG seven-pass G-type receptor 2	GO:0001764,GO:0003341,GO:0004930,GO:0005509,GO:0005737,GO:0005886,GO:0006355,GO:0007156,GO:0007186,GO:0016021,GO:0016055,GO:0021591,GO:0021999,GO:0022407,GO:0032880,GO:0033326,GO:0048813,GO:0060071,GO:0060271,GO:0098609	neuron migration|cilium movement|G protein-coupled receptor activity|calcium ion binding|cytoplasm|plasma membrane|regulation of transcription, DNA-templated|homophilic cell adhesion via plasma membrane adhesion molecules|G protein-coupled receptor signaling pathway|integral component of membrane|Wnt signaling pathway|ventricular system development|neural plate anterior/posterior regionalization|…
CENPK	5	65554833	65555519	687	*	5-65554832-65555519-[65555124-65555131]	108982	Promoter (<=1kb)	65517766	65554812	37047	2	XM_017009701.1	-21	64105	centromere protein K	GO:0000070,GO:0000941,GO:0005515,GO:0005654,GO:0005829,GO:0034080,GO:0051382	mitotic sister chromatid segregation|condensed nuclear chromosome inner kinetochore|protein binding|nucleoplasm|cytosol|CENP-A containing nucleosome assembly|kinetochore assembly
CENPO	2	24792700	24793367	668	*	2-24792699-24793367-[24792791-24792910]	100892	Promoter (<=1kb)	24793339	24817767	24429	1	XR_244957.2	0	79172	centromere protein O	GO:0000778,GO:0005515,GO:0005654,GO:0005829,GO:0016604,GO:0031511,GO:0034080	condensed nuclear chromosome kinetochore|protein binding|nucleoplasm|cytosol|nuclear body|Mis6-Sim4 complex|CENP-A containing nucleosome assembly
CEP120	5	123449159	123449977	819	*	5-123449158-123449977-[123449500-123449651]	94848	Distal Intergenic	123344892	123423842	78951	2	NM_153223.4	-25317	153241	centrosomal protein 120	GO:0005515,GO:0005737,GO:0005813,GO:0005814,GO:0007098,GO:0008022,GO:0010825,GO:0021987,GO:0022008,GO:0022027,GO:0030953,GO:0045724,GO:1903724,GO:1904951	protein binding|cytoplasm|centrosome|centriole|centrosome cycle|protein C-terminus binding|positive regulation of centrosome duplication|cerebral cortex development|neurogenesis|interkinetic nuclear migration|astral microtubule organization|positive regulation of cilium assembly|positive regulation of centriole elongation|positive regulation of establishment of protein localization
CEP170	1	243255255	243256354	1100	*	1-243255254-243256354-[243255877-243255905]	314492	Promoter (<=1kb)	243124428	243255257	130830	2	XM_006711843.4	0	9859	centrosomal protein 170	GO:0005515,GO:0005813,GO:0005814,GO:0005829,GO:0005874,GO:0072686,GO:0120103	protein binding|centrosome|centriole|cytosol|microtubule|mitotic spindle|centriolar subdistal appendage
CEP250	20	35455135	35455876	742	*	20-35455134-35455876-[35455447-35455606]	133330	Promoter (<=1kb)	35455137	35511974	56838	1	XM_006723690.4	0	11190	centrosomal protein 250	GO:0000086,GO:0000278,GO:0001750,GO:0001917,GO:0005515,GO:0005813,GO:0005814,GO:0005815,GO:0005829,GO:0008022,GO:0008104,GO:0010389,GO:0010457,GO:0019901,GO:0019904,GO:0030997,GO:0032991,GO:0033365,GO:0036064,GO:0048471,GO:0050908,GO:0060271,GO:0070062,GO:0097711,GO:1904781,GO:1905515	G2/M transition of mitotic cell cycle|mitotic cell cycle|photoreceptor outer segment|photoreceptor inner segment|protein binding|centrosome|centriole|microtubule organizing center|cytosol|protein C-terminus binding|protein localization|regulation of G2/M transition of mitotic cell cycle|centriole-centriole cohesion|protein kinase binding|protein domain specific binding|regulation of centriole-cen…
CEP70	3	138594793	138595817	1025	*	3-138594792-138595817-[138595226-138595413]	143653	Promoter (<=1kb)	138497335	138594318	96984	2	XM_017007277.1	-475	80321	centrosomal protein 70	GO:0000086,GO:0005515,GO:0005813,GO:0005829,GO:0010389,GO:0042802,GO:0043015,GO:0070507,GO:0097711	G2/M transition of mitotic cell cycle|protein binding|centrosome|cytosol|regulation of G2/M transition of mitotic cell cycle|identical protein binding|gamma-tubulin binding|regulation of microtubule cytoskeleton organization|ciliary basal body-plasma membrane docking
CEP97	3	101724566	101724946	381	*	3-101724565-101724946-[101724654-101724831]	100865	Promoter (<=1kb)	101724614	101770562	45949	1	NM_001303401.2	0	79598	centrosomal protein 97	GO:0005515,GO:0005516,GO:0005813,GO:0005829,GO:0032991,GO:0034451,GO:0097711,GO:1901673,GO:1902018	protein binding|calmodulin binding|centrosome|cytosol|protein-containing complex|centriolar satellite|ciliary basal body-plasma membrane docking|regulation of mitotic spindle assembly|negative regulation of cilium assembly
CERS6	2	168638081	168639303	1223	*	2-168638080-168639303-[168638673-168638678]	95578	Intron (XM_024452781.1/CERS6, intron 4 of 8)	168642358	168774654	132297	1	XM_005246440.5	-3055	253782	ceramide synthase 6	GO:0003677,GO:0005515,GO:0005783,GO:0005789,GO:0006954,GO:0016020,GO:0016021,GO:0016410,GO:0030148,GO:0046513,GO:0050291	DNA binding|protein binding|endoplasmic reticulum|endoplasmic reticulum membrane|inflammatory response|membrane|integral component of membrane|N-acyltransferase activity|sphingolipid biosynthetic process|ceramide biosynthetic process|sphingosine N-acyltransferase activity	hsa00600,hsa04071	Sphingolipid metabolism|Sphingolipid signaling pathway
CFAP58-DT	10	104346877	104347777	901	*	10-104346876-104347777-[104347278-104347285]	115485	Distal Intergenic	104351301	104353575	2275	2	NR_108036.1	5798	NA	NA	NA	NA	NA	NA	NA
CFAP58-DT	10	104353018	104353678	661	*	10-104353017-104353678-[104353360-104353580]	112134	Promoter (<=1kb)	104351301	104353575	2275	2	NR_108036.1	0	NA	NA	NA	NA	NA	NA	NA
CFLAR-AS1	2	201150067	201151140	1074	*	2-201150066-201151140-[201150631-201150764]	118540	Exon (NR_040030.1/CFLAR-AS1, exon 3 of 7)	201140289	201157792	17504	2	NR_040030.1	6652	NA	NA	NA	NA	NA	NA	NA
CHCHD3	7	133077420	133078143	724	*	7-133077419-133078143-[133077627-133078115]	93795	Intron (NM_001317177.2/CHCHD3, intron 1 of 8)	132784870	133082090	297221	2	NM_001317177.2	3947	54927	coiled-coil-helix-coiled-coil-helix domain containing 3	GO:0001401,GO:0005515,GO:0005634,GO:0005739,GO:0005743,GO:0007007,GO:0008053,GO:0019902,GO:0042407,GO:0060090,GO:0061617,GO:0070062,GO:0140275	SAM complex|protein binding|nucleus|mitochondrion|mitochondrial inner membrane|inner mitochondrial membrane organization|mitochondrial fusion|phosphatase binding|cristae formation|molecular adaptor activity|MICOS complex|extracellular exosome|MIB complex
CHD1	5	98928037	98928980	944	*	5-98928036-98928980-[98928424-98928511]	143489	Promoter (<=1kb)	98855204	98928319	73116	2	XM_024454344.1	0	1105	chromodomain helicase DNA binding protein 1	GO:0003677,GO:0003678,GO:0005515,GO:0005524,GO:0005634,GO:0005654,GO:0005737,GO:0006357,GO:0016569,GO:0032508,GO:0035064,GO:0043923	DNA binding|DNA helicase activity|protein binding|ATP binding|nucleus|nucleoplasm|cytoplasm|regulation of transcription by RNA polymerase II|covalent chromatin modification|DNA duplex unwinding|methylated histone binding|positive regulation by host of viral transcription			chromosome_remodelling_factor
CHD3	17	7887292	7888302	1011	*	17-7887291-7888302-[7887468-7887474]	125911	Promoter (<=1kb)	7887742	7912755	25014	1	XM_017024069.1	0	1107	chromodomain helicase DNA binding protein 3	GO:0000122,GO:0000976,GO:0003677,GO:0003678,GO:0003723,GO:0004386,GO:0005515,GO:0005524,GO:0005634,GO:0005654,GO:0005730,GO:0005737,GO:0005813,GO:0006333,GO:0006355,GO:0006357,GO:0007051,GO:0007098,GO:0008270,GO:0016581,GO:0016605,GO:0016887,GO:0032508,GO:0034451,GO:0036121,GO:0043044,GO:0070615,GO:1901796	negative regulation of transcription by RNA polymerase II|transcription regulatory region sequence-specific DNA binding|DNA binding|DNA helicase activity|RNA binding|helicase activity|protein binding|ATP binding|nucleus|nucleoplasm|nucleolus|cytoplasm|centrosome|chromatin assembly or disassembly|regulation of transcription, DNA-templated|regulation of transcription by RNA polymerase II|spindle or…			chromosome_remodelling_factor
CHD7	8	60651758	60652810	1053	*	8-60651757-60652810-[60651812-60652007]	227226	Distal Intergenic	60678740	60868028	189289	1	NM_017780.4	-25930	55636	chromodomain helicase DNA binding protein 7	GO:0000978,GO:0001501,GO:0001701,GO:0001974,GO:0003007,GO:0003222,GO:0003226,GO:0003678,GO:0003682,GO:0005515,GO:0005524,GO:0005634,GO:0005654,GO:0005730,GO:0006338,GO:0006355,GO:0006364,GO:0007417,GO:0007512,GO:0007605,GO:0007628,GO:0008015,GO:0009617,GO:0010880,GO:0021545,GO:0021553,GO:0021772,GO:0030217,GO:0030540,GO:0032508,GO:0035116,GO:0035909,GO:0036302,GO:0040018,GO:0042048,GO:0042472,GO:…	RNA polymerase II cis-regulatory region sequence-specific DNA binding|skeletal system development|in utero embryonic development|blood vessel remodeling|heart morphogenesis|ventricular trabecula myocardium morphogenesis|right ventricular compact myocardium morphogenesis|DNA helicase activity|chromatin binding|protein binding|ATP binding|nucleus|nucleoplasm|nucleolus|chromatin remodeling|regulatio…			other
CHEK1	11	125626715	125627298	584	*	11-125626714-125627298-[125626763-125627113]	104293	Promoter (<=1kb)	125626356	125657147	30792	1	NM_001274.5	359	1111	checkpoint kinase 1	GO:0000077,GO:0000781,GO:0000785,GO:0000794,GO:0004672,GO:0004674,GO:0005515,GO:0005524,GO:0005615,GO:0005634,GO:0005654,GO:0005737,GO:0005813,GO:0005829,GO:0006260,GO:0006281,GO:0006468,GO:0006915,GO:0006974,GO:0006975,GO:0010569,GO:0010767,GO:0016301,GO:0018107,GO:0019904,GO:0032991,GO:0035402,GO:0035407,GO:0035556,GO:0043231,GO:0044818,GO:0045787,GO:0045839,GO:0046602,GO:0048096,GO:0070317,GO:…	DNA damage checkpoint|chromosome, telomeric region|chromatin|condensed nuclear chromosome|protein kinase activity|protein serine/threonine kinase activity|protein binding|ATP binding|extracellular space|nucleus|nucleoplasm|cytoplasm|centrosome|cytosol|DNA replication|DNA repair|protein phosphorylation|apoptotic process|cellular response to DNA damage stimulus|DNA damage induced protein phosphoryl…	hsa04110,hsa04115,hsa04218,hsa05166,hsa05170,hsa05203	Cell cycle|p53 signaling pathway|Cellular senescence|Human T-cell leukemia virus 1 infection|Human immunodeficiency virus 1 infection|Viral carcinogenesis
CHL1	3	269447	270019	573	*	3-269446-270019-[269620-269995]	97638	Intron (XM_006712939.3/CHL1, intron 1 of 26)	291510	409417	117908	1	XM_017005568.1	-21491	10752	cell adhesion molecule L1 like	GO:0005886,GO:0007155,GO:0007165,GO:0007411,GO:0016021,GO:0031103,GO:0070062	plasma membrane|cell adhesion|signal transduction|axon guidance|integral component of membrane|axon regeneration|extracellular exosome
CHP1	15	41230627	41231547	921	*	15-41230626-41231547-[41231175-41231182]	94665	Promoter (<=1kb)	41231156	41264242	33087	1	XM_017021879.2	0	11261	calcineurin like EF-hand protein 1	GO:0000139,GO:0001578,GO:0001933,GO:0004860,GO:0005509,GO:0005515,GO:0005634,GO:0005737,GO:0005783,GO:0005793,GO:0005829,GO:0005886,GO:0005925,GO:0006469,GO:0006611,GO:0006813,GO:0006903,GO:0006906,GO:0007264,GO:0008017,GO:0010923,GO:0015459,GO:0015630,GO:0019900,GO:0022406,GO:0030133,GO:0030214,GO:0031122,GO:0031397,GO:0031953,GO:0032088,GO:0032417,GO:0042308,GO:0048306,GO:0050821,GO:0051222,GO:…	Golgi membrane|microtubule bundle formation|negative regulation of protein phosphorylation|protein kinase inhibitor activity|calcium ion binding|protein binding|nucleus|cytoplasm|endoplasmic reticulum|endoplasmic reticulum-Golgi intermediate compartment|cytosol|plasma membrane|focal adhesion|negative regulation of protein kinase activity|protein export from nucleus|potassium ion transport|vesicle…
CHRAC1	8	140510960	140511971	1012	*	8-140510959-140511971-[140511716-140511732]	297347	Promoter (<=1kb)	140511322	140517154	5833	1	NM_017444.6	0	54108	chromatin accessibility complex subunit 1	GO:0003677,GO:0003887,GO:0005515,GO:0005634,GO:0006338,GO:0008622,GO:0008623,GO:0046982,GO:0071897	DNA binding|DNA-directed DNA polymerase activity|protein binding|nucleus|chromatin remodeling|epsilon DNA polymerase complex|CHRAC|protein heterodimerization activity|DNA biosynthetic process
CHRM4	11	46389332	46390575	1244	*	11-46389331-46390575-[46389760-46389867]	161314	Promoter (1-2kb)	46383789	46391776	7988	2	NM_000741.5	1201	1132	cholinergic receptor muscarinic 4	GO:0004993,GO:0005515,GO:0005886,GO:0005887,GO:0007165,GO:0007166,GO:0007186,GO:0007187,GO:0007197,GO:0007213,GO:0007268,GO:0016907,GO:0030425,GO:0030594,GO:0040012,GO:0045202,GO:0045211,GO:0098664	G protein-coupled serotonin receptor activity|protein binding|plasma membrane|integral component of plasma membrane|signal transduction|cell surface receptor signaling pathway|G protein-coupled receptor signaling pathway|G protein-coupled receptor signaling pathway, coupled to cyclic nucleotide second messenger|adenylate cyclase-inhibiting G protein-coupled acetylcholine receptor signaling pathwa…	hsa04080,hsa04725,hsa04810	Neuroactive ligand-receptor interaction|Cholinergic synapse|Regulation of actin cytoskeleton
CHRM5	15	33837575	33838415	841	*	15-33837574-33838415-[33837865-33838141]	96069	3' UTR	33968497	34067458	98962	1	NM_001320917.2	-130082	1133	cholinergic receptor muscarinic 5	GO:0001696,GO:0004435,GO:0004993,GO:0005515,GO:0005886,GO:0005887,GO:0007186,GO:0007187,GO:0007197,GO:0007213,GO:0007268,GO:0015872,GO:0016907,GO:0019226,GO:0030425,GO:0030594,GO:0045202,GO:0045211,GO:0060304,GO:0098664	gastric acid secretion|phosphatidylinositol phospholipase C activity|G protein-coupled serotonin receptor activity|protein binding|plasma membrane|integral component of plasma membrane|G protein-coupled receptor signaling pathway|G protein-coupled receptor signaling pathway, coupled to cyclic nucleotide second messenger|adenylate cyclase-inhibiting G protein-coupled acetylcholine receptor signali…	hsa04020,hsa04080,hsa04725,hsa04810,hsa05010,hsa05022	Calcium signaling pathway|Neuroactive ligand-receptor interaction|Cholinergic synapse|Regulation of actin cytoskeleton|Alzheimer disease|Pathways of neurodegeneration - multiple diseases
CHRNA5	15	78565639	78566486	848	*	15-78565638-78566486-[78565860-78565871]	190669	Promoter (<=1kb)	78565520	78595269	29750	1	NM_001307945.2	119	1138	cholinergic receptor nicotinic alpha 5 subunit	GO:0005515,GO:0005886,GO:0005887,GO:0005892,GO:0007165,GO:0007268,GO:0007271,GO:0015276,GO:0015464,GO:0022848,GO:0030594,GO:0034220,GO:0035094,GO:0035095,GO:0042391,GO:0043005,GO:0045202,GO:0045211,GO:0050877,GO:0060079,GO:0098691,GO:2000300	protein binding|plasma membrane|integral component of plasma membrane|acetylcholine-gated channel complex|signal transduction|chemical synaptic transmission|synaptic transmission, cholinergic|ligand-gated ion channel activity|acetylcholine receptor activity|acetylcholine-gated cation-selective channel activity|neurotransmitter receptor activity|ion transmembrane transport|response to nicotine|beh…	hsa04080	Neuroactive ligand-receptor interaction
CHRNG	2	232535273	232535991	719	*	2-232535272-232535991-[232535515-232535524]	98916	3' UTR	232539692	232548115	8424	1	NM_005199.5	-3701	1146	cholinergic receptor nicotinic gamma subunit	GO:0005515,GO:0005886,GO:0005887,GO:0006936,GO:0007165,GO:0007268,GO:0007271,GO:0015267,GO:0015464,GO:0022848,GO:0030594,GO:0034220,GO:0042391,GO:0043005,GO:0045202,GO:0045211,GO:0050877,GO:0060079	protein binding|plasma membrane|integral component of plasma membrane|muscle contraction|signal transduction|chemical synaptic transmission|synaptic transmission, cholinergic|channel activity|acetylcholine receptor activity|acetylcholine-gated cation-selective channel activity|neurotransmitter receptor activity|ion transmembrane transport|regulation of membrane potential|neuron projection|synapse…	hsa04080	Neuroactive ligand-receptor interaction
CHST2	3	143118768	143119696	929	*	3-143118767-143119696-[143119329-143119334]	106763	Promoter (<=1kb)	143119771	143124014	4244	1	NM_004267.5	-75	9435	carbohydrate sulfotransferase 2	GO:0000139,GO:0001517,GO:0005654,GO:0005794,GO:0005802,GO:0005829,GO:0005975,GO:0006044,GO:0006790,GO:0006954,GO:0007275,GO:0008146,GO:0016021,GO:0018146,GO:0031228	Golgi membrane|N-acetylglucosamine 6-O-sulfotransferase activity|nucleoplasm|Golgi apparatus|trans-Golgi network|cytosol|carbohydrate metabolic process|N-acetylglucosamine metabolic process|sulfur compound metabolic process|inflammatory response|multicellular organism development|sulfotransferase activity|integral component of membrane|keratan sulfate biosynthetic process|intrinsic component of G…	hsa00533	Glycosaminoglycan biosynthesis - keratan sulfate
CHST8	19	33702764	33703395	632	*	19-33702763-33703395-[33702959-33703148]	100593	Intron (NM_001127895.2/CHST8, intron 3 of 4)	33687278	33773509	86232	1	XM_017027143.1	15486	64377	carbohydrate sulfotransferase 8	GO:0000139,GO:0001537,GO:0005515,GO:0006790,GO:0007417,GO:0008146,GO:0016021,GO:0016051,GO:0030166,GO:0042446	Golgi membrane|N-acetylgalactosamine 4-O-sulfotransferase activity|protein binding|sulfur compound metabolic process|central nervous system development|sulfotransferase activity|integral component of membrane|carbohydrate biosynthetic process|proteoglycan biosynthetic process|hormone biosynthetic process	hsa00513	Various types of N-glycan biosynthesis
CIC	19	42268392	42269060	669	*	19-42268391-42269060-[42268783-42269018]	94786	Promoter (<=1kb)	42268530	42295796	27267	1	NM_001304815.2	0	23152	capicua transcriptional repressor	GO:0000785,GO:0000977,GO:0000981,GO:0005515,GO:0005634,GO:0005654,GO:0006357,GO:0007420,GO:0007612,GO:0007613,GO:0035176,GO:0043231,GO:0045892	chromatin|RNA polymerase II transcription regulatory region sequence-specific DNA binding|DNA-binding transcription factor activity, RNA polymerase II-specific|protein binding|nucleus|nucleoplasm|regulation of transcription by RNA polymerase II|brain development|learning|memory|social behavior|intracellular membrane-bounded organelle|negative regulation of transcription, DNA-templated	hsa05017	Spinocerebellar ataxia
CLCN6	1	11806162	11806802	641	*	1-11806161-11806802-[11806235-11806749]	132079	Promoter (<=1kb)	11806191	11843130	36940	1	NM_001256959.2	0	1185	chloride voltage-gated channel 6	GO:0005247,GO:0005524,GO:0005765,GO:0006821,GO:0006884,GO:0007165,GO:0009612,GO:0010008,GO:0015108,GO:0015297,GO:0016021,GO:0034220,GO:0043231,GO:1902476	voltage-gated chloride channel activity|ATP binding|lysosomal membrane|chloride transport|cell volume homeostasis|signal transduction|response to mechanical stimulus|endosome membrane|chloride transmembrane transporter activity|antiporter activity|integral component of membrane|ion transmembrane transport|intracellular membrane-bounded organelle|chloride transmembrane transport
CLDN14	21	36554605	36555225	621	*	21-36554604-36555225-[36554673-36555123]	115155	Intron (NM_001146077.2/CLDN14, intron 1 of 2)	36460621	36542784	82164	2	NM_001146078.3	-11821	23562	claudin 14	GO:0005198,GO:0005515,GO:0005783,GO:0005886,GO:0005923,GO:0007155,GO:0016021,GO:0016338,GO:0042802,GO:0065003,GO:0070830	structural molecule activity|protein binding|endoplasmic reticulum|plasma membrane|bicellular tight junction|cell adhesion|integral component of membrane|calcium-independent cell-cell adhesion via plasma membrane cell-adhesion molecules|identical protein binding|protein-containing complex assembly|bicellular tight junction assembly	hsa04514,hsa04530,hsa04670,hsa05130,hsa05160	Cell adhesion molecules|Tight junction|Leukocyte transendothelial migration|Pathogenic Escherichia coli infection|Hepatitis C
CLDND1	3	98522259	98523390	1132	*	3-98522258-98523390-[98522895-98522897]	125983	Promoter (<=1kb)	98515483	98522902	7420	2	NM_001040181.2	0	56650	claudin domain containing 1	GO:0005515,GO:0009986,GO:0016021	protein binding|cell surface|integral component of membrane
CLIC3	9	137008183	137008890	708	*	9-137008182-137008890-[137008378-137008737]	145330	Exon (XM_006716996.4/ABCA2, exon 46 of 48)	136994635	136997929	3295	2	XM_017015281.1	-10254	9022	chloride intracellular channel 3	GO:0005244,GO:0005254,GO:0005515,GO:0005634,GO:0005737,GO:0006749,GO:0006821,GO:0007165,GO:0016604,GO:0034707,GO:0034765,GO:0070062,GO:1902476	voltage-gated ion channel activity|chloride channel activity|protein binding|nucleus|cytoplasm|glutathione metabolic process|chloride transport|signal transduction|nuclear body|chloride channel complex|regulation of ion transmembrane transport|extracellular exosome|chloride transmembrane transport
CLIC3	9	136997605	136998548	944	*	9-136997604-136998548-[136997908-136998222]	113932	Promoter (<=1kb)	136994635	136997929	3295	2	XM_017015281.1	0	9022	chloride intracellular channel 3	GO:0005244,GO:0005254,GO:0005515,GO:0005634,GO:0005737,GO:0006749,GO:0006821,GO:0007165,GO:0016604,GO:0034707,GO:0034765,GO:0070062,GO:1902476	voltage-gated ion channel activity|chloride channel activity|protein binding|nucleus|cytoplasm|glutathione metabolic process|chloride transport|signal transduction|nuclear body|chloride channel complex|regulation of ion transmembrane transport|extracellular exosome|chloride transmembrane transport
CLOCK	4	55545604	55547166	1563	*	4-55545603-55547166-[55546924-55546959]	130243	Promoter (<=1kb)	55427903	55545932	118030	2	NM_001267843.2	0	9575	clock circadian regulator	GO:0000077,GO:0000785,GO:0000978,GO:0000981,GO:0001228,GO:0003677,GO:0003700,GO:0004402,GO:0005515,GO:0005634,GO:0005654,GO:0005667,GO:0005694,GO:0005829,GO:0006355,GO:0006357,GO:0006473,GO:0007165,GO:0007283,GO:0007623,GO:0009648,GO:0016573,GO:0031490,GO:0032922,GO:0033391,GO:0042634,GO:0042752,GO:0043161,GO:0043231,GO:0043565,GO:0045892,GO:0045893,GO:0045944,GO:0046983,GO:0050729,GO:0050796,GO:…	DNA damage checkpoint|chromatin|RNA polymerase II cis-regulatory region sequence-specific DNA binding|DNA-binding transcription factor activity, RNA polymerase II-specific|DNA-binding transcription activator activity, RNA polymerase II-specific|DNA binding|DNA-binding transcription factor activity|histone acetyltransferase activity|protein binding|nucleus|nucleoplasm|transcription regulator compl…	hsa04710,hsa04728	Circadian rhythm|Dopaminergic synapse	bHLH
CLSTN1	1	9823319	9824578	1260	*	1-9823318-9824578-[9824100-9824104]	159244	Promoter (<=1kb)	9728926	9823965	95040	2	NM_001009566.3	0	22883	calsyntenin 1	GO:0000139,GO:0001540,GO:0001558,GO:0005509,GO:0005515,GO:0005576,GO:0005634,GO:0005789,GO:0007155,GO:0007156,GO:0009986,GO:0019894,GO:0042988,GO:0045211,GO:0050806,GO:0051965,GO:0090128,GO:0098845,GO:0098969,GO:0098978,GO:0098982,GO:0099003,GO:0099061,GO:0099065	Golgi membrane|amyloid-beta binding|regulation of cell growth|calcium ion binding|protein binding|extracellular region|nucleus|endoplasmic reticulum membrane|cell adhesion|homophilic cell adhesion via plasma membrane adhesion molecules|cell surface|kinesin binding|X11-like protein binding|postsynaptic membrane|positive regulation of synaptic transmission|positive regulation of synapse assembly|re…
CLSTN2	3	140115274	140116310	1037	*	3-140115273-140116310-[140115775-140115784]	114881	Intron (NM_022131.3/CLSTN2, intron 1 of 16)	140092601	140577397	484797	1	XM_017007022.2	22673	64084	calsyntenin 2	GO:0000139,GO:0005509,GO:0005789,GO:0007156,GO:0009986,GO:0030425,GO:0045211,GO:0050806,GO:0051965,GO:0098978,GO:0099061	Golgi membrane|calcium ion binding|endoplasmic reticulum membrane|homophilic cell adhesion via plasma membrane adhesion molecules|cell surface|dendrite|postsynaptic membrane|positive regulation of synaptic transmission|positive regulation of synapse assembly|glutamatergic synapse|integral component of postsynaptic density membrane
CLTA	9	36190114	36190930	817	*	9-36190113-36190930-[36190752-36190802]	118759	Promoter (<=1kb)	36190855	36212059	21205	1	XM_024447409.1	0	1211	clathrin light chain A	GO:0003674,GO:0005198,GO:0005515,GO:0005819,GO:0005829,GO:0005886,GO:0006886,GO:0007049,GO:0016020,GO:0019886,GO:0030118,GO:0030125,GO:0030130,GO:0030132,GO:0030672,GO:0031410,GO:0032050,GO:0032588,GO:0032802,GO:0034383,GO:0036020,GO:0042277,GO:0044877,GO:0045334,GO:0048268,GO:0051020,GO:0051301,GO:0061024,GO:0071439,GO:0072583,GO:0098835,GO:0099631	molecular_function|structural molecule activity|protein binding|spindle|cytosol|plasma membrane|intracellular protein transport|cell cycle|membrane|antigen processing and presentation of exogenous peptide antigen via MHC class II|clathrin coat|clathrin vesicle coat|clathrin coat of trans-Golgi network vesicle|clathrin coat of coated pit|synaptic vesicle membrane|cytoplasmic vesicle|clathrin heavy…	hsa04142,hsa04144,hsa04721,hsa04961,hsa05016,hsa05100	Lysosome|Endocytosis|Synaptic vesicle cycle|Endocrine and other factor-regulated calcium reabsorption|Huntington disease|Bacterial invasion of epithelial cells
CLTA	9	36193587	36194136	550	*	9-36193586-36194136-[36193782-36194119]	96514	Promoter (2-3kb)	36190921	36212059	21139	1	NR_132349.2	2666	1211	clathrin light chain A	GO:0003674,GO:0005198,GO:0005515,GO:0005819,GO:0005829,GO:0005886,GO:0006886,GO:0007049,GO:0016020,GO:0019886,GO:0030118,GO:0030125,GO:0030130,GO:0030132,GO:0030672,GO:0031410,GO:0032050,GO:0032588,GO:0032802,GO:0034383,GO:0036020,GO:0042277,GO:0044877,GO:0045334,GO:0048268,GO:0051020,GO:0051301,GO:0061024,GO:0071439,GO:0072583,GO:0098835,GO:0099631	molecular_function|structural molecule activity|protein binding|spindle|cytosol|plasma membrane|intracellular protein transport|cell cycle|membrane|antigen processing and presentation of exogenous peptide antigen via MHC class II|clathrin coat|clathrin vesicle coat|clathrin coat of trans-Golgi network vesicle|clathrin coat of coated pit|synaptic vesicle membrane|cytoplasmic vesicle|clathrin heavy…	hsa04142,hsa04144,hsa04721,hsa04961,hsa05016,hsa05100	Lysosome|Endocytosis|Synaptic vesicle cycle|Endocrine and other factor-regulated calcium reabsorption|Huntington disease|Bacterial invasion of epithelial cells
CLVS1	8	60941821	60942968	1148	*	8-60941820-60942968-[60942245-60942247]	131690	Distal Intergenic	60964833	61501629	536797	1	XM_024447079.1	-21865	157807	clavesin 1	GO:0005515,GO:0005768,GO:0005802,GO:0007040,GO:0030136,GO:0031901,GO:0032588,GO:0080025,GO:1902936	protein binding|endosome|trans-Golgi network|lysosome organization|clathrin-coated vesicle|early endosome membrane|trans-Golgi network membrane|phosphatidylinositol-3,5-bisphosphate binding|phosphatidylinositol bisphosphate binding
CMTM3	16	66604968	66605830	863	*	16-66604967-66605830-[66605190-66605507]	115256	Promoter (<=1kb)	66604731	66613892	9162	1	NR_037619.1	237	123920	CKLF like MARVEL transmembrane domain containing 3	GO:0005125,GO:0005515,GO:0005615,GO:0005829,GO:0006935,GO:0007165,GO:0016021,GO:0031410	cytokine activity|protein binding|extracellular space|cytosol|chemotaxis|signal transduction|integral component of membrane|cytoplasmic vesicle
CMTM7	3	32420431	32421518	1088	*	3-32420430-32421518-[32420762-32420839]	107027	Intron (XM_017005646.1/CMTM7, intron 1 of 2)	32391853	32455528	63676	1	NM_181472.3	28578	112616	CKLF like MARVEL transmembrane domain containing 7	GO:0002337,GO:0005125,GO:0005515,GO:0005615,GO:0006935,GO:0007165,GO:0016020,GO:0016021	B-1a B cell differentiation|cytokine activity|protein binding|extracellular space|chemotaxis|signal transduction|membrane|integral component of membrane
CMTM8	3	32278375	32279093	719	*	3-32278374-32279093-[32278766-32278775]	107157	Intron (NM_001320308.2/CMTM8, intron 1 of 2)	32291395	32370321	78927	1	XM_017005779.1	-12302	152189	CKLF like MARVEL transmembrane domain containing 8	GO:0005125,GO:0005515,GO:0005615,GO:0005654,GO:0005737,GO:0006935,GO:0007165,GO:0016021,GO:0019911,GO:0042552	cytokine activity|protein binding|extracellular space|nucleoplasm|cytoplasm|chemotaxis|signal transduction|integral component of membrane|structural constituent of myelin sheath|myelination
CNGB3	8	86724374	86725712	1339	*	8-86724373-86725712-[86724923-86724928]	128810	Intron (NM_019098.5/CNGB3, intron 3 of 17)	86574179	86743634	169456	2	NM_019098.5	17922	54714	cyclic nucleotide gated channel subunit beta 3	GO:0001750,GO:0005222,GO:0005223,GO:0006812,GO:0007165,GO:0007601,GO:0030553,GO:0098655,GO:1902495	photoreceptor outer segment|intracellular cAMP-activated cation channel activity|intracellular cGMP-activated cation channel activity|cation transport|signal transduction|visual perception|cGMP binding|cation transmembrane transport|transmembrane transporter complex	hsa04024	cAMP signaling pathway
CNKSR1	1	26182248	26182859	612	*	1-26182247-26182859-[26182591-26182676]	103313	5' UTR	26177491	26189884	12394	1	NM_006314.3	4757	10256	connector enhancer of kinase suppressor of Ras 1	GO:0005515,GO:0005886,GO:0005911,GO:0005938,GO:0007169,GO:0007265,GO:0007266,GO:0030674	protein binding|plasma membrane|cell-cell junction|cell cortex|transmembrane receptor protein tyrosine kinase signaling pathway|Ras protein signal transduction|Rho protein signal transduction|protein-macromolecule adaptor activity
CNOT3	19	54136704	54137653	950	*	19-54136703-54137653-[54137379-54137396]	124670	Promoter (<=1kb)	54137689	54155690	18002	1	XM_005278280.2	-36	4849	CCR4-NOT transcription complex subunit 3	GO:0000289,GO:0000932,GO:0001829,GO:0005515,GO:0005634,GO:0005829,GO:0006355,GO:0006417,GO:0006977,GO:0030014,GO:0030015,GO:0031047,GO:0120162,GO:2000036	nuclear-transcribed mRNA poly(A) tail shortening|P-body|trophectodermal cell differentiation|protein binding|nucleus|cytosol|regulation of transcription, DNA-templated|regulation of translation|DNA damage response, signal transduction by p53 class mediator resulting in cell cycle arrest|CCR4-NOT complex|CCR4-NOT core complex|gene silencing by RNA|positive regulation of cold-induced thermogenesis|…	hsa03018	RNA degradation
CNTN4-AS1	3	2978376	2979136	761	*	3-2978375-2979136-[2978728-2978800]	113826	Intron (NM_001350095.2/CNTN4, intron 13 of 24)	3039661	3061145	21485	2	NR_046554.1	82009	NA	NA	NA	NA	NA	NA	NA
CNTNAP2	7	146558760	146559497	738	*	7-146558759-146559497-[146558848-146559400]	97645	Intron (XM_017011950.2/CNTNAP2, intron 1 of 13)	146116801	148420998	2304198	1	NM_014141.6	441959	26047	contactin associated protein 2	GO:0005515,GO:0005769,GO:0005794,GO:0007155,GO:0007420,GO:0007612,GO:0008038,GO:0008076,GO:0009986,GO:0016020,GO:0016021,GO:0019226,GO:0019899,GO:0021756,GO:0021761,GO:0021794,GO:0021987,GO:0030424,GO:0030425,GO:0030534,GO:0030673,GO:0031175,GO:0033010,GO:0035176,GO:0042297,GO:0043025,GO:0043204,GO:0044224,GO:0045163,GO:0048812,GO:0071109,GO:0071205,GO:0071625	protein binding|early endosome|Golgi apparatus|cell adhesion|brain development|learning|neuron recognition|voltage-gated potassium channel complex|cell surface|membrane|integral component of membrane|transmission of nerve impulse|enzyme binding|striatum development|limbic system development|thalamus development|cerebral cortex development|axon|dendrite|adult behavior|axolemma|neuron projection de…	hsa04514	Cell adhesion molecules
COL19A1	6	70022057	70023217	1161	*	6-70022056-70023217-[70022566-70022574]	101004	Intron (NM_001858.6/COL19A1, intron 11 of 50)	69876360	70215063	338704	1	XM_011535438.2	145697	1310	collagen type XIX alpha 1 chain	GO:0001501,GO:0005201,GO:0005576,GO:0005581,GO:0005615,GO:0005788,GO:0007155,GO:0007519,GO:0030020,GO:0030154,GO:0030198,GO:0030574,GO:0030674,GO:0031012,GO:0062023,GO:0098609	skeletal system development|extracellular matrix structural constituent|extracellular region|collagen trimer|extracellular space|endoplasmic reticulum lumen|cell adhesion|skeletal muscle tissue development|extracellular matrix structural constituent conferring tensile strength|cell differentiation|extracellular matrix organization|collagen catabolic process|protein-macromolecule adaptor activity|…	hsa04974	Protein digestion and absorption
COL24A1	1	85973628	85974576	949	*	1-85973627-85974576-[85973983-85973990]	95676	Intron (XM_017000929.2/COL24A1, intron 2 of 41)	85728507	86005477	276971	2	XM_017000929.2	30901	255631	collagen type XXIV alpha 1 chain	GO:0005201,GO:0005515,GO:0005576,GO:0005581,GO:0005615,GO:0005788,GO:0030020,GO:0030198,GO:0031012,GO:0062023	extracellular matrix structural constituent|protein binding|extracellular region|collagen trimer|extracellular space|endoplasmic reticulum lumen|extracellular matrix structural constituent conferring tensile strength|extracellular matrix organization|extracellular matrix|collagen-containing extracellular matrix	hsa04974	Protein digestion and absorption
COL26A1	7	101412437	101413120	684	*	7-101412436-101413120-[101412736-101413031]	113254	Promoter (<=1kb)	101413542	101559024	145483	1	XM_017011745.1	-422	136227	collagen type XXVI alpha 1 chain	GO:0005576,GO:0005581,GO:0005788,GO:0005794,GO:0005886,GO:0010811,GO:0062023	extracellular region|collagen trimer|endoplasmic reticulum lumen|Golgi apparatus|plasma membrane|positive regulation of cell-substrate adhesion|collagen-containing extracellular matrix	hsa04974	Protein digestion and absorption
COL4A2	13	110316313	110317175	863	*	13-110316312-110317175-[110316845-110316850]	93738	Intron (NM_001846.4/COL4A2, intron 3 of 47)	110307284	110513209	205926	1	NM_001846.4	9029	1284	collagen type IV alpha 2 chain	GO:0001525,GO:0005201,GO:0005515,GO:0005576,GO:0005587,GO:0005615,GO:0005788,GO:0006351,GO:0007568,GO:0014823,GO:0016525,GO:0030020,GO:0030198,GO:0031012,GO:0035987,GO:0038063,GO:0062023,GO:0070062,GO:0071560	angiogenesis|extracellular matrix structural constituent|protein binding|extracellular region|collagen type IV trimer|extracellular space|endoplasmic reticulum lumen|transcription, DNA-templated|aging|response to activity|negative regulation of angiogenesis|extracellular matrix structural constituent conferring tensile strength|extracellular matrix organization|extracellular matrix|endodermal cel…	hsa04151,hsa04510,hsa04512,hsa04926,hsa04933,hsa04974,hsa05146,hsa05165,hsa05200,hsa05222	PI3K-Akt signaling pathway|Focal adhesion|ECM-receptor interaction|Relaxin signaling pathway|AGE-RAGE signaling pathway in diabetic complications|Protein digestion and absorption|Amoebiasis|Human papillomavirus infection|Pathways in cancer|Small cell lung cancer
COL4A2-AS2	13	110425403	110426544	1142	*	13-110425402-110426544-[110426035-110426041]	108351	Intron (NM_001846.4/COL4A2, intron 6 of 47)	110456397	110463287	6891	2	NR_171022.1	36743	NA	NA	NA	NA	NA	NA	NA
COL7A1	3	48595243	48596108	866	*	3-48595242-48596108-[48595961-48596003]	112059	Promoter (<=1kb)	48564073	48595302	31230	2	XM_017005688.1	0	1294	collagen type VII alpha 1 chain	GO:0000139,GO:0004867,GO:0005515,GO:0005576,GO:0005590,GO:0005604,GO:0005615,GO:0005788,GO:0006888,GO:0007155,GO:0008544,GO:0010951,GO:0030020,GO:0030134,GO:0030198,GO:0033116,GO:0035987,GO:0048208,GO:0062023	Golgi membrane|serine-type endopeptidase inhibitor activity|protein binding|extracellular region|collagen type VII trimer|basement membrane|extracellular space|endoplasmic reticulum lumen|endoplasmic reticulum to Golgi vesicle-mediated transport|cell adhesion|epidermis development|negative regulation of endopeptidase activity|extracellular matrix structural constituent conferring tensile strength…	hsa04974	Protein digestion and absorption
COL9A1	6	70199136	70199723	588	*	6-70199135-70199723-[70199343-70199699]	94146	Exon (NM_001858.6/COL19A1, exon 49 of 51)	70216040	70280704	64665	2	XM_017010247.2	80981	1297	collagen type IX alpha 1 chain	GO:0005201,GO:0005515,GO:0005576,GO:0005594,GO:0005604,GO:0005615,GO:0005788,GO:0009887,GO:0030020,GO:0030198,GO:0031012,GO:0046872,GO:0062023	extracellular matrix structural constituent|protein binding|extracellular region|collagen type IX trimer|basement membrane|extracellular space|endoplasmic reticulum lumen|animal organ morphogenesis|extracellular matrix structural constituent conferring tensile strength|extracellular matrix organization|extracellular matrix|metal ion binding|collagen-containing extracellular matrix	hsa04151,hsa04510,hsa04512,hsa04974,hsa05165	PI3K-Akt signaling pathway|Focal adhesion|ECM-receptor interaction|Protein digestion and absorption|Human papillomavirus infection
COL9A2	1	40306165	40307399	1235	*	1-40306164-40307399-[40306635-40306642]	163548	Exon (XM_017000332.1/COL9A2, exon 20 of 32)	40300523	40315511	14989	2	XM_017000333.1	8112	1298	collagen type IX alpha 2 chain	GO:0001501,GO:0005201,GO:0005515,GO:0005576,GO:0005594,GO:0005615,GO:0005788,GO:0030020,GO:0030198,GO:0031012,GO:0062023	skeletal system development|extracellular matrix structural constituent|protein binding|extracellular region|collagen type IX trimer|extracellular space|endoplasmic reticulum lumen|extracellular matrix structural constituent conferring tensile strength|extracellular matrix organization|extracellular matrix|collagen-containing extracellular matrix	hsa04151,hsa04510,hsa04512,hsa04974,hsa05165	PI3K-Akt signaling pathway|Focal adhesion|ECM-receptor interaction|Protein digestion and absorption|Human papillomavirus infection
COMMD5	8	144846538	144847299	762	*	8-144846537-144847299-[144846922-144847260]	107973	3' UTR	144841316	144852705	11390	2	XR_928323.3	5406	28991	COMM domain containing 5	GO:0005515,GO:0005634,GO:0005654,GO:0005829	protein binding|nucleus|nucleoplasm|cytosol
COMMD5	8	144843678	144844458	781	*	8-144843677-144844458-[144844037-144844080]	106383	3' UTR	144841316	144852705	11390	2	XR_928323.3	8247	28991	COMM domain containing 5	GO:0005515,GO:0005634,GO:0005654,GO:0005829	protein binding|nucleus|nucleoplasm|cytosol
COMMD9	11	36288837	36289794	958	*	11-36288836-36289794-[36289578-36289610]	101534	Promoter (<=1kb)	36272292	36289424	17133	2	NM_001101653.2	0	29099	COMM domain containing 9	GO:0005515,GO:0005576,GO:0005654,GO:0005794,GO:0005829,GO:0006814,GO:0034774,GO:0042632,GO:0043312,GO:1904813	protein binding|extracellular region|nucleoplasm|Golgi apparatus|cytosol|sodium ion transport|secretory granule lumen|cholesterol homeostasis|neutrophil degranulation|ficolin-1-rich granule lumen
COP1	1	176319773	176320511	739	*	1-176319772-176320511-[176320001-176320256]	100904	Distal Intergenic	175967498	176209087	241590	2	XM_017002061.2	-110686	64326	COP1 E3 ubiquitin ligase	GO:0000139,GO:0004842,GO:0005515,GO:0005654,GO:0005829,GO:0010212,GO:0016567,GO:0016607,GO:0031464,GO:0032436,GO:0043161,GO:0043687,GO:0046872,GO:0061630	Golgi membrane|ubiquitin-protein transferase activity|protein binding|nucleoplasm|cytosol|response to ionizing radiation|protein ubiquitination|nuclear speck|Cul4A-RING E3 ubiquitin ligase complex|positive regulation of proteasomal ubiquitin-dependent protein catabolic process|proteasome-mediated ubiquitin-dependent protein catabolic process|post-translational protein modification|metal ion bindi…	hsa04115,hsa04120	p53 signaling pathway|Ubiquitin mediated proteolysis
COQ6	14	73949888	73950503	616	*	14-73949887-73950503-[73950258-73950484]	127494	Promoter (<=1kb)	73949926	73963670	13745	1	NM_182480.3	0	51004	coenzyme Q6, monooxygenase	GO:0005515,GO:0005739,GO:0005794,GO:0006744,GO:0016491,GO:0016709,GO:0016712,GO:0031314,GO:0042995,GO:0055114,GO:0071949	protein binding|mitochondrion|Golgi apparatus|ubiquinone biosynthetic process|oxidoreductase activity|oxidoreductase activity, acting on paired donors, with incorporation or reduction of molecular oxygen, NAD(P)H as one donor, and incorporation of one atom of oxygen|oxidoreductase activity, acting on paired donors, with incorporation or reduction of molecular oxygen, reduced flavin or flavoprotei…	hsa00130	Ubiquinone and other terpenoid-quinone biosynthesis
COTL1	16	84606612	84607128	517	*	16-84606611-84607128-[84606678-84607094]	114436	Intron (NM_021149.5/COTL1, intron 2 of 3)	84565596	84618078	52483	2	NM_021149.5	10950	23406	coactosin like F-actin binding protein 1	GO:0003779,GO:0005515,GO:0005576,GO:0005634,GO:0005829,GO:0005884,GO:0005886,GO:0008150,GO:0019899,GO:0030833,GO:0030864,GO:0034774,GO:0043312,GO:0050832,GO:0051015,GO:0070062,GO:1904813	actin binding|protein binding|extracellular region|nucleus|cytosol|actin filament|plasma membrane|biological_process|enzyme binding|regulation of actin filament polymerization|cortical actin cytoskeleton|secretory granule lumen|neutrophil degranulation|defense response to fungus|actin filament binding|extracellular exosome|ficolin-1-rich granule lumen
COX1	MT	1	7239	7239	*	MT-0-7239-[368-369]	32775024	Promoter (<=1kb)	5904	7445	1542	1	COX1	0	NA	NA	NA	NA	NA	NA	NA
COX14	12	50109009	50109830	822	*	12-50109008-50109830-[50109220-50109364]	97310	Promoter (2-3kb)	50112236	50120453	8218	1	NM_001257133.2	-2406	84987	cytochrome c oxidase assembly factor COX14	GO:0005515,GO:0005739,GO:0016021,GO:0031966,GO:0033617	protein binding|mitochondrion|integral component of membrane|mitochondrial membrane|mitochondrial cytochrome c oxidase assembly	hsa04714	Thermogenesis
COX19	7	975679	976334	656	*	7-975678-976334-[975817-976168]	103961	Promoter (<=1kb)	964852	975549	10698	2	NM_001031617.3	-130	90639	cytochrome c oxidase assembly factor COX19	GO:0005515,GO:0005739,GO:0005758,GO:0005829,GO:0006878,GO:0033617	protein binding|mitochondrion|mitochondrial intermembrane space|cytosol|cellular copper ion homeostasis|mitochondrial cytochrome c oxidase assembly	hsa04714	Thermogenesis
COX5AP2	14	52110725	52111686	962	*	14-52110724-52111686-[52111168-52111177]	99752	Exon (XR_001750766.1/LINC02319, exon 3 of 3)	52117601	52118174	574	1	COX5AP2	-5915	NA	NA	NA	NA	NA	NA	NA
COX7B2	4	46876775	46877488	714	*	4-46876774-46877488-[46877131-46877138]	115877	Intron (NM_130902.3/COX7B2, intron 1 of 2)	46734827	46909245	174419	2	NM_130902.3	31757	170712	cytochrome c oxidase subunit 7B2	GO:0004129,GO:0005746,GO:0006119,GO:0016021,GO:0022900,GO:0045277,GO:1902600	cytochrome-c oxidase activity|mitochondrial respirasome|oxidative phosphorylation|integral component of membrane|electron transport chain|respiratory chain complex IV|proton transmembrane transport	hsa00190,hsa04260,hsa04714,hsa04932,hsa05010,hsa05012,hsa05014,hsa05016,hsa05020,hsa05022	Oxidative phosphorylation|Cardiac muscle contraction|Thermogenesis|Non-alcoholic fatty liver disease|Alzheimer disease|Parkinson disease|Amyotrophic lateral sclerosis|Huntington disease|Prion disease|Pathways of neurodegeneration - multiple diseases
COX7B2	4	46858189	46859268	1080	*	4-46858188-46859268-[46858718-46858725]	156952	Intron (NM_130902.3/COX7B2, intron 1 of 2)	46734831	46814641	79811	2	XM_011513636.1	-43548	170712	cytochrome c oxidase subunit 7B2	GO:0004129,GO:0005746,GO:0006119,GO:0016021,GO:0022900,GO:0045277,GO:1902600	cytochrome-c oxidase activity|mitochondrial respirasome|oxidative phosphorylation|integral component of membrane|electron transport chain|respiratory chain complex IV|proton transmembrane transport	hsa00190,hsa04260,hsa04714,hsa04932,hsa05010,hsa05012,hsa05014,hsa05016,hsa05020,hsa05022	Oxidative phosphorylation|Cardiac muscle contraction|Thermogenesis|Non-alcoholic fatty liver disease|Alzheimer disease|Parkinson disease|Amyotrophic lateral sclerosis|Huntington disease|Prion disease|Pathways of neurodegeneration - multiple diseases
CPEB3	10	92290550	92291376	827	*	10-92290549-92291376-[92290931-92291057]	110487	Promoter (<=1kb)	92046692	92291078	244387	2	NM_014912.5	0	22849	cytoplasmic polyadenylation element binding protein 3	GO:0000122,GO:0000900,GO:0003723,GO:0003730,GO:0005515,GO:0005634,GO:0005654,GO:0005737,GO:0005829,GO:0005886,GO:0006412,GO:0007616,GO:0008135,GO:0014069,GO:0017148,GO:0030014,GO:0030425,GO:0030496,GO:0035613,GO:0035925,GO:0043005,GO:0043022,GO:0045202,GO:0045727,GO:0048167,GO:0060213,GO:0060998,GO:0060999,GO:0061158,GO:0071230,GO:0097440,GO:1900153,GO:1900248,GO:1900365,GO:1990124,GO:2000766	negative regulation of transcription by RNA polymerase II|translation repressor activity, mRNA regulatory element binding|RNA binding|mRNA 3'-UTR binding|protein binding|nucleus|nucleoplasm|cytoplasm|cytosol|plasma membrane|translation|long-term memory|translation factor activity, RNA binding|postsynaptic density|negative regulation of translation|CCR4-NOT complex|dendrite|midbody|RNA stem-loop b…	hsa04114,hsa04914	Oocyte meiosis|Progesterone-mediated oocyte maturation
CPED1	7	121002376	121003690	1315	*	7-121002375-121003690-[121002642-121002649]	99228	Intron (NM_024913.5/CPED1, intron 2 of 22)	120989788	121297447	307660	1	XM_024446941.1	12588	79974	cadherin like and PC-esterase domain containing 1	GO:0005783	endoplasmic reticulum
CPLANE1	5	37226303	37226990	688	*	5-37226302-37226990-[37226324-37226797]	96096	Exon (XR_925644.2/CPLANE1, exon 12 of 55)	37106234	37213751	107518	2	XM_011514094.2	-12552	65250	ciliogenesis and planar polarity effector 1	GO:0016021,GO:0035869,GO:0060271	integral component of membrane|ciliary transition zone|cilium assembly
CPNE8	12	38905079	38905986	908	*	12-38905078-38905986-[38905721-38905730]	135373	Promoter (<=1kb)	38652200	38905591	253392	2	XR_944501.3	0	144402	copine 8	GO:0003674,GO:0005515,GO:0005544,GO:0005886,GO:0008150,GO:0046872,GO:0070062,GO:0071277	molecular_function|protein binding|calcium-dependent phospholipid binding|plasma membrane|biological_process|metal ion binding|extracellular exosome|cellular response to calcium ion
CPXM1	20	2797988	2798703	716	*	20-2797987-2798703-[2798050-2798058]	137668	Promoter (1-2kb)	2794074	2800627	6554	2	NM_001184699.2	1924	56265	carboxypeptidase X, M14 family member 1	GO:0004181,GO:0005615,GO:0006518,GO:0008270,GO:0016485	metallocarboxypeptidase activity|extracellular space|peptide metabolic process|zinc ion binding|protein processing
CRACR2B	11	829454	830275	822	*	11-829453-830275-[830058-830117]	106328	Promoter (1-2kb)	828260	831991	3732	1	NM_173584.4	1194	283229	calcium release activated channel regulator 2B	GO:0002115,GO:0005509,GO:0005515,GO:0005737,GO:0034613,GO:2001256	store-operated calcium entry|calcium ion binding|protein binding|cytoplasm|cellular protein localization|regulation of store-operated calcium entry
CREB1	2	207541267	207542288	1022	*	2-207541266-207542288-[207541737-207541744]	96303	Intron (XM_011510648.3/CREB1, intron 1 of 8)	207529962	207605988	76027	1	NR_163947.1	11305	1385	cAMP responsive element binding protein 1	GO:0000785,GO:0000791,GO:0000978,GO:0000981,GO:0001102,GO:0001225,GO:0001228,GO:0001666,GO:0003700,GO:0005515,GO:0005634,GO:0005654,GO:0005667,GO:0005759,GO:0006357,GO:0006366,GO:0006468,GO:0007165,GO:0007179,GO:0007409,GO:0007568,GO:0007595,GO:0007613,GO:0007623,GO:0008361,GO:0008542,GO:0010033,GO:0010944,GO:0014823,GO:0016032,GO:0019899,GO:0021983,GO:0030424,GO:0030544,GO:0032916,GO:0033363,GO:…	chromatin|euchromatin|RNA polymerase II cis-regulatory region sequence-specific DNA binding|DNA-binding transcription factor activity, RNA polymerase II-specific|RNA polymerase II activating transcription factor binding|RNA polymerase II transcription coactivator binding|DNA-binding transcription activator activity, RNA polymerase II-specific|response to hypoxia|DNA-binding transcription factor a…	hsa04022,hsa04024,hsa04151,hsa04152,hsa04211,hsa04261,hsa04380,hsa04612,hsa04668,hsa04710,hsa04713,hsa04714,hsa04725,hsa04728,hsa04911,hsa04915,hsa04916,hsa04918,hsa04922,hsa04924,hsa04925,hsa04926,hsa04927,hsa04928,hsa04931,hsa04934,hsa04935,hsa04962,hsa05016,hsa05020,hsa05030,hsa05031,hsa05034,hsa05152,hsa05161,hsa05163,hsa05165,hsa05166,hsa05167,hsa05203,hsa05215	cGMP-PKG signaling pathway|cAMP signaling pathway|PI3K-Akt signaling pathway|AMPK signaling pathway|Longevity regulating pathway|Adrenergic signaling in cardiomyocytes|Osteoclast differentiation|Antigen processing and presentation|TNF signaling pathway|Circadian rhythm|Circadian entrainment|Thermogenesis|Cholinergic synapse|Dopaminergic synapse|Insulin secretion|Estrogen signaling pathway|Melanog…	TF_bZIP
CRIP2	14	105475076	105475950	875	*	14-105475075-105475950-[105475520-105475527]	137404	Promoter (<=1kb)	105475859	105480170	4312	1	NR_073084.1	0	1397	cysteine rich protein 2	GO:0005515,GO:0005938,GO:0008270,GO:0008284,GO:0030097	protein binding|cell cortex|zinc ion binding|positive regulation of cell population proliferation|hemopoiesis
CRISPLD1	8	74984400	74985264	865	*	8-74984399-74985264-[74984487-74984676]	106016	Promoter (<=1kb)	74984505	75034558	50054	1	NM_031461.6	0	83690	cysteine rich secretory protein LCCL domain containing 1	GO:0003674,GO:0005615,GO:0060325,GO:0070062	molecular_function|extracellular space|face morphogenesis|extracellular exosome
CRLS1	20	6018460	6019331	872	*	20-6018459-6019331-[6018985-6018994]	96864	Intron (NM_001323562.2/CRLS1, intron 3 of 6)	6007256	6038044	30789	1	XM_005260738.4	11204	54675	cardiolipin synthase 1	GO:0003841,GO:0005739,GO:0005743,GO:0008808,GO:0016021,GO:0032049,GO:0036148,GO:0043337,GO:0046474,GO:0047144,GO:0097068,GO:1905711	1-acylglycerol-3-phosphate O-acyltransferase activity|mitochondrion|mitochondrial inner membrane|cardiolipin synthase activity|integral component of membrane|cardiolipin biosynthetic process|phosphatidylglycerol acyl-chain remodeling|CDP-diacylglycerol-phosphatidylglycerol phosphatidyltransferase activity|glycerophospholipid biosynthetic process|2-acylglycerol-3-phosphate O-acyltransferase activi…	hsa00564	Glycerophospholipid metabolism
CRTAC1	10	98053356	98054143	788	*	10-98053355-98054143-[98053545-98054024]	94123	Distal Intergenic	97879651	98030621	150971	2	NM_001206528.3	-22735	55118	cartilage acidic protein 1	GO:0005509,GO:0005515,GO:0070062	calcium ion binding|protein binding|extracellular exosome
CRTAP	3	33114557	33115262	706	*	3-33114556-33115262-[33114852-33115030]	195289	Promoter (<=1kb)	33114014	33147773	33760	1	NM_006371.5	543	10491	cartilage associated protein	GO:0005515,GO:0005518,GO:0005615,GO:0005783,GO:0005788,GO:0007283,GO:0018400,GO:0030199,GO:0032991,GO:0050821,GO:0061077,GO:1901874	protein binding|collagen binding|extracellular space|endoplasmic reticulum|endoplasmic reticulum lumen|spermatogenesis|peptidyl-proline hydroxylation to 3-hydroxy-L-proline|collagen fibril organization|protein-containing complex|protein stabilization|chaperone-mediated protein folding|negative regulation of post-translational protein modification
CRY1	12	107093302	107094268	967	*	12-107093301-107094268-[107093610-107093850]	153017	Promoter (<=1kb)	106991364	107093549	102186	2	NM_004075.5	0	1407	cryptochrome circadian regulator 1	GO:0000122,GO:0003677,GO:0003690,GO:0003904,GO:0003914,GO:0005515,GO:0005634,GO:0005737,GO:0005739,GO:0006094,GO:0006975,GO:0007623,GO:0009416,GO:0009785,GO:0009882,GO:0014823,GO:0018298,GO:0019901,GO:0019902,GO:0019915,GO:0031397,GO:0031398,GO:0032868,GO:0032922,GO:0033762,GO:0035257,GO:0042593,GO:0042752,GO:0042754,GO:0042826,GO:0043153,GO:0045721,GO:0045744,GO:0045892,GO:0070888,GO:0071949,GO:…	negative regulation of transcription by RNA polymerase II|DNA binding|double-stranded DNA binding|deoxyribodipyrimidine photo-lyase activity|DNA (6-4) photolyase activity|protein binding|nucleus|cytoplasm|mitochondrion|gluconeogenesis|DNA damage induced protein phosphorylation|circadian rhythm|response to light stimulus|blue light signaling pathway|blue light photoreceptor activity|response to ac…	hsa04710	Circadian rhythm	other
CRYBG3	3	97822050	97822648	599	*	3-97822049-97822648-[97822403-97822523]	94648	Promoter (<=1kb)	97822270	97944984	122715	1	XM_005247117.4	0	131544	crystallin beta-gamma domain containing 3	GO:0002088,GO:0005212,GO:0007601,GO:0008150,GO:0030246,GO:0032991,GO:0051018	lens development in camera-type eye|structural constituent of eye lens|visual perception|biological_process|carbohydrate binding|protein-containing complex|protein kinase A binding
CRYGN	7	151439956	151440835	880	*	7-151439955-151440835-[151440219-151440644]	109864	Promoter (<=1kb)	151428832	151440141	11310	2	NM_144727.3	0	155051	crystallin gamma N	GO:0002088,GO:0005212,GO:0007601	lens development in camera-type eye|structural constituent of eye lens|visual perception
CSE1L-AS1	20	49044859	49046168	1310	*	20-49044858-49046168-[49045780-49045911]	118860	Promoter (<=1kb)	49040463	49046056	5594	2	NR_110624.1	0	NA	NA	NA	NA	NA	NA	NA
CSF2	5	132094442	132095689	1248	*	5-132094441-132095689-[132094802-132094886]	169156	Distal Intergenic	132073789	132076170	2382	1	NM_000758.4	20653	1437	colony stimulating factor 2	GO:0000165,GO:0001821,GO:0001892,GO:0005125,GO:0005129,GO:0005515,GO:0005576,GO:0005615,GO:0006955,GO:0008083,GO:0008284,GO:0010628,GO:0010744,GO:0019221,GO:0030099,GO:0030223,GO:0030224,GO:0030225,GO:0032747,GO:0034021,GO:0034405,GO:0042045,GO:0042116,GO:0042531,GO:0043011,GO:0043231,GO:0045187,GO:0045637,GO:0045892,GO:0071222,GO:0071803,GO:0097011,GO:0097028,GO:2001240	MAPK cascade|histamine secretion|embryonic placenta development|cytokine activity|granulocyte macrophage colony-stimulating factor receptor binding|protein binding|extracellular region|extracellular space|immune response|growth factor activity|positive regulation of cell population proliferation|positive regulation of gene expression|positive regulation of macrophage derived foam cell differentia…	hsa04060,hsa04630,hsa04640,hsa04650,hsa04657,hsa04660,hsa04664,hsa04668,hsa05131,hsa05146,hsa05166,hsa05167,hsa05171,hsa05202,hsa05221,hsa05323	Cytokine-cytokine receptor interaction|JAK-STAT signaling pathway|Hematopoietic cell lineage|Natural killer cell mediated cytotoxicity|IL-17 signaling pathway|T cell receptor signaling pathway|Fc epsilon RI signaling pathway|TNF signaling pathway|Shigellosis|Amoebiasis|Human T-cell leukemia virus 1 infection|Kaposi sarcoma-associated herpesvirus infection|Coronavirus disease - COVID-19|Transcript…
CSF3R	1	36527791	36529048	1258	*	1-36527790-36529048-[36528363-36528372]	106972	Distal Intergenic	36466043	36483314	17272	2	XM_011540749.1	-44477	1441	colony stimulating factor 3 receptor	GO:0004896,GO:0005515,GO:0005576,GO:0005886,GO:0005887,GO:0006952,GO:0007155,GO:0007165,GO:0009897,GO:0019221,GO:0019955,GO:0030593,GO:0038023,GO:0043235,GO:0045637,GO:0051916,GO:0097186	cytokine receptor activity|protein binding|extracellular region|plasma membrane|integral component of plasma membrane|defense response|cell adhesion|signal transduction|external side of plasma membrane|cytokine-mediated signaling pathway|cytokine binding|neutrophil chemotaxis|signaling receptor activity|receptor complex|regulation of myeloid cell differentiation|granulocyte colony-stimulating fac…	hsa04060,hsa04151,hsa04630,hsa04640,hsa05200	Cytokine-cytokine receptor interaction|PI3K-Akt signaling pathway|JAK-STAT signaling pathway|Hematopoietic cell lineage|Pathways in cancer
CSMD3	8	112426224	112427761	1538	*	8-112426223-112427761-[112427098-112427152]	154323	Intron (NM_198124.2/CSMD3, intron 33 of 71)	112222949	112531052	308104	2	XM_011516815.2	103291	114788	CUB and Sushi multiple domains 3	GO:0005886,GO:0016021,GO:0050773	plasma membrane|integral component of membrane|regulation of dendrite development
CTH	1	70411171	70411737	567	*	1-70411170-70411737-[70411265-70411615]	108911	Promoter (<=1kb)	70411268	70439851	28584	1	NM_001190463.2	0	1491	cystathionine gamma-lyase	GO:0000098,GO:0004123,GO:0005515,GO:0005516,GO:0005737,GO:0005829,GO:0006534,GO:0016846,GO:0018272,GO:0019343,GO:0019344,GO:0019346,GO:0030170,GO:0030968,GO:0042802,GO:0043123,GO:0044524,GO:0044540,GO:0051092,GO:0051289,GO:0070062,GO:0070814,GO:0080146,GO:1904831,GO:1990830,GO:2001234	sulfur amino acid catabolic process|cystathionine gamma-lyase activity|protein binding|calmodulin binding|cytoplasm|cytosol|cysteine metabolic process|carbon-sulfur lyase activity|protein-pyridoxal-5-phosphate linkage via peptidyl-N6-pyridoxal phosphate-L-lysine|cysteine biosynthetic process via cystathionine|cysteine biosynthetic process|transsulfuration|pyridoxal phosphate binding|endoplasmic r…	hsa00260,hsa00270,hsa00450	Glycine, serine and threonine metabolism|Cysteine and methionine metabolism|Selenocompound metabolism
CTHRC1	8	103340158	103341273	1116	*	8-103340157-103341273-[103340630-103340638]	97706	Distal Intergenic	103371538	103382989	11452	1	NM_138455.4	-30265	115908	collagen triple helix repeat containing 1	GO:0005109,GO:0005201,GO:0005576,GO:0005581,GO:0005615,GO:0005737,GO:0016477,GO:0017147,GO:0032092,GO:0033690,GO:0043932,GO:0045669,GO:0060071,GO:0060122,GO:0062023,GO:0090090,GO:0090103,GO:0090177	frizzled binding|extracellular matrix structural constituent|extracellular region|collagen trimer|extracellular space|cytoplasm|cell migration|Wnt-protein binding|positive regulation of protein binding|positive regulation of osteoblast proliferation|ossification involved in bone remodeling|positive regulation of osteoblast differentiation|Wnt signaling pathway, planar cell polarity pathway|inner …
CTNNA1	5	138900813	138901935	1123	*	5-138900812-138901935-[138901299-138901409]	107535	Intron (NM_001290307.3/CTNNA1, intron 9 of 18)	138875400	138935034	59635	1	NM_001324012.1	25413	1495	catenin alpha 1	GO:0001541,GO:0001669,GO:0003723,GO:0005198,GO:0005515,GO:0005829,GO:0005886,GO:0005911,GO:0005915,GO:0005925,GO:0007015,GO:0007155,GO:0007163,GO:0007406,GO:0007568,GO:0008013,GO:0008584,GO:0014704,GO:0015629,GO:0016264,GO:0016342,GO:0016600,GO:0017166,GO:0030027,GO:0030054,GO:0031103,GO:0034332,GO:0034613,GO:0042475,GO:0042802,GO:0043231,GO:0043297,GO:0043627,GO:0045295,GO:0045296,GO:0045880,GO:…	ovarian follicle development|acrosomal vesicle|RNA binding|structural molecule activity|protein binding|cytosol|plasma membrane|cell-cell junction|zonula adherens|focal adhesion|actin filament organization|cell adhesion|establishment or maintenance of cell polarity|negative regulation of neuroblast proliferation|aging|beta-catenin binding|male gonad development|intercalated disc|actin cytoskeleto…	hsa04390,hsa04520,hsa04670,hsa05100,hsa05200,hsa05213,hsa05226,hsa05412	Hippo signaling pathway|Adherens junction|Leukocyte transendothelial migration|Bacterial invasion of epithelial cells|Pathways in cancer|Endometrial cancer|Gastric cancer|Arrhythmogenic right ventricular cardiomyopathy
CTPS2	X	16711824	16712680	857	*	X-16711823-16712680-[16712176-16712183]	108658	Promoter (<=1kb)	16587999	16712217	124219	2	NM_001144002.2	0	56474	CTP synthase 2	GO:0003883,GO:0005515,GO:0005524,GO:0005737,GO:0005829,GO:0006220,GO:0006241,GO:0006541,GO:0015949,GO:0019856,GO:0042802,GO:0044210,GO:0097268	CTP synthase activity|protein binding|ATP binding|cytoplasm|cytosol|pyrimidine nucleotide metabolic process|CTP biosynthetic process|glutamine metabolic process|nucleobase-containing small molecule interconversion|pyrimidine nucleobase biosynthetic process|identical protein binding|'de novo' CTP biosynthetic process|cytoophidium	hsa00240	Pyrimidine metabolism
CTR9	11	10734334	10735188	855	*	11-10734333-10735188-[10734495-10734867]	114314	Distal Intergenic	10751246	10779746	28501	1	NM_001346279.2	-16058	9646	CTR9 homolog, Paf1/RNA polymerase II complex component	GO:0000122,GO:0000993,GO:0001711,GO:0001826,GO:0001829,GO:0001832,GO:0001835,GO:0005515,GO:0005654,GO:0006355,GO:0006366,GO:0006368,GO:0007259,GO:0010390,GO:0016055,GO:0016567,GO:0016593,GO:0016607,GO:0019827,GO:0033523,GO:0035327,GO:0042169,GO:0045638,GO:0051569,GO:0051571,GO:0070102,GO:0071222,GO:0080182,GO:1900364,GO:2000653,GO:2001162,GO:2001168	negative regulation of transcription by RNA polymerase II|RNA polymerase II complex binding|endodermal cell fate commitment|inner cell mass cell differentiation|trophectodermal cell differentiation|blastocyst growth|blastocyst hatching|protein binding|nucleoplasm|regulation of transcription, DNA-templated|transcription by RNA polymerase II|transcription elongation from RNA polymerase II promoter|…
CTSA	20	45889732	45890733	1002	*	20-45889731-45890733-[45890304-45890306]	94274	Promoter (<=1kb)	45890144	45898820	8677	1	NM_001127695.2	0	5476	cathepsin A	GO:0004180,GO:0004185,GO:0005576,GO:0005764,GO:0005783,GO:0006508,GO:0006687,GO:0006886,GO:0008047,GO:0016020,GO:0031647,GO:0035578,GO:0043202,GO:0043231,GO:0043312,GO:0050790,GO:0070062,GO:0098575,GO:1904714,GO:1904715	carboxypeptidase activity|serine-type carboxypeptidase activity|extracellular region|lysosome|endoplasmic reticulum|proteolysis|glycosphingolipid metabolic process|intracellular protein transport|enzyme activator activity|membrane|regulation of protein stability|azurophil granule lumen|lysosomal lumen|intracellular membrane-bounded organelle|neutrophil degranulation|regulation of catalytic activi…	hsa04142,hsa04614	Lysosome|Renin-angiotensin system
CTSC	11	88328763	88329718	956	*	11-88328762-88329718-[88329213-88329222]	109572	Intron (NM_001814.6/CTSC, intron 2 of 6)	88293592	88337736	44145	2	NM_001814.6	8018	1075	cathepsin C	GO:0000139,GO:0001913,GO:0004197,GO:0004252,GO:0005515,GO:0005576,GO:0005615,GO:0005654,GO:0005764,GO:0005788,GO:0005813,GO:0006508,GO:0006888,GO:0006915,GO:0006955,GO:0007568,GO:0008234,GO:0008239,GO:0010033,GO:0016020,GO:0016505,GO:0019902,GO:0030134,GO:0031404,GO:0031642,GO:0033116,GO:0035578,GO:0042802,GO:0043231,GO:0043312,GO:0043621,GO:0048208,GO:0051087,GO:0051603,GO:0062023,GO:0070062,GO:…	Golgi membrane|T cell mediated cytotoxicity|cysteine-type endopeptidase activity|serine-type endopeptidase activity|protein binding|extracellular region|extracellular space|nucleoplasm|lysosome|endoplasmic reticulum lumen|centrosome|proteolysis|endoplasmic reticulum to Golgi vesicle-mediated transport|apoptotic process|immune response|aging|cysteine-type peptidase activity|dipeptidyl-peptidase ac…	hsa04142,hsa04210	Lysosome|Apoptosis
CTSG	14	24565378	24566761	1384	*	14-24565377-24566761-[24565802-24565811]	175834	Distal Intergenic	24573554	24576238	2685	2	XM_011536499.1	9477	1511	cathepsin G	GO:0002003,GO:0004252,GO:0005515,GO:0005576,GO:0005615,GO:0005634,GO:0005737,GO:0005886,GO:0006468,GO:0006508,GO:0006955,GO:0008201,GO:0008233,GO:0008236,GO:0009986,GO:0010494,GO:0019730,GO:0019731,GO:0022617,GO:0030141,GO:0035578,GO:0043231,GO:0043312,GO:0044267,GO:0050778,GO:0050829,GO:0050832,GO:0062023,GO:0070062,GO:0070946,GO:0071222	angiotensin maturation|serine-type endopeptidase activity|protein binding|extracellular region|extracellular space|nucleus|cytoplasm|plasma membrane|protein phosphorylation|proteolysis|immune response|heparin binding|peptidase activity|serine-type peptidase activity|cell surface|cytoplasmic stress granule|antimicrobial humoral response|antibacterial humoral response|extracellular matrix disassemb…	hsa04080,hsa04142,hsa04614,hsa05146,hsa05322	Neuroactive ligand-receptor interaction|Lysosome|Renin-angiotensin system|Amoebiasis|Systemic lupus erythematosus
CTSH	15	78905877	78906446	570	*	15-78905876-78906446-[78906113-78906316]	98946	Distal Intergenic	78921764	78935750	13987	2	XM_024449853.1	29304	1512	cathepsin H	GO:0001656,GO:0001913,GO:0002250,GO:0002764,GO:0004175,GO:0004177,GO:0004197,GO:0004252,GO:0005515,GO:0005576,GO:0005615,GO:0005764,GO:0005829,GO:0006508,GO:0006919,GO:0008233,GO:0008234,GO:0008284,GO:0008656,GO:0010628,GO:0010634,GO:0010813,GO:0010815,GO:0010952,GO:0019882,GO:0030108,GO:0030335,GO:0031638,GO:0031648,GO:0032526,GO:0033619,GO:0034774,GO:0036464,GO:0043066,GO:0043129,GO:0043231,GO:…	metanephros development|T cell mediated cytotoxicity|adaptive immune response|immune response-regulating signaling pathway|endopeptidase activity|aminopeptidase activity|cysteine-type endopeptidase activity|serine-type endopeptidase activity|protein binding|extracellular region|extracellular space|lysosome|cytosol|proteolysis|activation of cysteine-type endopeptidase activity involved in apoptoti…	hsa04142,hsa04210	Lysosome|Apoptosis
CTTN	11	70448364	70449826	1463	*	11-70448363-70449826-[70449464-70449473]	123826	Distal Intergenic	70398535	70426237	27703	1	XM_006718448.4	49829	2017	cortactin	GO:0001726,GO:0002102,GO:0005515,GO:0005522,GO:0005737,GO:0005794,GO:0005829,GO:0005856,GO:0005884,GO:0005886,GO:0005905,GO:0005925,GO:0005938,GO:0006886,GO:0006898,GO:0006930,GO:0008076,GO:0030027,GO:0030041,GO:0030426,GO:0030427,GO:0030516,GO:0030833,GO:0030838,GO:0030863,GO:0030864,GO:0031532,GO:0043197,GO:0043231,GO:0045296,GO:0045987,GO:0048041,GO:0048812,GO:0048870,GO:0051015,GO:0061024,GO:…	ruffle|podosome|protein binding|profilin binding|cytoplasm|Golgi apparatus|cytosol|cytoskeleton|actin filament|plasma membrane|clathrin-coated pit|focal adhesion|cell cortex|intracellular protein transport|receptor-mediated endocytosis|substrate-dependent cell migration, cell extension|voltage-gated potassium channel complex|lamellipodium|actin filament polymerization|growth cone|site of polarize…	hsa04530,hsa05100,hsa05130,hsa05131,hsa05205	Tight junction|Bacterial invasion of epithelial cells|Pathogenic Escherichia coli infection|Shigellosis|Proteoglycans in cancer
CUEDC1	17	57874943	57875499	557	*	17-57874942-57875499-[57875048-57875380]	111702	Intron (NM_001292025.2/CUEDC1, intron 3 of 10)	57861598	57885260	23663	2	XM_011524812.2	9761	404093	CUE domain containing 1	GO:0005515,GO:0043130	protein binding|ubiquitin binding
CUL1P1	5	127815285	127816165	881	*	5-127815284-127816165-[127815828-127815837]	94668	Intron (XM_017009806.2/CCDC192, intron 5 of 6)	127784165	127787327	3163	2	CUL1P1	-27958	NA	NA	NA	NA	NA	NA	NA
CUX1	7	101815105	101815511	407	*	7-101815104-101815511-[101815114-101815511]	108402	Promoter (<=1kb)	101815991	102258233	442243	1	XM_011515825.2	-480	1523	cut like homeobox 1	GO:0000122,GO:0000139,GO:0000301,GO:0000785,GO:0000977,GO:0000981,GO:0005634,GO:0005654,GO:0005794,GO:0005829,GO:0006357,GO:0007275,GO:0030674,GO:0043565,GO:0050775,GO:1990837	negative regulation of transcription by RNA polymerase II|Golgi membrane|retrograde transport, vesicle recycling within Golgi|chromatin|RNA polymerase II transcription regulatory region sequence-specific DNA binding|DNA-binding transcription factor activity, RNA polymerase II-specific|nucleus|nucleoplasm|Golgi apparatus|cytosol|regulation of transcription by RNA polymerase II|multicellular organi…			CUT
CYB5D2	17	4161373	4161928	556	*	17-4161372-4161928-[4161581-4161889]	101539	Downstream (1-2kb)	4144963	4157697	12735	1	XM_017024182.2	16410	124936	cytochrome b5 domain containing 2	GO:0005515,GO:0005576,GO:0007399,GO:0012505,GO:0016020,GO:0020037,GO:0045666	protein binding|extracellular region|nervous system development|endomembrane system|membrane|heme binding|positive regulation of neuron differentiation
CYB5R4	6	83927390	83928552	1163	*	6-83927389-83928552-[83928238-83928245]	124030	Intron (NM_016230.4/CYB5R4, intron 10 of 15)	83859689	83967423	107735	1	NM_016230.4	67701	51167	cytochrome b5 reductase 4	GO:0003032,GO:0004128,GO:0005783,GO:0005789,GO:0006091,GO:0006801,GO:0015701,GO:0016174,GO:0016653,GO:0020037,GO:0030073,GO:0042593,GO:0046677,GO:0046872,GO:0048468,GO:0048471,GO:0055114	detection of oxygen|cytochrome-b5 reductase activity, acting on NAD(P)H|endoplasmic reticulum|endoplasmic reticulum membrane|generation of precursor metabolites and energy|superoxide metabolic process|bicarbonate transport|NAD(P)H oxidase H2O2-forming activity|oxidoreductase activity, acting on NAD(P)H, heme protein as acceptor|heme binding|insulin secretion|glucose homeostasis|response to antibi…	hsa00520	Amino sugar and nucleotide sugar metabolism
CYBA	16	88643907	88646180	2274	*	16-88643906-88646180-[88644506-88644514]	222521	3' UTR	88643289	88651053	7765	2	NM_000101.4	4873	1535	cytochrome b-245 alpha chain	GO:0002479,GO:0005515,GO:0005789,GO:0005886,GO:0006801,GO:0006954,GO:0009055,GO:0014895,GO:0016020,GO:0016175,GO:0017004,GO:0017124,GO:0020037,GO:0022900,GO:0030141,GO:0030670,GO:0032755,GO:0032760,GO:0034137,GO:0034599,GO:0035579,GO:0042554,GO:0043020,GO:0043312,GO:0045087,GO:0045454,GO:0045730,GO:0046872,GO:0046982,GO:0048010,GO:0050665,GO:0050766,GO:0055114,GO:0070821,GO:1900426,GO:1903428	antigen processing and presentation of exogenous peptide antigen via MHC class I, TAP-dependent|protein binding|endoplasmic reticulum membrane|plasma membrane|superoxide metabolic process|inflammatory response|electron transfer activity|smooth muscle hypertrophy|membrane|superoxide-generating NAD(P)H oxidase activity|cytochrome complex assembly|SH3 domain binding|heme binding|electron transport c…	hsa04145,hsa04380,hsa04621,hsa04670,hsa05020,hsa05140,hsa05418	Phagosome|Osteoclast differentiation|NOD-like receptor signaling pathway|Leukocyte transendothelial migration|Prion disease|Leishmaniasis|Fluid shear stress and atherosclerosis
CYBA	16	88651088	88651692	605	*	16-88651087-88651692-[88651148-88651555]	130610	Promoter (<=1kb)	88643584	88651079	7496	2	XM_011522905.3	-9	1535	cytochrome b-245 alpha chain	GO:0002479,GO:0005515,GO:0005789,GO:0005886,GO:0006801,GO:0006954,GO:0009055,GO:0014895,GO:0016020,GO:0016175,GO:0017004,GO:0017124,GO:0020037,GO:0022900,GO:0030141,GO:0030670,GO:0032755,GO:0032760,GO:0034137,GO:0034599,GO:0035579,GO:0042554,GO:0043020,GO:0043312,GO:0045087,GO:0045454,GO:0045730,GO:0046872,GO:0046982,GO:0048010,GO:0050665,GO:0050766,GO:0055114,GO:0070821,GO:1900426,GO:1903428	antigen processing and presentation of exogenous peptide antigen via MHC class I, TAP-dependent|protein binding|endoplasmic reticulum membrane|plasma membrane|superoxide metabolic process|inflammatory response|electron transfer activity|smooth muscle hypertrophy|membrane|superoxide-generating NAD(P)H oxidase activity|cytochrome complex assembly|SH3 domain binding|heme binding|electron transport c…	hsa04145,hsa04380,hsa04621,hsa04670,hsa05020,hsa05140,hsa05418	Phagosome|Osteoclast differentiation|NOD-like receptor signaling pathway|Leukocyte transendothelial migration|Prion disease|Leishmaniasis|Fluid shear stress and atherosclerosis
CYHR1	8	144463766	144465097	1332	*	8-144463765-144465097-[144464618-144464790]	232144	Promoter (<=1kb)	144449931	144465492	15562	2	NM_138496.2	395	50626	cysteine and histidine rich 1	GO:0005515,GO:0005654,GO:0008270,GO:0048471	protein binding|nucleoplasm|zinc ion binding|perinuclear region of cytoplasm
CYLC2	9	103058769	103059539	771	*	9-103058768-103059539-[103058941-103059406]	98875	Distal Intergenic	102995333	103018488	23156	1	NM_001340.5	63436	1539	cylicin 2	GO:0005200,GO:0005634,GO:0007010,GO:0007275,GO:0007283,GO:0030154,GO:0033150	structural constituent of cytoskeleton|nucleus|cytoskeleton organization|multicellular organism development|spermatogenesis|cell differentiation|cytoskeletal calyx
CYP26A1	10	93188389	93189548	1160	*	10-93188388-93189548-[93189051-93189059]	107404	Distal Intergenic	93073893	93077885	3993	1	NM_000783.4	114496	1592	cytochrome P450 family 26 subfamily A member 1	GO:0001822,GO:0001972,GO:0004497,GO:0005506,GO:0005789,GO:0006766,GO:0006805,GO:0008401,GO:0016125,GO:0016491,GO:0016709,GO:0019825,GO:0020037,GO:0032526,GO:0033189,GO:0034653,GO:0042573,GO:0048387,GO:0055114,GO:0062183	kidney development|retinoic acid binding|monooxygenase activity|iron ion binding|endoplasmic reticulum membrane|vitamin metabolic process|xenobiotic metabolic process|retinoic acid 4-hydroxylase activity|sterol metabolic process|oxidoreductase activity|oxidoreductase activity, acting on paired donors, with incorporation or reduction of molecular oxygen, NAD(P)H as one donor, and incorporation of …	hsa00830	Retinol metabolism
CYP27C1	2	127193130	127194218	1089	*	2-127193129-127194218-[127193603-127193615]	96360	Exon (NM_001001665.4/CYP27C1, exon 6 of 8)	127183832	127205767	21936	2	NM_001001665.4	11549	339761	cytochrome P450 family 27 subfamily C member 1	GO:0001972,GO:0004497,GO:0005502,GO:0005503,GO:0005506,GO:0005739,GO:0016020,GO:0020037,GO:0042572,GO:0042573,GO:0042574,GO:0043231,GO:0055114,GO:0061896,GO:0061897,GO:0061898,GO:0061899,GO:1904768	retinoic acid binding|monooxygenase activity|11-cis retinal binding|all-trans retinal binding|iron ion binding|mitochondrion|membrane|heme binding|retinol metabolic process|retinoic acid metabolic process|retinal metabolic process|intracellular membrane-bounded organelle|oxidation-reduction process|all-trans retinol 3,4-desaturase activity|all-trans retinal 3,4-desaturase activity|all-trans retin…	hsa00830	Retinol metabolism
CYP2D8P	22	42193474	42194421	948	*	22-42193473-42194421-[42193862-42193869]	105247	Intron (NM_001378418.1/TCF20, intron 2 of 5)	42149883	42155016	5134	2	CYP2D8P	-38458	NA	NA	NA	NA	NA	NA	NA
CYP51A1	7	92134498	92135430	933	*	7-92134497-92135430-[92135028-92135035]	113506	Promoter (<=1kb)	92112153	92134803	22651	2	NM_001146152.2	0	1595	cytochrome P450 family 51 subfamily A member 1	GO:0004497,GO:0005506,GO:0005783,GO:0005789,GO:0006694,GO:0006695,GO:0008398,GO:0016020,GO:0016021,GO:0016125,GO:0016491,GO:0020037,GO:0042177,GO:0045540,GO:0050709,GO:0055114,GO:0070988,GO:1900222	monooxygenase activity|iron ion binding|endoplasmic reticulum|endoplasmic reticulum membrane|steroid biosynthetic process|cholesterol biosynthetic process|sterol 14-demethylase activity|membrane|integral component of membrane|sterol metabolic process|oxidoreductase activity|heme binding|negative regulation of protein catabolic process|regulation of cholesterol biosynthetic process|negative regula…	hsa00100	Steroid biosynthesis
CYSRT1	9	137224542	137225289	748	*	9-137224541-137225289-[137224922-137225133]	106898	Promoter (<=1kb)	137225174	137226315	1142	1	NM_199001.5	0	375791	cysteine rich tail 1	GO:0005515,GO:0042802,GO:0070062	protein binding|identical protein binding|extracellular exosome
DAAM1	14	59187875	59188626	752	*	14-59187874-59188626-[59188189-59188280]	94344	Promoter (<=1kb)	59188657	59371405	182749	1	XM_005267431.1	-31	23002	dishevelled associated activator of morphogenesis 1	GO:0001725,GO:0003779,GO:0005515,GO:0005829,GO:0005886,GO:0016020,GO:0030036,GO:0031514,GO:0036064,GO:0042802,GO:0060071	stress fiber|actin binding|protein binding|cytosol|plasma membrane|membrane|actin cytoskeleton organization|motile cilium|ciliary basal body|identical protein binding|Wnt signaling pathway, planar cell polarity pathway	hsa04310	Wnt signaling pathway
DAG1	3	49466455	49467657	1203	*	3-49466454-49467657-[49467026-49467034]	131529	Promoter (1-2kb)	49468703	49535618	66916	1	NM_001177643.2	-1046	1605	dystroglycan 1	GO:0001618,GO:0001954,GO:0002009,GO:0002011,GO:0002162,GO:0003779,GO:0005509,GO:0005515,GO:0005576,GO:0005604,GO:0005615,GO:0005654,GO:0005737,GO:0005788,GO:0005796,GO:0005829,GO:0005856,GO:0005886,GO:0005912,GO:0005925,GO:0006509,GO:0007411,GO:0007568,GO:0008307,GO:0009897,GO:0009925,GO:0010470,GO:0010717,GO:0014894,GO:0015631,GO:0016010,GO:0016011,GO:0016021,GO:0016203,GO:0016340,GO:0016476,GO:…	virus receptor activity|positive regulation of cell-matrix adhesion|morphogenesis of an epithelium|morphogenesis of an epithelial sheet|dystroglycan binding|actin binding|calcium ion binding|protein binding|extracellular region|basement membrane|extracellular space|nucleoplasm|cytoplasm|endoplasmic reticulum lumen|Golgi lumen|cytosol|cytoskeleton|plasma membrane|adherens junction|focal adhesion|m…	hsa04512,hsa05410,hsa05412,hsa05414,hsa05416	ECM-receptor interaction|Hypertrophic cardiomyopathy|Arrhythmogenic right ventricular cardiomyopathy|Dilated cardiomyopathy|Viral myocarditis
DAGLB	7	6447752	6448560	809	*	7-6447751-6448560-[6448014-6448051]	164575	Promoter (<=1kb)	6409129	6447954	38826	2	NM_001142936.2	0	221955	diacylglycerol lipase beta	GO:0001516,GO:0004806,GO:0005515,GO:0005654,GO:0005765,GO:0005886,GO:0007216,GO:0007405,GO:0010898,GO:0016021,GO:0016042,GO:0016298,GO:0019369,GO:0022008,GO:0042136,GO:0045211,GO:0046872,GO:0050727,GO:0071926,GO:0098921	prostaglandin biosynthetic process|triglyceride lipase activity|protein binding|nucleoplasm|lysosomal membrane|plasma membrane|G protein-coupled glutamate receptor signaling pathway|neuroblast proliferation|positive regulation of triglyceride catabolic process|integral component of membrane|lipid catabolic process|lipase activity|arachidonic acid metabolic process|neurogenesis|neurotransmitter bi…	hsa04723,hsa04925	Retrograde endocannabinoid signaling|Aldosterone synthesis and secretion
DALRD3	3	49020601	49021874	1274	*	3-49020600-49021874-[49021343-49021352]	140554	Promoter (<=1kb)	49015399	49021036	5638	2	XM_017006723.1	0	55152	DALR anticodon binding domain containing 3	GO:0004814,GO:0005515,GO:0005524,GO:0006420	arginine-tRNA ligase activity|protein binding|ATP binding|arginyl-tRNA aminoacylation
DAPK3	19	3968764	3969534	771	*	19-3968763-3969534-[3969054-3969061]	148263	Promoter (1-2kb)	3958453	3971099	12647	2	NM_001348.3	1565	1613	death associated protein kinase 3	GO:0004674,GO:0005515,GO:0005524,GO:0005634,GO:0005654,GO:0005737,GO:0005884,GO:0006325,GO:0006355,GO:0006468,GO:0006915,GO:0006940,GO:0007088,GO:0007346,GO:0008022,GO:0008140,GO:0008360,GO:0010506,GO:0016605,GO:0017148,GO:0030182,GO:0030335,GO:0031267,GO:0035556,GO:0042802,GO:0042803,GO:0042981,GO:0043065,GO:0043519,GO:0043522,GO:0045121,GO:0046777,GO:0051893,GO:0071346,GO:0090263,GO:0097190,GO:…	protein serine/threonine kinase activity|protein binding|ATP binding|nucleus|nucleoplasm|cytoplasm|actin filament|chromatin organization|regulation of transcription, DNA-templated|protein phosphorylation|apoptotic process|regulation of smooth muscle contraction|regulation of mitotic nuclear division|regulation of mitotic cell cycle|protein C-terminus binding|cAMP response element binding protein …	hsa04140,hsa05200,hsa05219	Autophagy - animal|Pathways in cancer|Bladder cancer
DAZAP1	19	1409962	1410918	957	*	19-1409961-1410918-[1410369-1410493]	146093	Promoter (1-2kb)	1408581	1435684	27104	1	XM_011527904.2	1381	26528	DAZ associated protein 1	GO:0001893,GO:0003723,GO:0003730,GO:0005515,GO:0005654,GO:0005829,GO:0007283,GO:0008266,GO:0008283,GO:0030154,GO:0032991,GO:0034046,GO:0035613,GO:0048026,GO:1990904	maternal placenta development|RNA binding|mRNA 3'-UTR binding|protein binding|nucleoplasm|cytosol|spermatogenesis|poly(U) RNA binding|cell population proliferation|cell differentiation|protein-containing complex|poly(G) binding|RNA stem-loop binding|positive regulation of mRNA splicing, via spliceosome|ribonucleoprotein complex	hsa03015	mRNA surveillance pathway
DCAF1	3	51499301	51500095	795	*	3-51499300-51500095-[51499839-51499975]	145288	Promoter (<=1kb)	51394261	51500029	105769	2	XM_017007549.2	0	9730	DDB1 and CUL4 associated factor 1	GO:0000122,GO:0001650,GO:0005515,GO:0005524,GO:0005634,GO:0005654,GO:0005737,GO:0008180,GO:0016032,GO:0016567,GO:0030183,GO:0030331,GO:0033151,GO:0035212,GO:0080008,GO:0106310,GO:0106311,GO:1990244,GO:1990245	negative regulation of transcription by RNA polymerase II|fibrillar center|protein binding|ATP binding|nucleus|nucleoplasm|cytoplasm|COP9 signalosome|viral process|protein ubiquitination|B cell differentiation|estrogen receptor binding|V(D)J recombination|cell competition in a multicellular organism|Cul4-RING E3 ubiquitin ligase complex|protein serine kinase activity|protein threonine kinase acti…	hsa05170	Human immunodeficiency virus 1 infection
DCAF11	14	24113976	24115187	1212	*	14-24113975-24115187-[24114666-24114671]	193135	Promoter (<=1kb)	24114777	24125242	10466	1	NM_001163484.2	0	80344	DDB1 and CUL4 associated factor 11	GO:0005515,GO:0005654,GO:0016567,GO:0043161,GO:0043687,GO:0080008	protein binding|nucleoplasm|protein ubiquitination|proteasome-mediated ubiquitin-dependent protein catabolic process|post-translational protein modification|Cul4-RING E3 ubiquitin ligase complex
DCAF12	9	34126294	34126736	443	*	9-34126293-34126736-[34126501-34126702]	101301	Promoter (<=1kb)	34086387	34126698	40312	2	NM_015397.4	0	25853	DDB1 and CUL4 associated factor 12	GO:0005515,GO:0005737,GO:0005813,GO:0016567,GO:0080008	protein binding|cytoplasm|centrosome|protein ubiquitination|Cul4-RING E3 ubiquitin ligase complex
DCC	18	52495879	52496650	772	*	18-52495878-52496650-[52496054-52496486]	105619	Intron (XM_011525843.1/DCC, intron 1 of 29)	52340197	53535899	1195703	1	NM_005215.4	155682	1630	DCC netrin 1 receptor	GO:0001764,GO:0004888,GO:0005042,GO:0005515,GO:0005829,GO:0005886,GO:0006915,GO:0007409,GO:0007411,GO:0010977,GO:0021965,GO:0030424,GO:0033563,GO:0033564,GO:0038007,GO:0048671,GO:0097192,GO:0098685,GO:0099061,GO:0099170,GO:1901214,GO:1902842,GO:2000171	neuron migration|transmembrane signaling receptor activity|netrin receptor activity|protein binding|cytosol|plasma membrane|apoptotic process|axonogenesis|axon guidance|negative regulation of neuron projection development|spinal cord ventral commissure morphogenesis|axon|dorsal/ventral axon guidance|anterior/posterior axon guidance|netrin-activated signaling pathway|negative regulation of collate…	hsa04360,hsa05200,hsa05210	Axon guidance|Pathways in cancer|Colorectal cancer
DCUN1D4	4	51834155	51835005	851	*	4-51834154-51835005-[51834659-51834668]	99454	Distal Intergenic	51843132	51916837	73706	1	XR_001741177.2	-8127	23142	defective in cullin neddylation 1 domain containing 4	GO:0000151,GO:0005515,GO:0005634,GO:0031624,GO:0032182,GO:0045116,GO:0051443,GO:0097602,GO:2000436	ubiquitin ligase complex|protein binding|nucleus|ubiquitin conjugating enzyme binding|ubiquitin-like protein binding|protein neddylation|positive regulation of ubiquitin-protein transferase activity|cullin family protein binding|positive regulation of protein neddylation
DDAH1	1	85464776	85465259	484	*	1-85464775-85465259-[85464942-85465196]	113154	Promoter (<=1kb)	85318485	85465159	146675	2	NM_012137.4	0	23576	dimethylarginine dimethylaminohydrolase 1	GO:0000052,GO:0003073,GO:0003824,GO:0005829,GO:0006525,GO:0006527,GO:0007263,GO:0008285,GO:0016403,GO:0016597,GO:0043116,GO:0045429,GO:0045766,GO:0046872,GO:0050999,GO:0070062,GO:1900038	citrulline metabolic process|regulation of systemic arterial blood pressure|catalytic activity|cytosol|arginine metabolic process|arginine catabolic process|nitric oxide mediated signal transduction|negative regulation of cell population proliferation|dimethylargininase activity|amino acid binding|negative regulation of vascular permeability|positive regulation of nitric oxide biosynthetic proces…
DDIT4	10	72297319	72297978	660	*	10-72297318-72297978-[72297526-72297782]	200965	Distal Intergenic	72273924	72276036	2113	1	NM_019058.4	23395	54541	DNA damage inducible transcript 4	GO:0001666,GO:0001764,GO:0005515,GO:0005737,GO:0005739,GO:0005829,GO:0006915,GO:0007420,GO:0010801,GO:0030182,GO:0032006,GO:0032007,GO:0032984,GO:0033137,GO:0042771,GO:0045820,GO:0048011,GO:0051607,GO:0071549,GO:0071889,GO:0072593,GO:1901216,GO:1902532	response to hypoxia|neuron migration|protein binding|cytoplasm|mitochondrion|cytosol|apoptotic process|brain development|negative regulation of peptidyl-threonine phosphorylation|neuron differentiation|regulation of TOR signaling|negative regulation of TOR signaling|protein-containing complex disassembly|negative regulation of peptidyl-serine phosphorylation|intrinsic apoptotic signaling pathway …	hsa04140,hsa04150,hsa04151,hsa05206	Autophagy - animal|mTOR signaling pathway|PI3K-Akt signaling pathway|MicroRNAs in cancer
DDR1	6	30885637	30886802	1166	*	6-30885636-30886802-[30886438-30886489]	122672	Promoter (<=1kb)	30885284	30900156	14873	1	NM_001387896.1	353	780	discoidin domain receptor tyrosine kinase 1	GO:0001558,GO:0001952,GO:0004714,GO:0005515,GO:0005518,GO:0005524,GO:0005615,GO:0005886,GO:0005887,GO:0007155,GO:0007169,GO:0007275,GO:0007566,GO:0007595,GO:0008285,GO:0010715,GO:0014909,GO:0030198,GO:0033674,GO:0038062,GO:0038063,GO:0038083,GO:0043235,GO:0043583,GO:0044319,GO:0046777,GO:0046872,GO:0060444,GO:0060749,GO:0061302,GO:0061564,GO:0070062,GO:1990138	regulation of cell growth|regulation of cell-matrix adhesion|transmembrane receptor protein tyrosine kinase activity|protein binding|collagen binding|ATP binding|extracellular space|plasma membrane|integral component of plasma membrane|cell adhesion|transmembrane receptor protein tyrosine kinase signaling pathway|multicellular organism development|embryo implantation|lactation|negative regulation…
DDX17	22	38505944	38506555	612	*	22-38505943-38506555-[38506316-38506333]	96229	Promoter (<=1kb)	38483438	38506311	22874	2	NM_001098504.2	0	10521	DEAD-box helicase 17	GO:0000380,GO:0000381,GO:0001837,GO:0003713,GO:0003723,GO:0003724,GO:0005515,GO:0005524,GO:0005634,GO:0005654,GO:0005730,GO:0005737,GO:0005829,GO:0006357,GO:0006364,GO:0006396,GO:0008186,GO:0010586,GO:0016020,GO:0016607,GO:0030520,GO:0030521,GO:0031047,GO:0045445,GO:0045944,GO:0051607,GO:1990904,GO:2001014	alternative mRNA splicing, via spliceosome|regulation of alternative mRNA splicing, via spliceosome|epithelial to mesenchymal transition|transcription coactivator activity|RNA binding|RNA helicase activity|protein binding|ATP binding|nucleus|nucleoplasm|nucleolus|cytoplasm|cytosol|regulation of transcription by RNA polymerase II|rRNA processing|RNA processing|RNA-dependent ATPase activity|miRNA m…
DDX21	10	68940445	68941375	931	*	10-68940444-68941375-[68940868-68940947]	95198	Exon (XM_024448162.1/DDX50, exon 14 of 16)	68956131	68985068	28938	1	XM_011540336.1	-14756	9188	DExD-box helicase 21	GO:0001649,GO:0002735,GO:0003723,GO:0003724,GO:0003725,GO:0005515,GO:0005524,GO:0005654,GO:0005694,GO:0005730,GO:0005739,GO:0005829,GO:0006364,GO:0006366,GO:0016020,GO:0019843,GO:0030515,GO:0035198,GO:0042802,GO:0043123,GO:0043330,GO:0045087,GO:0045815,GO:0051607,GO:0062176,GO:0097322	osteoblast differentiation|positive regulation of myeloid dendritic cell cytokine production|RNA binding|RNA helicase activity|double-stranded RNA binding|protein binding|ATP binding|nucleoplasm|chromosome|nucleolus|mitochondrion|cytosol|rRNA processing|transcription by RNA polymerase II|membrane|rRNA binding|snoRNA binding|miRNA binding|identical protein binding|positive regulation of I-kappaB k…
DDX27	20	49219176	49220349	1174	*	20-49219175-49220349-[49219821-49219829]	170188	Promoter (<=1kb)	49219416	49244073	24658	1	NM_001348187.2	0	55661	DEAD-box helicase 27	GO:0003723,GO:0003724,GO:0005515,GO:0005524,GO:0005694,GO:0005730,GO:0006364	RNA binding|RNA helicase activity|protein binding|ATP binding|chromosome|nucleolus|rRNA processing
DDX39A	19	14418824	14419525	702	*	19-14418823-14419525-[14418916-14419091]	97816	Promoter (<=1kb)	14408798	14419341	10544	2	NM_005804.4	0	10212	DExD-box helicase 39A	GO:0000398,GO:0003723,GO:0003724,GO:0005515,GO:0005524,GO:0005634,GO:0005654,GO:0005737,GO:0006405,GO:0006406,GO:0016020,GO:0016607,GO:0016887,GO:0031124,GO:0042802	mRNA splicing, via spliceosome|RNA binding|RNA helicase activity|protein binding|ATP binding|nucleus|nucleoplasm|cytoplasm|RNA export from nucleus|mRNA export from nucleus|membrane|nuclear speck|ATPase activity|mRNA 3'-end processing|identical protein binding
DDX51	12	132140934	132141544	611	*	12-132140933-132141544-[132141050-132141107]	104070	Promoter (2-3kb)	132136594	132144319	7726	2	NM_175066.4	2775	317781	DEAD-box helicase 51	GO:0003723,GO:0003724,GO:0005524,GO:0005634,GO:0005730,GO:0006364,GO:0016020	RNA binding|RNA helicase activity|ATP binding|nucleus|nucleolus|rRNA processing|membrane
DDX59	1	200669593	200670574	982	*	1-200669592-200670574-[200670098-200670105]	186184	Promoter (<=1kb)	200640805	200669907	29103	2	NM_001320181.2	0	83479	DEAD-box helicase 59	GO:0003723,GO:0003724,GO:0005524,GO:0005634,GO:0005737,GO:0046872	RNA binding|RNA helicase activity|ATP binding|nucleus|cytoplasm|metal ion binding
DEAF1	11	695202	695669	468	*	11-695201-695669-[695362-695574]	148975	Promoter (<=1kb)	644225	695203	50979	2	XM_024448325.1	0	10522	DEAF1 transcription factor	GO:0000122,GO:0000785,GO:0000977,GO:0000981,GO:0001227,GO:0001650,GO:0001843,GO:0005515,GO:0005576,GO:0005634,GO:0005654,GO:0005737,GO:0006357,GO:0006366,GO:0007281,GO:0009653,GO:0033599,GO:0045892,GO:0045893,GO:0046872,GO:0048706	negative regulation of transcription by RNA polymerase II|chromatin|RNA polymerase II transcription regulatory region sequence-specific DNA binding|DNA-binding transcription factor activity, RNA polymerase II-specific|DNA-binding transcription repressor activity, RNA polymerase II-specific|fibrillar center|neural tube closure|protein binding|extracellular region|nucleus|nucleoplasm|cytoplasm|regu…
DEFB132	20	269177	269973	797	*	20-269176-269973-[269561-269896]	144769	Downstream (<1kb)	257724	261096	3373	1	NM_207469.3	11453	400830	defensin beta 132	GO:0005515,GO:0005615,GO:0031640,GO:0045087,GO:0050829,GO:0061827	protein binding|extracellular space|killing of cells of other organism|innate immune response|defense response to Gram-negative bacterium|sperm head
DEK	6	18252817	18253799	983	*	6-18252816-18253799-[18253457-18253789]	108941	Intron (NM_001134709.2/DEK, intron 5 of 9)	18224181	18264286	40106	2	XM_024446544.1	10487	7913	DEK proto-oncogene	GO:0003677,GO:0003723,GO:0005515,GO:0005634,GO:0005654,GO:0006325,GO:0006357,GO:0006366,GO:0007165,GO:0019079,GO:0042393,GO:0045815,GO:2000779	DNA binding|RNA binding|protein binding|nucleus|nucleoplasm|chromatin organization|regulation of transcription by RNA polymerase II|transcription by RNA polymerase II|signal transduction|viral genome replication|histone binding|positive regulation of gene expression, epigenetic|regulation of double-strand break repair
DEUP1	11	93330183	93330734	552	*	11-93330182-93330734-[93330371-93330492]	104501	Promoter (<=1kb)	93330687	93394587	63901	1	XM_011542637.2	0	159989	deuterosome assembly protein 1	GO:0005515,GO:0005737,GO:0005814,GO:0007099,GO:0030030,GO:0042802,GO:0098535,GO:0098536,GO:1903251	protein binding|cytoplasm|centriole|centriole replication|cell projection organization|identical protein binding|de novo centriole assembly involved in multi-ciliated epithelial cell differentiation|deuterosome|multi-ciliated epithelial cell differentiation
DGAT1	8	144326851	144327489	639	*	8-144326850-144327489-[144327105-144327236]	123249	Promoter (<=1kb)	144314584	144326852	12269	2	NM_012079.6	0	8694	diacylglycerol O-acyltransferase 1	GO:0003846,GO:0004144,GO:0005515,GO:0005789,GO:0005886,GO:0006640,GO:0006641,GO:0008374,GO:0016021,GO:0016746,GO:0019432,GO:0019915,GO:0034379,GO:0035336,GO:0035579,GO:0036155,GO:0042572,GO:0042802,GO:0043312,GO:0046339,GO:0050252,GO:0055089	2-acylglycerol O-acyltransferase activity|diacylglycerol O-acyltransferase activity|protein binding|endoplasmic reticulum membrane|plasma membrane|monoacylglycerol biosynthetic process|triglyceride metabolic process|O-acyltransferase activity|integral component of membrane|transferase activity, transferring acyl groups|triglyceride biosynthetic process|lipid storage|very-low-density lipoprotein p…	hsa00561,hsa00830,hsa04975	Glycerolipid metabolism|Retinol metabolism|Fat digestion and absorption
DGKG	3	186330462	186331416	955	*	3-186330461-186331416-[186331176-186331187]	100682	Intron (NM_001080744.2/DGKG, intron 1 of 23)	186147201	186362234	215034	2	NM_001080744.2	30818	1608	diacylglycerol kinase gamma	GO:0003951,GO:0004143,GO:0005509,GO:0005524,GO:0005829,GO:0005856,GO:0005886,GO:0006654,GO:0007205,GO:0008289,GO:0016020,GO:0030168,GO:0035556,GO:0046339,GO:0046486,GO:0046834,GO:0048666,GO:0050773,GO:0090038	NAD+ kinase activity|diacylglycerol kinase activity|calcium ion binding|ATP binding|cytosol|cytoskeleton|plasma membrane|phosphatidic acid biosynthetic process|protein kinase C-activating G protein-coupled receptor signaling pathway|lipid binding|membrane|platelet activation|intracellular signal transduction|diacylglycerol metabolic process|glycerolipid metabolic process|lipid phosphorylation|neu…	hsa00561,hsa00564,hsa04070,hsa04072,hsa05231	Glycerolipid metabolism|Glycerophospholipid metabolism|Phosphatidylinositol signaling system|Phospholipase D signaling pathway|Choline metabolism in cancer
DGKH	13	42041324	42041909	586	*	13-42041323-42041909-[42041480-42041543]	107839	Promoter (1-2kb)	42040070	42242896	202827	1	NM_001204504.3	1254	160851	diacylglycerol kinase eta	GO:0003951,GO:0004143,GO:0005524,GO:0005737,GO:0005768,GO:0005886,GO:0006654,GO:0007205,GO:0015629,GO:0030168,GO:0035556,GO:0043231,GO:0046339,GO:0046473,GO:0046834,GO:0046872	NAD+ kinase activity|diacylglycerol kinase activity|ATP binding|cytoplasm|endosome|plasma membrane|phosphatidic acid biosynthetic process|protein kinase C-activating G protein-coupled receptor signaling pathway|actin cytoskeleton|platelet activation|intracellular signal transduction|intracellular membrane-bounded organelle|diacylglycerol metabolic process|phosphatidic acid metabolic process|lipid…	hsa00561,hsa00564,hsa04070,hsa04072,hsa05231	Glycerolipid metabolism|Glycerophospholipid metabolism|Phosphatidylinositol signaling system|Phospholipase D signaling pathway|Choline metabolism in cancer
DHCR24-DT	1	54887542	54888252	711	*	1-54887541-54888252-[54887750-54887830]	115830	Promoter (<=1kb)	54887524	54890272	2749	1	XR_001738059.2	18	NA	NA	NA	NA	NA	NA	NA
DHCR24-DT	1	54895008	54896138	1131	*	1-54895007-54896138-[54895450-54895459]	96677	Distal Intergenic	54887524	54890272	2749	1	XR_001738059.2	7484	NA	NA	NA	NA	NA	NA	NA
DHCR7	11	71447538	71448403	866	*	11-71447537-71448403-[71448032-71448039]	225571	Promoter (<=1kb)	71434411	71448387	13977	2	XM_011544777.2	0	1717	7-dehydrocholesterol reductase	GO:0005515,GO:0005640,GO:0005783,GO:0005789,GO:0006695,GO:0009918,GO:0016020,GO:0016126,GO:0016132,GO:0016627,GO:0030176,GO:0033489,GO:0033490,GO:0045540,GO:0047598,GO:0050661,GO:0055114	protein binding|nuclear outer membrane|endoplasmic reticulum|endoplasmic reticulum membrane|cholesterol biosynthetic process|sterol delta7 reductase activity|membrane|sterol biosynthetic process|brassinosteroid biosynthetic process|oxidoreductase activity, acting on the CH-CH group of donors|integral component of endoplasmic reticulum membrane|cholesterol biosynthetic process via desmosterol|chol…	hsa00100	Steroid biosynthesis
DHFR	5	80654165	80655070	906	*	5-80654164-80655070-[80654678-80654909]	122733	Promoter (<=1kb)	80626226	80654983	28758	2	NM_000791.4	0	1719	dihydrofolate reductase	GO:0000083,GO:0000900,GO:0003729,GO:0004146,GO:0005542,GO:0005739,GO:0005829,GO:0006545,GO:0006729,GO:0006730,GO:0008144,GO:0017148,GO:0031103,GO:0031427,GO:0046452,GO:0046653,GO:0046654,GO:0046655,GO:0050661,GO:0051000,GO:0051870,GO:0055114,GO:0070402,GO:1990825,GO:2000121	regulation of transcription involved in G1/S transition of mitotic cell cycle|translation repressor activity, mRNA regulatory element binding|mRNA binding|dihydrofolate reductase activity|folic acid binding|mitochondrion|cytosol|glycine biosynthetic process|tetrahydrobiopterin biosynthetic process|one-carbon metabolic process|drug binding|negative regulation of translation|axon regeneration|respo…	hsa00670,hsa00790,hsa01523	One carbon pool by folate|Folate biosynthesis|Antifolate resistance
DHPS	19	12681225	12681677	453	*	19-12681224-12681677-[12681291-12681560]	112647	Promoter (<=1kb)	12675717	12681370	5654	2	NM_001206974.2	0	1725	deoxyhypusine synthase	GO:0005515,GO:0005737,GO:0005829,GO:0006412,GO:0008216,GO:0008284,GO:0008612,GO:0034038,GO:0042802	protein binding|cytoplasm|cytosol|translation|spermidine metabolic process|positive regulation of cell population proliferation|peptidyl-lysine modification to peptidyl-hypusine|deoxyhypusine synthase activity|identical protein binding
DHX30	3	47817855	47818678	824	*	3-47817854-47818678-[47818323-47818330]	98314	Promoter (<=1kb)	47818073	47850193	32121	1	XM_024453405.1	0	22907	DExH-box helicase 30	GO:0003682,GO:0003723,GO:0003724,GO:0003725,GO:0005515,GO:0005524,GO:0005622,GO:0005737,GO:0005739,GO:0005829,GO:0007417,GO:0035770,GO:0042645,GO:1902775	chromatin binding|RNA binding|RNA helicase activity|double-stranded RNA binding|protein binding|ATP binding|intracellular anatomical structure|cytoplasm|mitochondrion|cytosol|central nervous system development|ribonucleoprotein granule|mitochondrial nucleoid|mitochondrial large ribosomal subunit assembly
DHX9	1	182839193	182839952	760	*	1-182839192-182839952-[182839742-182839814]	96240	Promoter (<=1kb)	182839347	182887982	48636	1	NM_001357.5	0	1660	DExH-box helicase 9	GO:0000380,GO:0000398,GO:0000978,GO:0000993,GO:0001069,GO:0001085,GO:0001649,GO:0003677,GO:0003678,GO:0003688,GO:0003690,GO:0003697,GO:0003712,GO:0003713,GO:0003723,GO:0003724,GO:0003725,GO:0003727,GO:0003729,GO:0005515,GO:0005524,GO:0005622,GO:0005634,GO:0005654,GO:0005726,GO:0005730,GO:0005737,GO:0005813,GO:0005829,GO:0005844,GO:0006260,GO:0006353,GO:0006357,GO:0006954,GO:0010501,GO:0015629,GO:…	alternative mRNA splicing, via spliceosome|mRNA splicing, via spliceosome|RNA polymerase II cis-regulatory region sequence-specific DNA binding|RNA polymerase II complex binding|regulatory region RNA binding|RNA polymerase II transcription factor binding|osteoblast differentiation|DNA binding|DNA helicase activity|DNA replication origin binding|double-stranded DNA binding|single-stranded DNA bind…
DIDO1	20	62914041	62915006	966	*	20-62914040-62915006-[62914450-62914637]	104185	Promoter (<=1kb)	62877743	62915089	37347	2	XM_011528508.1	83	11083	death inducer-obliterator 1	GO:0003723,GO:0005634,GO:0005737,GO:0005819,GO:0006351,GO:0046872,GO:0097190	RNA binding|nucleus|cytoplasm|spindle|transcription, DNA-templated|metal ion binding|apoptotic signaling pathway
DIDO1	20	62925997	62926664	668	*	20-62925996-62926664-[62926359-62926520]	113425	Promoter (<=1kb)	62877743	62926505	48763	2	NM_001193369.2	0	11083	death inducer-obliterator 1	GO:0003723,GO:0005634,GO:0005737,GO:0005819,GO:0006351,GO:0046872,GO:0097190	RNA binding|nucleus|cytoplasm|spindle|transcription, DNA-templated|metal ion binding|apoptotic signaling pathway
DIPK2B	X	45129274	45129885	612	*	X-45129273-45129885-[45129502-45129684]	108179	Distal Intergenic	45148373	45200876	52504	2	NM_176819.4	70991	79742	divergent protein kinase domain 2B	GO:0005576	extracellular region
DKK3	11	11988693	11989316	624	*	11-11988692-11989316-[11988921-11989269]	111013	Intron (NM_001018057.2/DKK3, intron 3 of 6)	11963036	12008626	45591	2	NM_001018057.2	19310	27122	dickkopf WNT signaling pathway inhibitor 3	GO:0005515,GO:0005615,GO:0009653,GO:0016055,GO:0017015,GO:0030325,GO:0032348,GO:0039706,GO:0045892,GO:0048019,GO:0090090,GO:1902613,GO:2000065,GO:2000272	protein binding|extracellular space|anatomical structure morphogenesis|Wnt signaling pathway|regulation of transforming growth factor beta receptor signaling pathway|adrenal gland development|negative regulation of aldosterone biosynthetic process|co-receptor binding|negative regulation of transcription, DNA-templated|receptor antagonist activity|negative regulation of canonical Wnt signaling pat…
DLAT	11	112024718	112025633	916	*	11-112024717-112025633-[112025060-112025128]	140154	Promoter (<=1kb)	112025408	112064404	38997	1	NM_001372031.1	0	1737	dihydrolipoamide S-acetyltransferase	GO:0004742,GO:0005515,GO:0005739,GO:0005759,GO:0005967,GO:0006006,GO:0006086,GO:0006090,GO:0006099,GO:0018215,GO:0030431,GO:0034604,GO:0042802,GO:0043231,GO:0045254	dihydrolipoyllysine-residue acetyltransferase activity|protein binding|mitochondrion|mitochondrial matrix|mitochondrial pyruvate dehydrogenase complex|glucose metabolic process|acetyl-CoA biosynthetic process from pyruvate|pyruvate metabolic process|tricarboxylic acid cycle|protein phosphopantetheinylation|sleep|pyruvate dehydrogenase (NAD+) activity|identical protein binding|intracellular membra…	hsa00010,hsa00020,hsa00620	Glycolysis / Gluconeogenesis|Citrate cycle (TCA cycle)|Pyruvate metabolism
DLG1	3	197153105	197154087	983	*	3-197153104-197154087-[197153430-197153548]	117248	Intron (NM_001204387.2/DLG1, intron 1 of 21)	197042567	197130914	88348	2	XM_017005824.2	-22191	1739	discs large MAGUK scaffold protein 1	GO:0000122,GO:0000165,GO:0001658,GO:0001771,GO:0001772,GO:0001935,GO:0002088,GO:0004385,GO:0004721,GO:0005515,GO:0005604,GO:0005634,GO:0005737,GO:0005783,GO:0005789,GO:0005794,GO:0005829,GO:0005874,GO:0005886,GO:0005911,GO:0005923,GO:0006470,GO:0007015,GO:0007163,GO:0007268,GO:0008022,GO:0008092,GO:0008284,GO:0008328,GO:0008360,GO:0009790,GO:0009898,GO:0014704,GO:0015459,GO:0016032,GO:0016323,GO:…	negative regulation of transcription by RNA polymerase II|MAPK cascade|branching involved in ureteric bud morphogenesis|immunological synapse formation|immunological synapse|endothelial cell proliferation|lens development in camera-type eye|guanylate kinase activity|phosphoprotein phosphatase activity|protein binding|basement membrane|nucleus|cytoplasm|endoplasmic reticulum|endoplasmic reticulum …	hsa04390,hsa04530,hsa04660,hsa05165,hsa05166,hsa05203	Hippo signaling pathway|Tight junction|T cell receptor signaling pathway|Human papillomavirus infection|Human T-cell leukemia virus 1 infection|Viral carcinogenesis
DLG1	3	197298247	197299282	1036	*	3-197298246-197299282-[197298719-197298742]	161990	Promoter (<=1kb)	197042560	197298576	256017	2	NM_001098424.1	0	1739	discs large MAGUK scaffold protein 1	GO:0000122,GO:0000165,GO:0001658,GO:0001771,GO:0001772,GO:0001935,GO:0002088,GO:0004385,GO:0004721,GO:0005515,GO:0005604,GO:0005634,GO:0005737,GO:0005783,GO:0005789,GO:0005794,GO:0005829,GO:0005874,GO:0005886,GO:0005911,GO:0005923,GO:0006470,GO:0007015,GO:0007163,GO:0007268,GO:0008022,GO:0008092,GO:0008284,GO:0008328,GO:0008360,GO:0009790,GO:0009898,GO:0014704,GO:0015459,GO:0016032,GO:0016323,GO:…	negative regulation of transcription by RNA polymerase II|MAPK cascade|branching involved in ureteric bud morphogenesis|immunological synapse formation|immunological synapse|endothelial cell proliferation|lens development in camera-type eye|guanylate kinase activity|phosphoprotein phosphatase activity|protein binding|basement membrane|nucleus|cytoplasm|endoplasmic reticulum|endoplasmic reticulum …	hsa04390,hsa04530,hsa04660,hsa05165,hsa05166,hsa05203	Hippo signaling pathway|Tight junction|T cell receptor signaling pathway|Human papillomavirus infection|Human T-cell leukemia virus 1 infection|Viral carcinogenesis
DLG5	10	77824370	77825413	1044	*	10-77824369-77825413-[77824788-77824797]	108424	Exon (XM_024448250.1/DLG5, exon 8 of 26)	77790787	77837743	46957	2	XM_024448250.1	12330	9231	discs large MAGUK scaffold protein 5	GO:0001837,GO:0005515,GO:0005737,GO:0005886,GO:0005912,GO:0007165,GO:0008013,GO:0008092,GO:0008285,GO:0014069,GO:0030011,GO:0030054,GO:0030159,GO:0030336,GO:0030859,GO:0030901,GO:0035331,GO:0035332,GO:0035556,GO:0036064,GO:0042130,GO:0042981,GO:0045176,GO:0045186,GO:0045197,GO:0045880,GO:0051965,GO:0060441,GO:0060999,GO:0065003,GO:0071896,GO:0072205,GO:0098609	epithelial to mesenchymal transition|protein binding|cytoplasm|plasma membrane|adherens junction|signal transduction|beta-catenin binding|cytoskeletal protein binding|negative regulation of cell population proliferation|postsynaptic density|maintenance of cell polarity|cell junction|signaling receptor complex adaptor activity|negative regulation of cell migration|polarized epithelial cell differe…	hsa04390	Hippo signaling pathway
DLGAP1-AS1	18	3594965	3596206	1242	*	18-3594964-3596206-[3595586-3595624]	177509	Promoter (<=1kb)	3594114	3597379	3266	1	NR_024101.1	851	NA	NA	NA	NA	NA	NA	NA
DLGAP4	20	36320370	36321437	1068	*	20-36320369-36321437-[36321009-36321277]	155798	Intron (NM_001365621.2/DLGAP4, intron 1 of 12)	36306498	36528634	222137	1	XR_001754206.2	13872	22839	DLG associated protein 4	GO:0005515,GO:0005886,GO:0023052,GO:0031594,GO:0060090,GO:0098962,GO:0098978,GO:0098981,GO:0099572	protein binding|plasma membrane|signaling|neuromuscular junction|molecular adaptor activity|regulation of postsynaptic neurotransmitter receptor activity|glutamatergic synapse|cholinergic synapse|postsynaptic specialization
DM1-AS	19	45767171	45768232	1062	*	19-45767170-45768232-[45767636-45767643]	150662	Promoter (<=1kb)	45767796	45771883	4088	1	NR_147193.1	0	NA	NA	NA	NA	NA	NA	NA
DMAC2L	14	50311542	50312411	870	*	14-50311541-50312411-[50311910-50311957]	106682	Promoter (<=1kb)	50312324	50322895	10572	1	NM_015684.4	0	27109	distal membrane arm assembly component 2 like	GO:0005743,GO:0006754,GO:0015078,GO:0042407,GO:0042776,GO:0045263,GO:0046872,GO:1902600	mitochondrial inner membrane|ATP biosynthetic process|proton transmembrane transporter activity|cristae formation|mitochondrial ATP synthesis coupled proton transport|proton-transporting ATP synthase complex, coupling factor F(o)|metal ion binding|proton transmembrane transport
DMD	X	33015689	33016987	1299	*	X-33015688-33016987-[33015711-33015925]	94178	Intron (XM_006724468.2/DMD, intron 2 of 77)	31119228	33128427	2009200	2	NM_004010.3	111440	1756	dystrophin	GO:0002027,GO:0002162,GO:0003779,GO:0005200,GO:0005515,GO:0005829,GO:0005856,GO:0007010,GO:0007517,GO:0008270,GO:0008307,GO:0009986,GO:0010880,GO:0010881,GO:0014809,GO:0014819,GO:0016010,GO:0016013,GO:0016328,GO:0017022,GO:0017166,GO:0030018,GO:0030049,GO:0030055,GO:0030175,GO:0031527,GO:0032991,GO:0033137,GO:0034613,GO:0034622,GO:0035633,GO:0035994,GO:0042383,GO:0043034,GO:0043043,GO:0044306,GO:…	regulation of heart rate|dystroglycan binding|actin binding|structural constituent of cytoskeleton|protein binding|cytosol|cytoskeleton|cytoskeleton organization|muscle organ development|zinc ion binding|structural constituent of muscle|cell surface|regulation of release of sequestered calcium ion into cytosol by sarcoplasmic reticulum|regulation of cardiac muscle contraction by regulation of the…	hsa05410,hsa05412,hsa05414,hsa05416	Hypertrophic cardiomyopathy|Arrhythmogenic right ventricular cardiomyopathy|Dilated cardiomyopathy|Viral myocarditis
DMD	X	31830057	31830898	842	*	X-31830056-31830898-[31830056-31830212]	142152	Intron (XM_017029331.1/DMD, intron 9 of 37)	31119222	31508296	389075	2	NM_004014.3	-321761	1756	dystrophin	GO:0002027,GO:0002162,GO:0003779,GO:0005200,GO:0005515,GO:0005829,GO:0005856,GO:0007010,GO:0007517,GO:0008270,GO:0008307,GO:0009986,GO:0010880,GO:0010881,GO:0014809,GO:0014819,GO:0016010,GO:0016013,GO:0016328,GO:0017022,GO:0017166,GO:0030018,GO:0030049,GO:0030055,GO:0030175,GO:0031527,GO:0032991,GO:0033137,GO:0034613,GO:0034622,GO:0035633,GO:0035994,GO:0042383,GO:0043034,GO:0043043,GO:0044306,GO:…	regulation of heart rate|dystroglycan binding|actin binding|structural constituent of cytoskeleton|protein binding|cytosol|cytoskeleton|cytoskeleton organization|muscle organ development|zinc ion binding|structural constituent of muscle|cell surface|regulation of release of sequestered calcium ion into cytosol by sarcoplasmic reticulum|regulation of cardiac muscle contraction by regulation of the…	hsa05410,hsa05412,hsa05414,hsa05416	Hypertrophic cardiomyopathy|Arrhythmogenic right ventricular cardiomyopathy|Dilated cardiomyopathy|Viral myocarditis
DMRT2	9	1052869	1053484	616	*	9-1052868-1053484-[1053103-1053228]	98301	Promoter (<=1kb)	1052986	1057552	4567	1	NM_001387560.1	0	10655	doublesex and mab-3 related transcription factor 2	GO:0000785,GO:0000978,GO:0000981,GO:0001228,GO:0003674,GO:0005515,GO:0005575,GO:0005634,GO:0006357,GO:0007548,GO:0008150,GO:0014807,GO:0045944,GO:0046872,GO:0048706,GO:2000287	chromatin|RNA polymerase II cis-regulatory region sequence-specific DNA binding|DNA-binding transcription factor activity, RNA polymerase II-specific|DNA-binding transcription activator activity, RNA polymerase II-specific|molecular_function|protein binding|cellular_component|nucleus|regulation of transcription by RNA polymerase II|sex differentiation|biological_process|regulation of somitogenesi…
DMRTB1	1	53525728	53526589	862	*	1-53525727-53526589-[53525953-53526128]	145013	Intron (XM_017000409.1/GLIS1, intron 5 of 10)	53459399	53467488	8090	1	NM_033067.3	66329	63948	DMRT like family B with proline rich C-terminal 1	GO:0000785,GO:0000978,GO:0000981,GO:0005515,GO:0005634,GO:0006357,GO:0007281,GO:0007548,GO:0046872	chromatin|RNA polymerase II cis-regulatory region sequence-specific DNA binding|DNA-binding transcription factor activity, RNA polymerase II-specific|protein binding|nucleus|regulation of transcription by RNA polymerase II|germ cell development|sex differentiation|metal ion binding
DNAAF9	20	3407125	3408961	1837	*	20-3407124-3408961-[3407670-3407857]	255124	Promoter (<=1kb)	3249302	3407660	158359	2	XR_001754226.2	0	25943	dynein axonemal assembly factor 9
DNAJB12	10	72320107	72321327	1221	*	10-72320106-72321327-[72320417-72320725]	208267	Distal Intergenic	72332863	72354919	22057	2	NM_001002762.5	33592	54788	DnaJ heat shock protein family (Hsp40) member B12	GO:0005783,GO:0005789,GO:0016020,GO:0016032,GO:0030176,GO:0030433,GO:0030544,GO:0031965,GO:0034622,GO:0036503,GO:0051085,GO:0071218	endoplasmic reticulum|endoplasmic reticulum membrane|membrane|viral process|integral component of endoplasmic reticulum membrane|ubiquitin-dependent ERAD pathway|Hsp70 protein binding|nuclear membrane|cellular protein-containing complex assembly|ERAD pathway|chaperone cofactor-dependent protein refolding|cellular response to misfolded protein	hsa04141	Protein processing in endoplasmic reticulum
DNAJB12	10	72335025	72335670	646	*	10-72335024-72335670-[72335136-72335467]	105455	3' UTR	72332863	72354919	22057	2	NM_001002762.5	19249	54788	DnaJ heat shock protein family (Hsp40) member B12	GO:0005783,GO:0005789,GO:0016020,GO:0016032,GO:0030176,GO:0030433,GO:0030544,GO:0031965,GO:0034622,GO:0036503,GO:0051085,GO:0071218	endoplasmic reticulum|endoplasmic reticulum membrane|membrane|viral process|integral component of endoplasmic reticulum membrane|ubiquitin-dependent ERAD pathway|Hsp70 protein binding|nuclear membrane|cellular protein-containing complex assembly|ERAD pathway|chaperone cofactor-dependent protein refolding|cellular response to misfolded protein	hsa04141	Protein processing in endoplasmic reticulum
DNAJC1	10	21996236	21997279	1044	*	10-21996235-21997279-[21996648-21996654]	111826	Intron (NM_022365.4/DNAJC1, intron 1 of 11)	21756548	22003730	247183	2	NM_022365.4	6451	64215	DnaJ heat shock protein family (Hsp40) member C1	GO:0001671,GO:0003677,GO:0005515,GO:0005783,GO:0005789,GO:0005886,GO:0006417,GO:0006457,GO:0016020,GO:0016021,GO:0031965,GO:0032781,GO:0045861,GO:0050708,GO:0051087	ATPase activator activity|DNA binding|protein binding|endoplasmic reticulum|endoplasmic reticulum membrane|plasma membrane|regulation of translation|protein folding|membrane|integral component of membrane|nuclear membrane|positive regulation of ATPase activity|negative regulation of proteolysis|regulation of protein secretion|chaperone binding	hsa04141	Protein processing in endoplasmic reticulum
DNASE1L1	X	154408629	154409343	715	*	X-154408628-154409343-[154409134-154409197]	104994	Promoter (<=1kb)	154401236	154409254	8019	2	NM_001303620.2	0	1774	deoxyribonuclease 1 like 1	GO:0000737,GO:0003677,GO:0004530,GO:0004536,GO:0005515,GO:0005576,GO:0005634,GO:0005783,GO:0006259,GO:0006308,GO:0035580,GO:0043312	DNA catabolic process, endonucleolytic|DNA binding|deoxyribonuclease I activity|deoxyribonuclease activity|protein binding|extracellular region|nucleus|endoplasmic reticulum|DNA metabolic process|DNA catabolic process|specific granule lumen|neutrophil degranulation
DNM3	1	171999181	172000134	954	*	1-171999180-172000134-[171999562-171999563]	135391	Intron (XM_017000992.1/DNM3, intron 4 of 10)	171911606	172412717	501112	1	XM_017000987.1	87575	26052	dynamin 3	GO:0000266,GO:0003374,GO:0003924,GO:0005515,GO:0005525,GO:0005737,GO:0005794,GO:0005874,GO:0005886,GO:0006897,GO:0007416,GO:0008017,GO:0014069,GO:0015630,GO:0016020,GO:0016185,GO:0030424,GO:0031410,GO:0031623,GO:0031798,GO:0031802,GO:0031966,GO:0043083,GO:0043197,GO:0044327,GO:0046847,GO:0048285,GO:0048471,GO:0050803,GO:0050998,GO:0051491,GO:0061002,GO:0061025,GO:0061828,GO:0061829,GO:0070062,GO:…	mitochondrial fission|dynamin family protein polymerization involved in mitochondrial fission|GTPase activity|protein binding|GTP binding|cytoplasm|Golgi apparatus|microtubule|plasma membrane|endocytosis|synapse assembly|microtubule binding|postsynaptic density|microtubule cytoskeleton|membrane|synaptic vesicle budding from presynaptic endocytic zone membrane|axon|cytoplasmic vesicle|receptor int…	hsa04072,hsa04144,hsa04721,hsa04961,hsa05100	Phospholipase D signaling pathway|Endocytosis|Synaptic vesicle cycle|Endocrine and other factor-regulated calcium reabsorption|Bacterial invasion of epithelial cells
DOK5	20	54389149	54389883	735	*	20-54389148-54389883-[54389296-54389301]	102369	Distal Intergenic	54475593	54495154	19562	1	NM_001294161.2	-85710	55816	docking protein 5	GO:0005829,GO:0007169,GO:0007411,GO:0043410,GO:0051386	cytosol|transmembrane receptor protein tyrosine kinase signaling pathway|axon guidance|positive regulation of MAPK cascade|regulation of neurotrophin TRK receptor signaling pathway
DPP10	2	114560552	114561081	530	*	2-114560551-114561081-[114560563-114561027]	106561	Intron (NM_001321907.3/DPP10, intron 1 of 24)	114461577	115845780	1384204	1	NM_001321912.3	98975	57628	dipeptidyl peptidase like 10	GO:0005886,GO:0006508,GO:0008076,GO:0008236,GO:0008239,GO:0015459,GO:0016020,GO:0044325,GO:0072659,GO:1901379,GO:1903078	plasma membrane|proteolysis|voltage-gated potassium channel complex|serine-type peptidase activity|dipeptidyl-peptidase activity|potassium channel regulator activity|membrane|ion channel binding|protein localization to plasma membrane|regulation of potassium ion transmembrane transport|positive regulation of protein localization to plasma membrane
DPP3	11	66479977	66480690	714	*	11-66479976-66480690-[66480610-66480619]	169588	Promoter (<=1kb)	66480434	66509657	29224	1	NM_001256670.2	0	10072	dipeptidyl peptidase 3	GO:0005515,GO:0005737,GO:0005829,GO:0006508,GO:0008239,GO:0008270,GO:0070006,GO:0070062	protein binding|cytoplasm|cytosol|proteolysis|dipeptidyl-peptidase activity|zinc ion binding|metalloaminopeptidase activity|extracellular exosome
DPP7	9	137112228	137113286	1059	*	9-137112227-137113286-[137112727-137112736]	126407	Promoter (1-2kb)	137110540	137114716	4177	2	XM_005266075.4	1430	29952	dipeptidyl peptidase 7	GO:0004177,GO:0005576,GO:0005794,GO:0005829,GO:0006508,GO:0008236,GO:0008239,GO:0031982,GO:0035578,GO:0043231,GO:0043312,GO:0070062	aminopeptidase activity|extracellular region|Golgi apparatus|cytosol|proteolysis|serine-type peptidase activity|dipeptidyl-peptidase activity|vesicle|azurophil granule lumen|intracellular membrane-bounded organelle|neutrophil degranulation|extracellular exosome
DPP7	9	137114994	137115799	806	*	9-137114993-137115799-[137115190-137115435]	106148	Promoter (<=1kb)	137110546	137114733	4188	2	NM_013379.3	-261	29952	dipeptidyl peptidase 7	GO:0004177,GO:0005576,GO:0005794,GO:0005829,GO:0006508,GO:0008236,GO:0008239,GO:0031982,GO:0035578,GO:0043231,GO:0043312,GO:0070062	aminopeptidase activity|extracellular region|Golgi apparatus|cytosol|proteolysis|serine-type peptidase activity|dipeptidyl-peptidase activity|vesicle|azurophil granule lumen|intracellular membrane-bounded organelle|neutrophil degranulation|extracellular exosome
DPY19L4P2	7	145410342	145411589	1248	*	7-145410341-145411589-[145410870-145410877]	118409	Distal Intergenic	145583097	145585061	1965	1	DPY19L4P2	-171508	NA	NA	NA	NA	NA	NA	NA
DPYD-AS1	1	96930822	96931598	777	*	1-96930821-96931598-[96931268-96931363]	96682	Distal Intergenic	97095923	97322955	227033	1	NR_046590.1	-164325	NA	NA	NA	NA	NA	NA	NA
DPYD-AS1	1	96968809	96969944	1136	*	1-96968808-96969944-[96969324-96969331]	112385	Distal Intergenic	97095923	97322955	227033	1	NR_046590.1	-125979	NA	NA	NA	NA	NA	NA	NA
DSC3	18	31042394	31043054	661	*	18-31042393-31043054-[31042516-31042966]	96844	Promoter (<=1kb)	30989365	31042742	53378	2	NM_001941.5	0	1825	desmocollin 3	GO:0001533,GO:0001701,GO:0005509,GO:0005576,GO:0005737,GO:0005886,GO:0005911,GO:0007155,GO:0007156,GO:0016020,GO:0016021,GO:0030054,GO:0030057,GO:0031424,GO:0045295,GO:0070268,GO:0098609	cornified envelope|in utero embryonic development|calcium ion binding|extracellular region|cytoplasm|plasma membrane|cell-cell junction|cell adhesion|homophilic cell adhesion via plasma membrane adhesion molecules|membrane|integral component of membrane|cell junction|desmosome|keratinization|gamma-catenin binding|cornification|cell-cell adhesion
DSCAML1	11	117524117	117524650	534	*	11-117524116-117524650-[117524180-117524577]	94205	Promoter (2-3kb)	117427772	117521251	93480	2	XM_011542920.2	-2866	57453	DS cell adhesion molecule like 1	GO:0001709,GO:0005615,GO:0005886,GO:0007156,GO:0007409,GO:0007411,GO:0007417,GO:0007420,GO:0009953,GO:0009986,GO:0016021,GO:0030424,GO:0042803,GO:0045202,GO:0048704,GO:0070593,GO:0098632	cell fate determination|extracellular space|plasma membrane|homophilic cell adhesion via plasma membrane adhesion molecules|axonogenesis|axon guidance|central nervous system development|brain development|dorsal/ventral pattern formation|cell surface|integral component of membrane|axon|protein homodimerization activity|synapse|embryonic skeletal system morphogenesis|dendrite self-avoidance|cell-ce…
DSCAML1	11	117563577	117564331	755	*	11-117563576-117564331-[117563745-117564012]	110082	Intron (XM_011542918.1/DSCAML1, intron 4 of 33)	117427772	117521251	93480	2	XM_011542920.2	-42326	57453	DS cell adhesion molecule like 1	GO:0001709,GO:0005615,GO:0005886,GO:0007156,GO:0007409,GO:0007411,GO:0007417,GO:0007420,GO:0009953,GO:0009986,GO:0016021,GO:0030424,GO:0042803,GO:0045202,GO:0048704,GO:0070593,GO:0098632	cell fate determination|extracellular space|plasma membrane|homophilic cell adhesion via plasma membrane adhesion molecules|axonogenesis|axon guidance|central nervous system development|brain development|dorsal/ventral pattern formation|cell surface|integral component of membrane|axon|protein homodimerization activity|synapse|embryonic skeletal system morphogenesis|dendrite self-avoidance|cell-ce…
DSCC1	8	119855424	119856379	956	*	8-119855423-119856379-[119855975-119856057]	147499	Promoter (<=1kb)	119833960	119855920	21961	2	XM_005251065.4	0	79075	DNA replication and sister chromatid cohesion 1	GO:0000775,GO:0000785,GO:0003689,GO:0005515,GO:0005634,GO:0005654,GO:0006260,GO:0006275,GO:0017116,GO:0031390,GO:0032508,GO:0034088,GO:0034421,GO:1900264	chromosome, centromeric region|chromatin|DNA clamp loader activity|protein binding|nucleus|nucleoplasm|DNA replication|regulation of DNA replication|single-stranded DNA helicase activity|Ctf18 RFC-like complex|DNA duplex unwinding|maintenance of mitotic sister chromatid cohesion|post-translational protein acetylation|positive regulation of DNA-directed DNA polymerase activity
DTD1-AS1	20	18691900	18692505	606	*	20-18691899-18692505-[18692010-18692444]	105094	Exon (NR_109955.1/DTD1-AS1, exon 2 of 4)	18674395	18698708	24314	2	NR_109955.1	6203	NA	NA	NA	NA	NA	NA	NA
DUSP10	1	221741896	221743065	1170	*	1-221741895-221743065-[221742380-221742562]	176825	Promoter (<=1kb)	221701424	221742089	40666	2	NM_007207.6	0	11221	dual specificity phosphatase 10	GO:0000188,GO:0002819,GO:0004721,GO:0004725,GO:0005515,GO:0005634,GO:0005654,GO:0005737,GO:0005794,GO:0005829,GO:0006470,GO:0008330,GO:0008432,GO:0010633,GO:0016311,GO:0016607,GO:0016791,GO:0017017,GO:0030336,GO:0032496,GO:0033549,GO:0035335,GO:0035970,GO:0043508,GO:0044387,GO:0045591,GO:0046329,GO:0048273,GO:0048709,GO:0048715,GO:0050680,GO:0051019,GO:0060266,GO:0070373,GO:0090335,GO:0106306,GO:…	inactivation of MAPK activity|regulation of adaptive immune response|phosphoprotein phosphatase activity|protein tyrosine phosphatase activity|protein binding|nucleus|nucleoplasm|cytoplasm|Golgi apparatus|cytosol|protein dephosphorylation|protein tyrosine/threonine phosphatase activity|JUN kinase binding|negative regulation of epithelial cell migration|dephosphorylation|nuclear speck|phosphatase …	hsa04010	MAPK signaling pathway
DUSP14	17	37489047	37489720	674	*	17-37489046-37489720-[37489265-37489713]	102842	Promoter (<=1kb)	37489891	37513498	23608	1	NM_007026.4	-171	11072	dual specificity phosphatase 14	GO:0000188,GO:0003723,GO:0004725,GO:0005515,GO:0017017,GO:0035335,GO:0106306,GO:0106307	inactivation of MAPK activity|RNA binding|protein tyrosine phosphatase activity|protein binding|MAP kinase tyrosine/serine/threonine phosphatase activity|peptidyl-tyrosine dephosphorylation|protein serine phosphatase activity|protein threonine phosphatase activity
DUSP5	10	110504690	110505363	674	*	10-110504689-110505363-[110504790-110505193]	98081	Intron (NM_004419.4/DUSP5, intron 2 of 3)	110497907	110511533	13627	1	NM_004419.4	6783	1847	dual specificity phosphatase 5	GO:0000165,GO:0000187,GO:0000188,GO:0001706,GO:0004721,GO:0004725,GO:0005515,GO:0005634,GO:0005654,GO:0005737,GO:0006470,GO:0008138,GO:0008330,GO:0016311,GO:0016791,GO:0017017,GO:0035335,GO:0035970,GO:0051019,GO:0106306,GO:0106307	MAPK cascade|activation of MAPK activity|inactivation of MAPK activity|endoderm formation|phosphoprotein phosphatase activity|protein tyrosine phosphatase activity|protein binding|nucleus|nucleoplasm|cytoplasm|protein dephosphorylation|protein tyrosine/serine/threonine phosphatase activity|protein tyrosine/threonine phosphatase activity|dephosphorylation|phosphatase activity|MAP kinase tyrosine/s…	hsa04010	MAPK signaling pathway
DUXAP2	8	101365303	101366463	1161	*	8-101365302-101366463-[101365909-101365917]	111381	Promoter (<=1kb)	101366138	101367064	927	2	DUXAP2	601	NA	NA	NA	NA	NA	NA	NA
DUXAP6	15	92330376	92331262	887	*	15-92330375-92331262-[92330712-92330821]	106370	Distal Intergenic	92281443	92282474	1032	1	DUXAP6	48933	NA	NA	NA	NA	NA	NA	NA
DUXAP7	20	18625086	18625980	895	*	20-18625085-18625980-[18625386-18625443]	106532	Intron (NM_001318043.2/DTD1, intron 3 of 4)	18642310	18643647	1338	2	DUXAP7	17667	NA	NA	NA	NA	NA	NA	NA
DXO	6	31971578	31972721	1144	*	6-31971577-31972721-[31972309-31972338]	143457	Promoter (<=1kb)	31969811	31971988	2178	2	XR_926082.2	0	1797	decapping exoribonuclease	GO:0000166,GO:0000287,GO:0000956,GO:0003729,GO:0005634,GO:0005654,GO:0005829,GO:0005886,GO:0006402,GO:0008409,GO:0034353,GO:0050779,GO:0071028,GO:0090305,GO:0110152,GO:0110155	nucleotide binding|magnesium ion binding|nuclear-transcribed mRNA catabolic process|mRNA binding|nucleus|nucleoplasm|cytosol|plasma membrane|mRNA catabolic process|5'-3' exonuclease activity|RNA pyrophosphohydrolase activity|RNA destabilization|nuclear mRNA surveillance|nucleic acid phosphodiester bond hydrolysis|RNA NAD-cap (NAD-forming) hydrolase activity|NAD-cap decapping
DYNC1H1	14	101948340	101949085	746	*	14-101948339-101949085-[101948509-101948514]	100506	Distal Intergenic	101964573	102056443	91871	1	NM_001376.5	-15488	1778	dynein cytoplasmic 1 heavy chain 1	GO:0000086,GO:0000278,GO:0003723,GO:0005515,GO:0005524,GO:0005576,GO:0005813,GO:0005829,GO:0005868,GO:0005874,GO:0005881,GO:0005938,GO:0006888,GO:0007018,GO:0007052,GO:0007097,GO:0008090,GO:0008569,GO:0010389,GO:0016020,GO:0019886,GO:0030286,GO:0031122,GO:0032388,GO:0033962,GO:0034063,GO:0035578,GO:0043312,GO:0045505,GO:0051293,GO:0051301,GO:0051959,GO:0060236,GO:0070062,GO:0072382,GO:0090235,GO:…	G2/M transition of mitotic cell cycle|mitotic cell cycle|RNA binding|protein binding|ATP binding|extracellular region|centrosome|cytosol|cytoplasmic dynein complex|microtubule|cytoplasmic microtubule|cell cortex|endoplasmic reticulum to Golgi vesicle-mediated transport|microtubule-based movement|mitotic spindle organization|nuclear migration|retrograde axonal transport|ATP-dependent microtubule m…	hsa04145,hsa04962,hsa05132	Phagosome|Vasopressin-regulated water reabsorption|Salmonella infection
DYNC2H1	11	103134116	103134767	652	*	11-103134115-103134767-[103134189-103134590]	99281	Exon (NM_001080463.2/DYNC2H1, exon 15 of 90)	103115295	103479625	364331	1	XM_017018292.1	18821	79659	dynein cytoplasmic 2 heavy chain 1	GO:0001822,GO:0003774,GO:0005515,GO:0005524,GO:0005794,GO:0005868,GO:0005874,GO:0005886,GO:0005929,GO:0005930,GO:0007018,GO:0007030,GO:0007368,GO:0008569,GO:0009953,GO:0016485,GO:0021522,GO:0030286,GO:0030326,GO:0030900,GO:0031514,GO:0035721,GO:0035735,GO:0045177,GO:0045505,GO:0045880,GO:0051959,GO:0060271,GO:0060976,GO:0061512,GO:0070062,GO:0097542,GO:1905515	kidney development|motor activity|protein binding|ATP binding|Golgi apparatus|cytoplasmic dynein complex|microtubule|plasma membrane|cilium|axoneme|microtubule-based movement|Golgi organization|determination of left/right symmetry|ATP-dependent microtubule motor activity, minus-end-directed|dorsal/ventral pattern formation|protein processing|spinal cord motor neuron differentiation|dynein complex…	hsa04145,hsa04962,hsa05132	Phagosome|Vasopressin-regulated water reabsorption|Salmonella infection
DYRK1B	19	39833644	39834293	650	*	19-39833643-39834293-[39834112-39834179]	111148	Promoter (<=1kb)	39825350	39834162	8813	2	NM_004714.3	0	9149	dual specificity tyrosine phosphorylation regulated kinase 1B	GO:0003713,GO:0004672,GO:0004674,GO:0004712,GO:0004713,GO:0005515,GO:0005524,GO:0005634,GO:0005654,GO:0005694,GO:0006468,GO:0007520,GO:0018105,GO:0018107,GO:0018108,GO:0045893,GO:0046777,GO:0060612	transcription coactivator activity|protein kinase activity|protein serine/threonine kinase activity|protein serine/threonine/tyrosine kinase activity|protein tyrosine kinase activity|protein binding|ATP binding|nucleus|nucleoplasm|chromosome|protein phosphorylation|myoblast fusion|peptidyl-serine phosphorylation|peptidyl-threonine phosphorylation|peptidyl-tyrosine phosphorylation|positive regulat…
ECE1	1	21323931	21324843	913	*	1-21323930-21324843-[21324153-21324477]	210856	Intron (XM_011540872.2/ECE1, intron 1 of 18)	21217250	21330083	112834	2	XM_011540872.2	5240	1889	endothelin converting enzyme 1	GO:0001921,GO:0003100,GO:0004175,GO:0004222,GO:0005515,GO:0005765,GO:0005768,GO:0005886,GO:0007507,GO:0008270,GO:0009897,GO:0010814,GO:0010815,GO:0010816,GO:0016020,GO:0016021,GO:0016485,GO:0016486,GO:0017046,GO:0019229,GO:0031302,GO:0031982,GO:0033093,GO:0034959,GO:0042447,GO:0042733,GO:0042803,GO:0043583,GO:0048471,GO:0070062	positive regulation of receptor recycling|regulation of systemic arterial blood pressure by endothelin|endopeptidase activity|metalloendopeptidase activity|protein binding|lysosomal membrane|endosome|plasma membrane|heart development|zinc ion binding|external side of plasma membrane|substance P catabolic process|bradykinin catabolic process|calcitonin catabolic process|membrane|integral component…
ECT2	3	172748812	172749879	1068	*	3-172748811-172749879-[172749346-172749387]	123030	Promoter (<=1kb)	172750694	172821474	70781	1	XM_017005831.1	-815	1894	epithelial cell transforming 2	GO:0000281,GO:0000902,GO:0005085,GO:0005096,GO:0005515,GO:0005634,GO:0005654,GO:0005737,GO:0005829,GO:0005911,GO:0005923,GO:0005938,GO:0007186,GO:0007399,GO:0015031,GO:0016604,GO:0030154,GO:0030496,GO:0031267,GO:0032147,GO:0032154,GO:0032467,GO:0035556,GO:0042307,GO:0042803,GO:0043065,GO:0043123,GO:0043547,GO:0045666,GO:0045859,GO:0051056,GO:0051260,GO:0051988,GO:0070301,GO:0070830,GO:0071277,GO:…	mitotic cytokinesis|cell morphogenesis|guanyl-nucleotide exchange factor activity|GTPase activator activity|protein binding|nucleus|nucleoplasm|cytoplasm|cytosol|cell-cell junction|bicellular tight junction|cell cortex|G protein-coupled receptor signaling pathway|nervous system development|protein transport|nuclear body|cell differentiation|midbody|small GTPase binding|activation of protein kinas…
EDA	X	69725890	69726768	879	*	X-69725889-69726768-[69726091-69726100]	104271	Intron (XM_011530885.2/EDA, intron 1 of 7)	69616113	70039472	423360	1	NM_001399.5	109777	1896	ectodysplasin A	GO:0005102,GO:0005123,GO:0005164,GO:0005515,GO:0005576,GO:0005581,GO:0005789,GO:0005811,GO:0005856,GO:0005886,GO:0005887,GO:0006955,GO:0007160,GO:0010467,GO:0010628,GO:0016020,GO:0016021,GO:0030154,GO:0033209,GO:0038177,GO:0042475,GO:0043123,GO:0043231,GO:0043473,GO:0045177,GO:0051092,GO:0060662,GO:0060789,GO:0061153,GO:0090263,GO:1901224	signaling receptor binding|death receptor binding|tumor necrosis factor receptor binding|protein binding|extracellular region|collagen trimer|endoplasmic reticulum membrane|lipid droplet|cytoskeleton|plasma membrane|integral component of plasma membrane|immune response|cell-matrix adhesion|gene expression|positive regulation of gene expression|membrane|integral component of membrane|cell differen…	hsa04060,hsa04064	Cytokine-cytokine receptor interaction|NF-kappa B signaling pathway
EDARADD	1	236395375	236396133	759	*	1-236395374-236396133-[236395750-236395759]	103086	Promoter (<=1kb)	236395413	236484909	89497	1	NM_080738.4	0	128178	EDAR associated death domain	GO:0005515,GO:0005829,GO:0007275,GO:0030154,GO:0033209,GO:1901224	protein binding|cytosol|multicellular organism development|cell differentiation|tumor necrosis factor-mediated signaling pathway|positive regulation of NIK/NF-kappaB signaling	hsa04064	NF-kappa B signaling pathway
EDN2	1	41618154	41619111	958	*	1-41618153-41619111-[41618846-41618853]	108146	Intron (NM_001127714.3/HIVEP3, intron 2 of 7)	41479418	41484699	5282	2	XR_001737015.1	-133455	1907	endothelin 2	GO:0001516,GO:0001659,GO:0002690,GO:0003058,GO:0003099,GO:0003100,GO:0005179,GO:0005576,GO:0005615,GO:0006874,GO:0007166,GO:0007186,GO:0007204,GO:0008284,GO:0010460,GO:0014824,GO:0014826,GO:0019221,GO:0019229,GO:0019722,GO:0030593,GO:0031708,GO:0042116,GO:0042310,GO:0045987,GO:0048016,GO:0048246,GO:0048286,GO:0060585,GO:0097009	prostaglandin biosynthetic process|temperature homeostasis|positive regulation of leukocyte chemotaxis|hormonal regulation of the force of heart contraction|positive regulation of the force of heart contraction by chemical signal|regulation of systemic arterial blood pressure by endothelin|hormone activity|extracellular region|extracellular space|cellular calcium ion homeostasis|cell surface rece…	hsa04024,hsa04080,hsa04270,hsa04924	cAMP signaling pathway|Neuroactive ligand-receptor interaction|Vascular smooth muscle contraction|Renin secretion
EDN2	1	41468298	41468887	590	*	1-41468297-41468887-[41468480-41468844]	98399	Distal Intergenic	41478775	41484683	5909	2	NM_001302269.2	15796	1907	endothelin 2	GO:0001516,GO:0001659,GO:0002690,GO:0003058,GO:0003099,GO:0003100,GO:0005179,GO:0005576,GO:0005615,GO:0006874,GO:0007166,GO:0007186,GO:0007204,GO:0008284,GO:0010460,GO:0014824,GO:0014826,GO:0019221,GO:0019229,GO:0019722,GO:0030593,GO:0031708,GO:0042116,GO:0042310,GO:0045987,GO:0048016,GO:0048246,GO:0048286,GO:0060585,GO:0097009	prostaglandin biosynthetic process|temperature homeostasis|positive regulation of leukocyte chemotaxis|hormonal regulation of the force of heart contraction|positive regulation of the force of heart contraction by chemical signal|regulation of systemic arterial blood pressure by endothelin|hormone activity|extracellular region|extracellular space|cellular calcium ion homeostasis|cell surface rece…	hsa04024,hsa04080,hsa04270,hsa04924	cAMP signaling pathway|Neuroactive ligand-receptor interaction|Vascular smooth muscle contraction|Renin secretion
EED	11	86244465	86244779	315	*	11-86244464-86244779-[86244497-86244719]	94782	Promoter (<=1kb)	86244753	86277911	33159	1	XM_011545331.2	0	8726	embryonic ectoderm development	GO:0000122,GO:0001226,GO:0005515,GO:0005634,GO:0005654,GO:0005694,GO:0005829,GO:0006342,GO:0016032,GO:0031491,GO:0035098,GO:0042054,GO:0042802,GO:0045814,GO:0045892,GO:0046976,GO:0070317,GO:0070734	negative regulation of transcription by RNA polymerase II|RNA polymerase II transcription corepressor binding|protein binding|nucleus|nucleoplasm|chromosome|cytosol|chromatin silencing|viral process|nucleosome binding|ESC/E(Z) complex|histone methyltransferase activity|identical protein binding|negative regulation of gene expression, epigenetic|negative regulation of transcription, DNA-templated|…			chromosome_remodelling_factor
EEF1A1	6	73579533	73580453	921	*	6-73579532-73580453-[73579673-73579709]	145071	Distal Intergenic	73515750	73521032	5283	2	NM_001402.6	-58501	1915	eukaryotic translation elongation factor 1 alpha 1	GO:0000049,GO:0003723,GO:0003746,GO:0003924,GO:0005515,GO:0005516,GO:0005525,GO:0005576,GO:0005615,GO:0005634,GO:0005730,GO:0005737,GO:0005829,GO:0005853,GO:0005886,GO:0006412,GO:0006414,GO:0016020,GO:0019900,GO:0019901,GO:0030864,GO:0032587,GO:0034774,GO:0043312,GO:0070062,GO:0071364,GO:0098574,GO:1900022,GO:1904714,GO:1904813	tRNA binding|RNA binding|translation elongation factor activity|GTPase activity|protein binding|calmodulin binding|GTP binding|extracellular region|extracellular space|nucleus|nucleolus|cytoplasm|cytosol|eukaryotic translation elongation factor 1 complex|plasma membrane|translation|translational elongation|membrane|kinase binding|protein kinase binding|cortical actin cytoskeleton|ruffle membrane|…	hsa03013,hsa05134,hsa05140	RNA transport|Legionellosis|Leishmaniasis
EEF1D	8	143597188	143598195	1008	*	8-143597187-143598195-[143597471-143597513]	270383	Promoter (<=1kb)	143579728	143597229	17502	2	XM_006716525.1	0	1936	eukaryotic translation elongation factor 1 delta	GO:0001650,GO:0003677,GO:0003746,GO:0005085,GO:0005515,GO:0005634,GO:0005654,GO:0005737,GO:0005783,GO:0005829,GO:0005853,GO:0006414,GO:0008135,GO:0043123,GO:0045296,GO:0050790,GO:0071479	fibrillar center|DNA binding|translation elongation factor activity|guanyl-nucleotide exchange factor activity|protein binding|nucleus|nucleoplasm|cytoplasm|endoplasmic reticulum|cytosol|eukaryotic translation elongation factor 1 complex|translational elongation|translation factor activity, RNA binding|positive regulation of I-kappaB kinase/NF-kappaB signaling|cadherin binding|regulation of catal…
EEF1D	8	143591852	143593038	1187	*	8-143591851-143593038-[143592452-143592537]	96611	Promoter (<=1kb)	143579728	143592100	12373	2	XM_005250820.4	0	1936	eukaryotic translation elongation factor 1 delta	GO:0001650,GO:0003677,GO:0003746,GO:0005085,GO:0005515,GO:0005634,GO:0005654,GO:0005737,GO:0005783,GO:0005829,GO:0005853,GO:0006414,GO:0008135,GO:0043123,GO:0045296,GO:0050790,GO:0071479	fibrillar center|DNA binding|translation elongation factor activity|guanyl-nucleotide exchange factor activity|protein binding|nucleus|nucleoplasm|cytoplasm|endoplasmic reticulum|cytosol|eukaryotic translation elongation factor 1 complex|translational elongation|translation factor activity, RNA binding|positive regulation of I-kappaB kinase/NF-kappaB signaling|cadherin binding|regulation of catal…
EEF1E1-BLOC1S5	6	8110836	8111728	893	*	6-8110835-8111728-[8111427-8111436]	103720	Distal Intergenic	8013567	8102595	89029	2	NR_037618.1	-8241	NA	NA	NA	NA	NA	NA	NA
EEF1GP1	7	125082574	125083157	584	*	7-125082573-125083157-[125083056-125083139]	98077	Intron (NR_125718.1/POT1-AS1, intron 4 of 10)	125033433	125035383	1951	1	EEF1GP1	49141	NA	NA	NA	NA	NA	NA	NA
EEF1GP3	3	40605479	40606099	621	*	3-40605478-40606099-[40605588-40605967]	97242	Distal Intergenic	40596129	40597519	1391	2	EEF1GP3	-7960	NA	NA	NA	NA	NA	NA	NA
EFCAB1	8	48737658	48738493	836	*	8-48737657-48738493-[48738032-48738307]	95650	Promoter (1-2kb)	48729742	48735843	6102	2	XM_017013828.1	-1815	79645	EF-hand calcium binding domain 1	GO:0005509	calcium ion binding
EFNA5	5	107669029	107669864	836	*	5-107669028-107669864-[107669457-107669489]	103008	Promoter (1-2kb)	107376889	107670885	293997	2	XM_006714565.3	1021	1946	ephrin A5	GO:0001934,GO:0005168,GO:0005169,GO:0005170,GO:0005515,GO:0005886,GO:0005901,GO:0006915,GO:0007171,GO:0007399,GO:0007411,GO:0022407,GO:0022604,GO:0030297,GO:0031362,GO:0032956,GO:0043087,GO:0046875,GO:0048013,GO:0050731,GO:0051893,GO:0061178,GO:0070507,GO:1900025	positive regulation of protein phosphorylation|neurotrophin TRKA receptor binding|neurotrophin TRKB receptor binding|neurotrophin TRKC receptor binding|protein binding|plasma membrane|caveola|apoptotic process|activation of transmembrane receptor protein tyrosine kinase activity|nervous system development|axon guidance|regulation of cell-cell adhesion|regulation of cell morphogenesis|transmembran…	hsa04010,hsa04014,hsa04015,hsa04151,hsa04360,hsa05206	MAPK signaling pathway|Ras signaling pathway|Rap1 signaling pathway|PI3K-Akt signaling pathway|Axon guidance|MicroRNAs in cancer
EGFL7	9	136658132	136658831	700	*	9-136658131-136658831-[136658486-136658493]	106605	Promoter (<=1kb)	136658856	136672678	13823	1	NR_046367.1	-25	51162	EGF like domain multiple 7	GO:0001525,GO:0001568,GO:0001570,GO:0001938,GO:0005102,GO:0005509,GO:0005515,GO:0005576,GO:0005615,GO:0007155,GO:0009986,GO:0045746,GO:0048856,GO:0062023	angiogenesis|blood vessel development|vasculogenesis|positive regulation of endothelial cell proliferation|signaling receptor binding|calcium ion binding|protein binding|extracellular region|extracellular space|cell adhesion|cell surface|negative regulation of Notch signaling pathway|anatomical structure development|collagen-containing extracellular matrix
EGFR	7	55132939	55134015	1077	*	7-55132938-55134015-[55133331-55133339]	210799	Intron (NM_201283.2/EGFR, intron 1 of 9)	55109839	55211628	101790	1	NM_001346900.2	23100	1956	epidermal growth factor receptor	GO:0000139,GO:0000165,GO:0000186,GO:0001503,GO:0001618,GO:0001934,GO:0001942,GO:0003682,GO:0003690,GO:0004709,GO:0004713,GO:0004714,GO:0004888,GO:0005006,GO:0005178,GO:0005515,GO:0005516,GO:0005524,GO:0005615,GO:0005634,GO:0005737,GO:0005768,GO:0005789,GO:0005886,GO:0005887,GO:0005925,GO:0006357,GO:0006412,GO:0006970,GO:0007165,GO:0007166,GO:0007169,GO:0007173,GO:0007202,GO:0007275,GO:0007494,GO:…	Golgi membrane|MAPK cascade|activation of MAPKK activity|ossification|virus receptor activity|positive regulation of protein phosphorylation|hair follicle development|chromatin binding|double-stranded DNA binding|MAP kinase kinase kinase activity|protein tyrosine kinase activity|transmembrane receptor protein tyrosine kinase activity|transmembrane signaling receptor activity|epidermal growth fact…	hsa01521,hsa01522,hsa04010,hsa04012,hsa04014,hsa04015,hsa04020,hsa04066,hsa04068,hsa04072,hsa04144,hsa04151,hsa04510,hsa04520,hsa04540,hsa04630,hsa04810,hsa04912,hsa04915,hsa04921,hsa04926,hsa04928,hsa04934,hsa05120,hsa05131,hsa05160,hsa05163,hsa05165,hsa05171,hsa05200,hsa05205,hsa05206,hsa05210,hsa05212,hsa05213,hsa05214,hsa05215,hsa05218,hsa05219,hsa05223,hsa05224,hsa05225,hsa05226,hsa05230,hsa…	EGFR tyrosine kinase inhibitor resistance|Endocrine resistance|MAPK signaling pathway|ErbB signaling pathway|Ras signaling pathway|Rap1 signaling pathway|Calcium signaling pathway|HIF-1 signaling pathway|FoxO signaling pathway|Phospholipase D signaling pathway|Endocytosis|PI3K-Akt signaling pathway|Focal adhesion|Adherens junction|Gap junction|JAK-STAT signaling pathway|Regulation of actin cytosk…
EGR1	5	138464153	138465572	1420	*	5-138464152-138465572-[138464622-138464631]	239536	Promoter (<=1kb)	138465479	138469303	3825	1	NM_001964.3	0	1958	early growth response 1	GO:0000122,GO:0000785,GO:0000976,GO:0000977,GO:0000978,GO:0000981,GO:0001228,GO:0001666,GO:0002931,GO:0003677,GO:0003700,GO:0005515,GO:0005634,GO:0005654,GO:0005737,GO:0006357,GO:0008270,GO:0009749,GO:0010385,GO:0010628,GO:0030217,GO:0030509,GO:0032722,GO:0032731,GO:0032868,GO:0032922,GO:0033233,GO:0035035,GO:0035914,GO:0042981,GO:0043565,GO:0044729,GO:0044849,GO:0045475,GO:0045893,GO:0045944,GO:…	negative regulation of transcription by RNA polymerase II|chromatin|transcription regulatory region sequence-specific DNA binding|RNA polymerase II transcription regulatory region sequence-specific DNA binding|RNA polymerase II cis-regulatory region sequence-specific DNA binding|DNA-binding transcription factor activity, RNA polymerase II-specific|DNA-binding transcription activator activity, RNA…	hsa04371,hsa04912,hsa04928,hsa04933,hsa05020,hsa05166	Apelin signaling pathway|GnRH signaling pathway|Parathyroid hormone synthesis, secretion and action|AGE-RAGE signaling pathway in diabetic complications|Prion disease|Human T-cell leukemia virus 1 infection	zf-C2H2
EGR2	10	62816431	62817386	956	*	10-62816430-62817386-[62816670-62816675]	219506	Promoter (<=1kb)	62811996	62816366	4371	2	NM_001321037.2	-65	1959	early growth response 2	GO:0000785,GO:0000976,GO:0000978,GO:0000981,GO:0001102,GO:0001228,GO:0003682,GO:0003700,GO:0005515,GO:0005634,GO:0005654,GO:0005737,GO:0006357,GO:0006611,GO:0007420,GO:0007422,GO:0007611,GO:0007622,GO:0008045,GO:0010467,GO:0014037,GO:0014040,GO:0016925,GO:0021612,GO:0021659,GO:0021660,GO:0021665,GO:0021666,GO:0030278,GO:0031625,GO:0031643,GO:0032868,GO:0035284,GO:0035914,GO:0042552,GO:0043231,GO:…	chromatin|transcription regulatory region sequence-specific DNA binding|RNA polymerase II cis-regulatory region sequence-specific DNA binding|DNA-binding transcription factor activity, RNA polymerase II-specific|RNA polymerase II activating transcription factor binding|DNA-binding transcription activator activity, RNA polymerase II-specific|chromatin binding|DNA-binding transcription factor activ…	hsa04625,hsa05161,hsa05166,hsa05203	C-type lectin receptor signaling pathway|Hepatitis B|Human T-cell leukemia virus 1 infection|Viral carcinogenesis	zf-C2H2
EHD3	2	31299311	31300297	987	*	2-31299310-31300297-[31299920-31299928]	124785	Distal Intergenic	31254918	31269451	14534	1	XM_011532806.2	44393	30845	EH domain containing 3	GO:0001881,GO:0003676,GO:0005509,GO:0005515,GO:0005524,GO:0005525,GO:0005634,GO:0005737,GO:0005769,GO:0005829,GO:0005886,GO:0005925,GO:0006897,GO:0007596,GO:0010008,GO:0015031,GO:0016197,GO:0020018,GO:0030139,GO:0032456,GO:0034498,GO:0043231,GO:0048471,GO:0051260,GO:0055038,GO:0055117,GO:0060271,GO:0072659,GO:0086036,GO:0090160,GO:1901387,GO:1903358,GO:1903779	receptor recycling|nucleic acid binding|calcium ion binding|protein binding|ATP binding|GTP binding|nucleus|cytoplasm|early endosome|cytosol|plasma membrane|focal adhesion|endocytosis|blood coagulation|endosome membrane|protein transport|endosomal transport|ciliary pocket membrane|endocytic vesicle|endocytic recycling|early endosome to Golgi transport|intracellular membrane-bounded organelle|peri…	hsa04144	Endocytosis
EIF1	17	41688690	41689342	653	*	17-41688689-41689342-[41688891-41688962]	127213	Promoter (<=1kb)	41688885	41692668	3784	1	NM_005801.4	0	10209	eukaryotic translation initiation factor 1	GO:0003723,GO:0003743,GO:0005515,GO:0005634,GO:0005737,GO:0006413,GO:0006446,GO:0008135,GO:0016282,GO:0043024	RNA binding|translation initiation factor activity|protein binding|nucleus|cytoplasm|translational initiation|regulation of translational initiation|translation factor activity, RNA binding|eukaryotic 43S preinitiation complex|ribosomal small subunit binding	hsa03013	RNA transport
EIF1B	3	40309749	40310210	462	*	3-40309748-40310210-[40309760-40310035]	104398	Promoter (<=1kb)	40309707	40312424	2718	1	NM_005875.3	42	10289	eukaryotic translation initiation factor 1B	GO:0003723,GO:0003743,GO:0005515,GO:0005575,GO:0006413,GO:0006446,GO:0016282,GO:0043024	RNA binding|translation initiation factor activity|protein binding|cellular_component|translational initiation|regulation of translational initiation|eukaryotic 43S preinitiation complex|ribosomal small subunit binding	hsa03013	RNA transport
EIF3E	8	108248439	108249160	722	*	8-108248438-108249160-[108248522-108248804]	97864	Promoter (<=1kb)	108201216	108248717	47502	2	NM_001568.3	0	3646	eukaryotic translation initiation factor 3 subunit E	GO:0000184,GO:0000785,GO:0001732,GO:0003723,GO:0003743,GO:0005515,GO:0005634,GO:0005654,GO:0005737,GO:0005829,GO:0005852,GO:0006413,GO:0006446,GO:0016020,GO:0016282,GO:0016605,GO:0033290,GO:0045296,GO:0045727,GO:0045947,GO:0047485,GO:0070062,GO:0071540,GO:1902416	nuclear-transcribed mRNA catabolic process, nonsense-mediated decay|chromatin|formation of cytoplasmic translation initiation complex|RNA binding|translation initiation factor activity|protein binding|nucleus|nucleoplasm|cytoplasm|cytosol|eukaryotic translation initiation factor 3 complex|translational initiation|regulation of translational initiation|membrane|eukaryotic 43S preinitiation complex…	hsa03013,hsa05160	RNA transport|Hepatitis C
EIF4A1P3	9	131799439	131800371	933	*	9-131799438-131800371-[131799775-131799856]	96220	Distal Intergenic	131782426	131782791	366	2	EIF4A1P3	-16648	NA	NA	NA	NA	NA	NA	NA
EIF4BP4	3	42353330	42354253	924	*	3-42353329-42354253-[42353402-42353610]	112311	Distal Intergenic	42340591	42342466	1876	1	EIF4BP4	12739	NA	NA	NA	NA	NA	NA	NA
EIF4EBP3	5	140546515	140547458	944	*	5-140546514-140547458-[140546833-140546950]	111021	Promoter (<=1kb)	140547662	140549576	1915	1	NM_003732.3	-204	8637	eukaryotic translation initiation factor 4E binding protein 3	GO:0005515,GO:0005737,GO:0008190,GO:0016020,GO:0016281,GO:0030371,GO:0045947	protein binding|cytoplasm|eukaryotic initiation factor 4E binding|membrane|eukaryotic translation initiation factor 4F complex|translation repressor activity|negative regulation of translational initiation	hsa03013	RNA transport
EIF5	14	103333807	103334656	850	*	14-103333806-103334656-[103334153-103334180]	133662	Promoter (<=1kb)	103334237	103345025	10789	1	NM_001969.5	0	1983	eukaryotic translation initiation factor 5	GO:0001731,GO:0001732,GO:0003723,GO:0003743,GO:0005092,GO:0005515,GO:0005525,GO:0005634,GO:0005737,GO:0005829,GO:0005886,GO:0006446,GO:0045296,GO:0071074,GO:0090630	formation of translation preinitiation complex|formation of cytoplasmic translation initiation complex|RNA binding|translation initiation factor activity|GDP-dissociation inhibitor activity|protein binding|GTP binding|nucleus|cytoplasm|cytosol|plasma membrane|regulation of translational initiation|cadherin binding|eukaryotic initiation factor eIF2 binding|activation of GTPase activity	hsa03013	RNA transport
ELF2	4	139177548	139178479	932	*	4-139177547-139178479-[139178042-139178049]	135869	Promoter (<=1kb)	139057855	139177218	119364	2	XM_024453926.1	-330	1998	E74 like ETS transcription factor 2	GO:0000785,GO:0000981,GO:0005515,GO:0005634,GO:0005654,GO:0005829,GO:0006357,GO:0016604,GO:0030154,GO:0045893,GO:0050855,GO:1990837	chromatin|DNA-binding transcription factor activity, RNA polymerase II-specific|protein binding|nucleus|nucleoplasm|cytosol|regulation of transcription by RNA polymerase II|nuclear body|cell differentiation|positive regulation of transcription, DNA-templated|regulation of B cell receptor signaling pathway|sequence-specific double-stranded DNA binding			ETS
ELK3	12	96203863	96204919	1057	*	12-96203862-96204919-[96204294-96204301]	142148	Intron (NM_005230.4/ELK3, intron 1 of 4)	96194402	96269824	75423	1	XM_006719275.3	9461	2004	ETS transcription factor ELK3	GO:0000122,GO:0000785,GO:0000978,GO:0000981,GO:0001227,GO:0001228,GO:0001525,GO:0003700,GO:0005515,GO:0005634,GO:0005654,GO:0005739,GO:0006357,GO:0007165,GO:0030154,GO:0032422,GO:0042060,GO:0045892,GO:0045944,GO:1990837	negative regulation of transcription by RNA polymerase II|chromatin|RNA polymerase II cis-regulatory region sequence-specific DNA binding|DNA-binding transcription factor activity, RNA polymerase II-specific|DNA-binding transcription repressor activity, RNA polymerase II-specific|DNA-binding transcription activator activity, RNA polymerase II-specific|angiogenesis|DNA-binding transcription factor…			ETS
ELOB	16	2769005	2769817	813	*	16-2769004-2769817-[2769351-2769499]	132270	Exon (XR_932817.2/SRRM2, exon 12 of 14)	2771414	2777280	5867	2	NM_007108.4	7463	6923	elongin B	GO:0005515,GO:0005654,GO:0005829,GO:0006366,GO:0006368,GO:0016032,GO:0016567,GO:0030891,GO:0031462,GO:0031466,GO:0031625,GO:0032436,GO:0043687,GO:0061418,GO:0065003,GO:0070449	protein binding|nucleoplasm|cytosol|transcription by RNA polymerase II|transcription elongation from RNA polymerase II promoter|viral process|protein ubiquitination|VCB complex|Cul2-RING ubiquitin ligase complex|Cul5-RING ubiquitin ligase complex|ubiquitin protein ligase binding|positive regulation of proteasomal ubiquitin-dependent protein catabolic process|post-translational protein modificatio…	hsa04066,hsa04120,hsa05170,hsa05200,hsa05211	HIF-1 signaling pathway|Ubiquitin mediated proteolysis|Human immunodeficiency virus 1 infection|Pathways in cancer|Renal cell carcinoma
ELOC	8	73971366	73972340	975	*	8-73971365-73972340-[73971744-73971817]	181099	Promoter (<=1kb)	73945119	73971908	26790	2	NM_001204861.2	0	6921	elongin C	GO:0005515,GO:0005654,GO:0005829,GO:0006357,GO:0006366,GO:0006368,GO:0006511,GO:0016032,GO:0016567,GO:0030891,GO:0031462,GO:0043687,GO:0044877,GO:0061418,GO:0070449	protein binding|nucleoplasm|cytosol|regulation of transcription by RNA polymerase II|transcription by RNA polymerase II|transcription elongation from RNA polymerase II promoter|ubiquitin-dependent protein catabolic process|viral process|protein ubiquitination|VCB complex|Cul2-RING ubiquitin ligase complex|post-translational protein modification|protein-containing complex binding|regulation of tra…	hsa04066,hsa04120,hsa05170,hsa05200,hsa05211	HIF-1 signaling pathway|Ubiquitin mediated proteolysis|Human immunodeficiency virus 1 infection|Pathways in cancer|Renal cell carcinoma
ELOVL1	1	43366936	43367911	976	*	1-43366935-43367911-[43367486-43367504]	157179	Promoter (<=1kb)	43363401	43367714	4314	2	NM_001256399.2	0	64834	ELOVL fatty acid elongase 1	GO:0005515,GO:0005783,GO:0005789,GO:0006636,GO:0009922,GO:0016020,GO:0019367,GO:0030148,GO:0030176,GO:0034625,GO:0034626,GO:0035338,GO:0036109,GO:0042761,GO:0043651,GO:0046513,GO:0061436,GO:0102336,GO:0102337,GO:0102338,GO:0102756	protein binding|endoplasmic reticulum|endoplasmic reticulum membrane|unsaturated fatty acid biosynthetic process|fatty acid elongase activity|membrane|fatty acid elongation, saturated fatty acid|sphingolipid biosynthetic process|integral component of endoplasmic reticulum membrane|fatty acid elongation, monounsaturated fatty acid|fatty acid elongation, polyunsaturated fatty acid|long-chain fatty-…	hsa00062,hsa01040	Fatty acid elongation|Biosynthesis of unsaturated fatty acids
EMILIN3	20	41364890	41365694	805	*	20-41364889-41365694-[41365025-41365372]	126524	Promoter (1-2kb)	41359962	41366818	6857	2	NM_052846.2	1124	90187	elastin microfibril interfacer 3	GO:0005515,GO:0005737,GO:0030023,GO:0042802,GO:0062023	protein binding|cytoplasm|extracellular matrix constituent conferring elasticity|identical protein binding|collagen-containing extracellular matrix
EML3	11	62611757	62613701	1945	*	11-62611756-62613701-[62613094-62613259]	215497	Promoter (<=1kb)	62602218	62611876	9659	2	XM_006718490.4	0	256364	EMAP like 3	GO:0000226,GO:0005515,GO:0005634,GO:0005737,GO:0005819,GO:0005876,GO:0007080,GO:0008017,GO:0015630,GO:0030496,GO:0072686,GO:1901673,GO:1990498	microtubule cytoskeleton organization|protein binding|nucleus|cytoplasm|spindle|spindle microtubule|mitotic metaphase plate congression|microtubule binding|microtubule cytoskeleton|midbody|mitotic spindle|regulation of mitotic spindle assembly|mitotic spindle microtubule
ENO2	12	6914304	6915313	1010	*	12-6914303-6915313-[6914837-6914935]	119460	Promoter (<=1kb)	6914580	6923697	9118	1	NM_001975.3	0	2026	enolase 2	GO:0000015,GO:0000287,GO:0001917,GO:0004634,GO:0005515,GO:0005615,GO:0005829,GO:0005886,GO:0006094,GO:0006096,GO:0016020,GO:0032889,GO:0043204,GO:0061621,GO:0070062	phosphopyruvate hydratase complex|magnesium ion binding|photoreceptor inner segment|phosphopyruvate hydratase activity|protein binding|extracellular space|cytosol|plasma membrane|gluconeogenesis|glycolytic process|membrane|regulation of vacuole fusion, non-autophagic|perikaryon|canonical glycolysis|extracellular exosome	hsa00010,hsa03018,hsa04066	Glycolysis / Gluconeogenesis|RNA degradation|HIF-1 signaling pathway
ENO3	17	4949070	4949880	811	*	17-4949069-4949880-[4949263-4949350]	130586	Promoter (<=1kb)	4949182	4957131	7950	1	XM_011523729.1	0	2027	enolase 3	GO:0000015,GO:0000287,GO:0004634,GO:0005615,GO:0005829,GO:0005886,GO:0006094,GO:0006096,GO:0007568,GO:0016020,GO:0032889,GO:0042493,GO:0042802,GO:0043403,GO:0044877,GO:0061621,GO:0070062	phosphopyruvate hydratase complex|magnesium ion binding|phosphopyruvate hydratase activity|extracellular space|cytosol|plasma membrane|gluconeogenesis|glycolytic process|aging|membrane|regulation of vacuole fusion, non-autophagic|response to drug|identical protein binding|skeletal muscle tissue regeneration|protein-containing complex binding|canonical glycolysis|extracellular exosome	hsa00010,hsa03018,hsa04066	Glycolysis / Gluconeogenesis|RNA degradation|HIF-1 signaling pathway
ENPP2	8	119641016	119642112	1097	*	8-119641015-119642112-[119641462-119641469]	113373	Promoter (2-3kb)	119557085	119638844	81760	2	XM_017013575.1	-2172	5168	ectonucleotide pyrophosphatase/phosphodiesterase 2	GO:0003676,GO:0004528,GO:0004551,GO:0004622,GO:0005044,GO:0005509,GO:0005615,GO:0005886,GO:0006897,GO:0006935,GO:0006955,GO:0008134,GO:0008270,GO:0009395,GO:0010634,GO:0016787,GO:0030149,GO:0030247,GO:0030334,GO:0034638,GO:0045765,GO:0047391,GO:0048870,GO:0050731,GO:0090305,GO:2000394	nucleic acid binding|phosphodiesterase I activity|nucleotide diphosphatase activity|lysophospholipase activity|scavenger receptor activity|calcium ion binding|extracellular space|plasma membrane|endocytosis|chemotaxis|immune response|transcription factor binding|zinc ion binding|phospholipid catabolic process|positive regulation of epithelial cell migration|hydrolase activity|sphingolipid catabol…	hsa00565	Ether lipid metabolism
ENTPD2	9	137049435	137049975	541	*	9-137049434-137049975-[137049738-137049759]	150624	Promoter (2-3kb)	137048107	137052331	4225	2	XM_011519212.3	2356	954	ectonucleoside triphosphate diphosphohydrolase 2	GO:0004382,GO:0005515,GO:0005524,GO:0005604,GO:0005789,GO:0005886,GO:0007186,GO:0009134,GO:0009181,GO:0016020,GO:0016021,GO:0017110,GO:0017111,GO:0030168,GO:0034656,GO:0045134,GO:0070062	guanosine-diphosphatase activity|protein binding|ATP binding|basement membrane|endoplasmic reticulum membrane|plasma membrane|G protein-coupled receptor signaling pathway|nucleoside diphosphate catabolic process|purine ribonucleoside diphosphate catabolic process|membrane|integral component of membrane|nucleoside-diphosphatase activity|nucleoside-triphosphatase activity|platelet activation|nucleo…	hsa00230,hsa04742	Purine metabolism|Taste transduction
ENY2	8	109334293	109334922	630	*	8-109334292-109334922-[109334506-109334562]	152225	Promoter (<=1kb)	109334347	109345954	11608	1	NM_001193557.2	0	56943	ENY2 transcription and export complex 2 subunit	GO:0000124,GO:0003682,GO:0003713,GO:0005515,GO:0005654,GO:0005739,GO:0006357,GO:0006368,GO:0016578,GO:0016973,GO:0030374,GO:0044615,GO:0045893,GO:0061179,GO:0070390,GO:0071819	SAGA complex|chromatin binding|transcription coactivator activity|protein binding|nucleoplasm|mitochondrion|regulation of transcription by RNA polymerase II|transcription elongation from RNA polymerase II promoter|histone deubiquitination|poly(A)+ mRNA export from nucleus|nuclear receptor coactivator activity|nuclear pore nuclear basket|positive regulation of transcription, DNA-templated|negative…
EOGT	3	69013435	69014377	943	*	3-69013434-69014377-[69013785-69013908]	125739	Promoter (<=1kb)	68975220	69013961	38742	2	XM_005264743.2	0	285203	EGF domain specific O-linked N-acetylglucosamine transferase	GO:0005788,GO:0006493,GO:0016262,GO:0016757,GO:0018215,GO:0097363,GO:0097370	endoplasmic reticulum lumen|protein O-linked glycosylation|protein N-acetylglucosaminyltransferase activity|transferase activity, transferring glycosyl groups|protein phosphopantetheinylation|protein O-GlcNAc transferase activity|protein O-GlcNAcylation via threonine	hsa00514	Other types of O-glycan biosynthesis
EPB41L1	20	36194078	36195090	1013	*	20-36194077-36195090-[36194579-36194586]	130020	Exon (XM_011528667.1/EPB41L1, exon 17 of 29)	36173764	36232799	59036	1	XM_017027715.1	20314	2036	erythrocyte membrane protein band 4.1 like 1	GO:0003779,GO:0005198,GO:0005515,GO:0005829,GO:0005856,GO:0005886,GO:0030866,GO:0031032	actin binding|structural molecule activity|protein binding|cytosol|cytoskeleton|plasma membrane|cortical actin cytoskeleton organization|actomyosin structure organization
EPB41L1	20	36094016	36094866	851	*	20-36094015-36094866-[36094417-36094426]	94559	Promoter (1-2kb)	36092714	36232799	140086	1	XM_024451854.1	1302	2036	erythrocyte membrane protein band 4.1 like 1	GO:0003779,GO:0005198,GO:0005515,GO:0005829,GO:0005856,GO:0005886,GO:0030866,GO:0031032	actin binding|structural molecule activity|protein binding|cytosol|cytoskeleton|plasma membrane|cortical actin cytoskeleton organization|actomyosin structure organization
EPC2	2	148644514	148645415	902	*	2-148644513-148645415-[148645028-148645129]	135165	Promoter (<=1kb)	148644751	148787569	142819	1	NM_015630.4	0	26122	enhancer of polycomb homolog 2	GO:0004402,GO:0006281,GO:0006357,GO:0016573,GO:0032777	histone acetyltransferase activity|DNA repair|regulation of transcription by RNA polymerase II|histone acetylation|Piccolo NuA4 histone acetyltransferase complex
EPHA6	3	97143665	97144442	778	*	3-97143664-97144442-[97144076-97144084]	99110	Intron (XR_924126.2/EPHA6, intron 3 of 6)	97244267	97761532	517266	1	XM_017006218.1	-99825	285220	EPH receptor A6	GO:0003674,GO:0004714,GO:0005005,GO:0005524,GO:0005654,GO:0005886,GO:0005887,GO:0007169,GO:0007275,GO:0007411,GO:0008150,GO:0018108,GO:0033674,GO:0043005,GO:0043235,GO:0048013	molecular_function|transmembrane receptor protein tyrosine kinase activity|transmembrane-ephrin receptor activity|ATP binding|nucleoplasm|plasma membrane|integral component of plasma membrane|transmembrane receptor protein tyrosine kinase signaling pathway|multicellular organism development|axon guidance|biological_process|peptidyl-tyrosine phosphorylation|positive regulation of kinase activity|n…	hsa04360	Axon guidance
EPHB2	1	22681909	22682891	983	*	1-22681908-22682891-[22682383-22682389]	113046	Distal Intergenic	22710770	22915330	204561	1	XM_006710442.4	-27879	2048	EPH receptor B2	GO:0001525,GO:0001540,GO:0001655,GO:0001933,GO:0004713,GO:0004714,GO:0005005,GO:0005102,GO:0005515,GO:0005524,GO:0005576,GO:0005654,GO:0005829,GO:0005886,GO:0005887,GO:0007169,GO:0007275,GO:0007399,GO:0007411,GO:0007413,GO:0007611,GO:0007612,GO:0008046,GO:0010628,GO:0016310,GO:0018108,GO:0021631,GO:0021952,GO:0022038,GO:0030193,GO:0030424,GO:0030425,GO:0031290,GO:0031915,GO:0033674,GO:0042472,GO:…	angiogenesis|amyloid-beta binding|urogenital system development|negative regulation of protein phosphorylation|protein tyrosine kinase activity|transmembrane receptor protein tyrosine kinase activity|transmembrane-ephrin receptor activity|signaling receptor binding|protein binding|ATP binding|extracellular region|nucleoplasm|cytosol|plasma membrane|integral component of plasma membrane|transmembr…	hsa04360	Axon guidance
EPN1	19	55694327	55695066	740	*	19-55694326-55695066-[55694557-55694705]	128530	Exon (NM_001130072.2/EPN1, exon 10 of 11)	55676629	55709533	32905	1	NM_001130071.2	17698	29924	epsin 1	GO:0005515,GO:0005543,GO:0005634,GO:0005768,GO:0005829,GO:0005886,GO:0005905,GO:0006897,GO:0030125,GO:0030276,GO:0042059,GO:0043231,GO:0061024,GO:1903671	protein binding|phospholipid binding|nucleus|endosome|cytosol|plasma membrane|clathrin-coated pit|endocytosis|clathrin vesicle coat|clathrin binding|negative regulation of epidermal growth factor receptor signaling pathway|intracellular membrane-bounded organelle|membrane organization|negative regulation of sprouting angiogenesis	hsa04144	Endocytosis
EPS15L1	19	16457808	16458437	630	*	19-16457807-16458437-[16457854-16458044]	140273	Intron (XM_017027089.2/EPS15L1, intron 1 of 24)	16355247	16471970	116724	2	NM_001258374.3	13533	58513	epidermal growth factor receptor pathway substrate 15 like 1	GO:0005509,GO:0005515,GO:0005634,GO:0005737,GO:0005829,GO:0005886,GO:0006897,GO:0016020,GO:0016197,GO:0030132,GO:0042059,GO:0045296,GO:0061024	calcium ion binding|protein binding|nucleus|cytoplasm|cytosol|plasma membrane|endocytosis|membrane|endosomal transport|clathrin coat of coated pit|negative regulation of epidermal growth factor receptor signaling pathway|cadherin binding|membrane organization	hsa04144	Endocytosis
EPS8L2	11	706474	707073	600	*	11-706473-707073-[706887-706995]	104509	Promoter (<=1kb)	706545	727727	21183	1	XM_017018131.1	0	64787	EPS8 like 2	GO:0003779,GO:0005085,GO:0005515,GO:0005829,GO:0005886,GO:0007266,GO:0007605,GO:0031982,GO:0032421,GO:0032426,GO:0032587,GO:0032991,GO:0035023,GO:0045296,GO:0050790,GO:0070062,GO:1900029	actin binding|guanyl-nucleotide exchange factor activity|protein binding|cytosol|plasma membrane|Rho protein signal transduction|sensory perception of sound|vesicle|stereocilium bundle|stereocilium tip|ruffle membrane|protein-containing complex|regulation of Rho protein signal transduction|cadherin binding|regulation of catalytic activity|extracellular exosome|positive regulation of ruffle assemb…
ERCC1	19	45422997	45424989	1993	*	19-45422996-45424989-[45424290-45424313]	268052	Promoter (<=1kb)	45407334	45423528	16195	2	NM_001369416.1	0	2067	ERCC excision repair 1, endonuclease non-catalytic subunit	GO:0000014,GO:0000109,GO:0000110,GO:0000710,GO:0000720,GO:0000781,GO:0001094,GO:0003677,GO:0003684,GO:0003697,GO:0005515,GO:0005654,GO:0005737,GO:0006281,GO:0006283,GO:0006289,GO:0006293,GO:0006295,GO:0006296,GO:0006303,GO:0006310,GO:0006312,GO:0006949,GO:0006979,GO:0007283,GO:0007584,GO:0008022,GO:0008283,GO:0008584,GO:0009650,GO:0009744,GO:0010165,GO:0010259,GO:0019904,GO:0032205,GO:0033683,GO:…	single-stranded DNA endodeoxyribonuclease activity|nucleotide-excision repair complex|nucleotide-excision repair factor 1 complex|meiotic mismatch repair|pyrimidine dimer repair by nucleotide-excision repair|chromosome, telomeric region|TFIID-class transcription factor complex binding|DNA binding|damaged DNA binding|single-stranded DNA binding|protein binding|nucleoplasm|cytoplasm|DNA repair|tran…	hsa01524,hsa03420,hsa03460	Platinum drug resistance|Nucleotide excision repair|Fanconi anemia pathway
ERCC2	19	45369710	45370583	874	*	19-45369709-45370583-[45369957-45370171]	105167	Promoter (<=1kb)	45349837	45370573	20737	2	NM_000400.4	0	2068	ERCC excision repair 2, TFIIH core complex helicase subunit	GO:0000439,GO:0000462,GO:0000717,GO:0001666,GO:0001701,GO:0003678,GO:0003684,GO:0005515,GO:0005524,GO:0005634,GO:0005654,GO:0005669,GO:0005675,GO:0005737,GO:0005819,GO:0005829,GO:0006283,GO:0006289,GO:0006293,GO:0006294,GO:0006295,GO:0006296,GO:0006361,GO:0006362,GO:0006363,GO:0006366,GO:0006367,GO:0006368,GO:0006370,GO:0006915,GO:0006979,GO:0007059,GO:0007568,GO:0008022,GO:0008283,GO:0009411,GO:…	transcription factor TFIIH core complex|maturation of SSU-rRNA from tricistronic rRNA transcript (SSU-rRNA, 5.8S rRNA, LSU-rRNA)|nucleotide-excision repair, DNA duplex unwinding|response to hypoxia|in utero embryonic development|DNA helicase activity|damaged DNA binding|protein binding|ATP binding|nucleus|nucleoplasm|transcription factor TFIID complex|transcription factor TFIIH holo complex|cytop…	hsa03022,hsa03420	Basal transcription factors|Nucleotide excision repair
ERCC5	13	102845798	102846547	750	*	13-102845797-102846547-[102845987-102846105]	95250	Promoter (<=1kb)	102846032	102875995	29964	1	NM_000123.4	0	2073	ERCC excision repair 5, endonuclease	GO:0000109,GO:0000405,GO:0000993,GO:0003690,GO:0003697,GO:0004520,GO:0005515,GO:0005634,GO:0005654,GO:0005662,GO:0006283,GO:0006289,GO:0006293,GO:0006294,GO:0006295,GO:0006296,GO:0009411,GO:0009650,GO:0010225,GO:0033683,GO:0042803,GO:0043066,GO:0044877,GO:0046872,GO:0047485	nucleotide-excision repair complex|bubble DNA binding|RNA polymerase II complex binding|double-stranded DNA binding|single-stranded DNA binding|endodeoxyribonuclease activity|protein binding|nucleus|nucleoplasm|DNA replication factor A complex|transcription-coupled nucleotide-excision repair|nucleotide-excision repair|nucleotide-excision repair, preincision complex stabilization|nucleotide-excisi…	hsa03420	Nucleotide excision repair
ERP44	9	100098978	100099689	712	*	9-100098977-100099689-[100099313-100099476]	119653	Promoter (<=1kb)	99979185	100099000	119816	2	NM_015051.3	0	23071	endoplasmic reticulum protein 44	GO:0003756,GO:0005515,GO:0005576,GO:0005788,GO:0005789,GO:0005793,GO:0006457,GO:0006986,GO:0009100,GO:0009986,GO:0018215,GO:0034976,GO:0035580,GO:0043312,GO:0045454,GO:0070062	protein disulfide isomerase activity|protein binding|extracellular region|endoplasmic reticulum lumen|endoplasmic reticulum membrane|endoplasmic reticulum-Golgi intermediate compartment|protein folding|response to unfolded protein|glycoprotein metabolic process|cell surface|protein phosphopantetheinylation|response to endoplasmic reticulum stress|specific granule lumen|neutrophil degranulation|ce…
ERVFC1	X	98084226	98085137	912	*	X-98084225-98085137-[98084458-98084592]	98991	Distal Intergenic	97841749	97849381	7633	1	XM_011531085.2	242477	105373297		GO:0000768,GO:0003674,GO:0005575,GO:0005886,GO:0016021	syncytium formation by plasma membrane fusion|molecular_function|cellular_component|plasma membrane|integral component of membrane
ESCO1	18	21598862	21599672	811	*	18-21598861-21599672-[21599281-21599316]	100516	Promoter (<=1kb)	21529281	21600654	71374	2	XM_011525798.1	982	114799	establishment of sister chromatid cohesion N-acetyltransferase 1	GO:0000785,GO:0005654,GO:0005694,GO:0006275,GO:0007062,GO:0008080,GO:0008270,GO:0016407,GO:0018215,GO:0018394,GO:0034421,GO:0061733	chromatin|nucleoplasm|chromosome|regulation of DNA replication|sister chromatid cohesion|N-acetyltransferase activity|zinc ion binding|acetyltransferase activity|protein phosphopantetheinylation|peptidyl-lysine acetylation|post-translational protein acetylation|peptide-lysine-N-acetyltransferase activity
ESRP1	8	94677407	94678326	920	*	8-94677406-94678326-[94677532-94677759]	113891	Exon (XM_005250991.3/ESRP1, exon 13 of 15)	94641174	94707466	66293	1	NM_017697.4	36233	54845	epithelial splicing regulatory protein 1	GO:0003723,GO:0003729,GO:0005515,GO:0005634,GO:0005654,GO:0006397,GO:0008380,GO:0008543,GO:0016604,GO:0042669,GO:0043484,GO:1990904	RNA binding|mRNA binding|protein binding|nucleus|nucleoplasm|mRNA processing|RNA splicing|fibroblast growth factor receptor signaling pathway|nuclear body|regulation of inner ear auditory receptor cell fate specification|regulation of RNA splicing|ribonucleoprotein complex
ESS2	22	19146424	19146997	574	*	22-19146423-19146997-[19146633-19146955]	106651	Promoter (1-2kb)	19138324	19144726	6403	2	XM_011530403.1	-1698	8220	ess-2 splicing factor homolog	GO:0000398,GO:0003674,GO:0005515,GO:0005634,GO:0007399,GO:0071013	mRNA splicing, via spliceosome|molecular_function|protein binding|nucleus|nervous system development|catalytic step 2 spliceosome
ESYT2	7	158802544	158803071	528	*	7-158802543-158803071-[158802550-158802958]	113495	Intron (XM_024446847.1/ESYT2, intron 1 of 22)	158730997	158791344	60348	2	XM_024446848.1	-11200	57488	extended synaptotagmin 2	GO:0005509,GO:0005515,GO:0005544,GO:0005789,GO:0005887,GO:0006687,GO:0006869,GO:0006897,GO:0008429,GO:0016020,GO:0031210,GO:0031227,GO:0031234,GO:0035091,GO:0042802,GO:0044232,GO:0045296,GO:0061817,GO:0140268	calcium ion binding|protein binding|calcium-dependent phospholipid binding|endoplasmic reticulum membrane|integral component of plasma membrane|glycosphingolipid metabolic process|lipid transport|endocytosis|phosphatidylethanolamine binding|membrane|phosphatidylcholine binding|intrinsic component of endoplasmic reticulum membrane|extrinsic component of cytoplasmic side of plasma membrane|phosphat…
EVA1A-AS	2	75518021	75518866	846	*	2-75518020-75518866-[75518338-75518347]	96586	5' UTR	75524068	75542706	18639	1	NR_110281.1	-5202	NA	NA	NA	NA	NA	NA	NA
EVI5	1	92737733	92738752	1020	*	1-92737732-92738752-[92738551-92738557]	99148	Intron (NM_001350197.2/EVI5, intron 1 of 19)	92513568	92745704	232137	2	XM_017002275.1	6952	7813	ecotropic viral integration site 5	GO:0005096,GO:0005515,GO:0005634,GO:0005815,GO:0005819,GO:0005829,GO:0006886,GO:0007049,GO:0031267,GO:0042147,GO:0043547,GO:0051301,GO:0090630,GO:1902017	GTPase activator activity|protein binding|nucleus|microtubule organizing center|spindle|cytosol|intracellular protein transport|cell cycle|small GTPase binding|retrograde transport, endosome to Golgi|positive regulation of GTPase activity|cell division|activation of GTPase activity|regulation of cilium assembly
EVL	14	100081565	100082115	551	*	14-100081564-100082115-[100081619-100081927]	95906	Intron (NM_001330221.2/EVL, intron 1 of 13)	100067752	100144236	76485	1	XR_002957557.1	13813	51466	Enah/Vasp-like	GO:0003779,GO:0005515,GO:0005522,GO:0005737,GO:0005829,GO:0005856,GO:0005925,GO:0007015,GO:0007166,GO:0007399,GO:0007411,GO:0008154,GO:0009887,GO:0010633,GO:0016020,GO:0017124,GO:0030027,GO:0030838,GO:0045010,GO:0051289,GO:0051496,GO:1900028	actin binding|protein binding|profilin binding|cytoplasm|cytosol|cytoskeleton|focal adhesion|actin filament organization|cell surface receptor signaling pathway|nervous system development|axon guidance|actin polymerization or depolymerization|animal organ morphogenesis|negative regulation of epithelial cell migration|membrane|SH3 domain binding|lamellipodium|positive regulation of actin filament …	hsa04015	Rap1 signaling pathway
EWSAT1	15	69089668	69090601	934	*	15-69089667-69090601-[69090007-69090016]	95086	Intron (NR_026949.1/EWSAT1, intron 1 of 3)	69080850	69095824	14975	1	NR_026949.1	8818	NA	NA	NA	NA	NA	NA	NA
EXOC3-AS1	5	398427	399221	795	*	5-398426-399221-[398829-399011]	103324	Intron (NR_165159.2/PDCD6-AHRR, intron 6 of 13)	441835	443160	1326	2	NR_126522.1	43939	NA	NA	NA	NA	NA	NA	NA
EXOC3L4	14	103105359	103106133	775	*	14-103105358-103106133-[103105768-103105924]	101310	Intron (XM_011537332.2/EXOC3L4, intron 7 of 11)	103100524	103110562	10039	1	XM_011537334.1	4835	91828	exocyst complex component 3 like 4	GO:0000145,GO:0000149,GO:0006887,GO:0051601	exocyst|SNARE binding|exocytosis|exocyst localization
EZH2	7	148908081	148908857	777	*	7-148908080-148908857-[148908653-148908831]	97085	Distal Intergenic	148807378	148884344	76967	2	XM_017011820.2	-23737	2146	enhancer of zeste 2 polycomb repressive complex 2 subunit	GO:0000122,GO:0000781,GO:0000785,GO:0000978,GO:0000979,GO:0001226,GO:0003682,GO:0003714,GO:0005515,GO:0005634,GO:0005654,GO:0005677,GO:0005737,GO:0006306,GO:0006325,GO:0006348,GO:0006355,GO:0008284,GO:0010718,GO:0014013,GO:0014834,GO:0014898,GO:0016279,GO:0016571,GO:0018024,GO:0021695,GO:0021766,GO:0030183,GO:0031490,GO:0032355,GO:0034244,GO:0035098,GO:0035984,GO:0036333,GO:0042054,GO:0042752,GO:…	negative regulation of transcription by RNA polymerase II|chromosome, telomeric region|chromatin|RNA polymerase II cis-regulatory region sequence-specific DNA binding|RNA polymerase II core promoter sequence-specific DNA binding|RNA polymerase II transcription corepressor binding|chromatin binding|transcription corepressor activity|protein binding|nucleus|nucleoplasm|chromatin silencing complex|c…	hsa00310,hsa05206	Lysine degradation|MicroRNAs in cancer	chromosome_remodelling_factor
FAAP20	1	2194748	2195332	585	*	1-2194747-2195332-[2194826-2195066]	128778	Promoter (<=1kb)	2184457	2194780	10324	2	XM_017000554.2	0	199990	FA core complex associated protein 20	GO:0005515,GO:0005654,GO:0005694,GO:0006974,GO:0016604,GO:0019985,GO:0030054,GO:0031593,GO:0036297,GO:0043130,GO:0043240,GO:0046872,GO:0070530,GO:0140036	protein binding|nucleoplasm|chromosome|cellular response to DNA damage stimulus|nuclear body|translesion synthesis|cell junction|polyubiquitin modification-dependent protein binding|interstrand cross-link repair|ubiquitin binding|Fanconi anaemia nuclear complex|metal ion binding|K63-linked polyubiquitin modification-dependent protein binding|ubiquitin-dependent protein binding
FABP6	5	160226103	160227117	1015	*	5-160226102-160227117-[160226558-160226644]	105022	Promoter (2-3kb)	160229506	160238716	9211	1	NM_001445.3	-2389	2172	fatty acid binding protein 6	GO:0005737,GO:0005829,GO:0006629,GO:0006869,GO:0008285,GO:0008289,GO:0016020,GO:0019433	cytoplasm|cytosol|lipid metabolic process|lipid transport|negative regulation of cell population proliferation|lipid binding|membrane|triglyceride catabolic process	hsa03320	PPAR signaling pathway
FAF2	5	176448225	176448749	525	*	5-176448224-176448749-[176448380-176448643]	95005	Promoter (<=1kb)	176448328	176507637	59310	1	XM_011534475.3	0	23197	Fas associated factor family member 2	GO:0005515,GO:0005576,GO:0005783,GO:0005811,GO:0006986,GO:0030433,GO:0030970,GO:0031625,GO:0034098,GO:0034389,GO:0035473,GO:0035578,GO:0043086,GO:0043130,GO:0043312,GO:0055102	protein binding|extracellular region|endoplasmic reticulum|lipid droplet|response to unfolded protein|ubiquitin-dependent ERAD pathway|retrograde protein transport, ER to cytosol|ubiquitin protein ligase binding|VCP-NPL4-UFD1 AAA ATPase complex|lipid droplet organization|lipase binding|azurophil granule lumen|negative regulation of catalytic activity|ubiquitin binding|neutrophil degranulation|lip…
FAM111A	11	59142559	59143130	572	*	11-59142558-59143130-[59142710-59143024]	95294	Promoter (<=1kb)	59142856	59155039	12184	1	NM_001142519.3	0	63901	FAM111 trypsin like peptidase A	GO:0000785,GO:0001650,GO:0003697,GO:0005515,GO:0005634,GO:0005654,GO:0005737,GO:0006260,GO:0006508,GO:0006974,GO:0008233,GO:0016032,GO:0016540,GO:0031297,GO:0045071,GO:0106300	chromatin|fibrillar center|single-stranded DNA binding|protein binding|nucleus|nucleoplasm|cytoplasm|DNA replication|proteolysis|cellular response to DNA damage stimulus|peptidase activity|viral process|protein autoprocessing|replication fork processing|negative regulation of viral genome replication|protein-DNA covalent cross-linking repair
FAM133A	X	93848288	93849165	878	*	X-93848287-93849165-[93848725-93848731]	105962	Distal Intergenic	93695987	93712265	16279	1	XM_011530931.2	152301	286499	family with sequence similarity 133 member A	GO:0005515	protein binding
FAM166C	2	26573888	26574951	1064	*	2-26573887-26574951-[26574318-26574325]	118936	Promoter (1-2kb)	26572182	26581166	8985	1	XM_011532811.2	1706	339778	family with sequence similarity 166 member C	GO:0005634	nucleus
FAM171B	2	186668563	186669565	1003	*	2-186668562-186669565-[186668972-186668977]	122296	Exon (NM_001145000.3/ITGAV, exon 23 of 28)	186694060	186765959	71900	1	NM_177454.4	-24495	165215	family with sequence similarity 171 member B	GO:0016021	integral component of membrane
FAM171B	2	186762832	186763525	694	*	2-186762831-186763525-[186763139-186763148]	101437	3' UTR	186694060	186765959	71900	1	NM_177454.4	68772	165215	family with sequence similarity 171 member B	GO:0016021	integral component of membrane
FAM178B	2	96928964	96930018	1055	*	2-96928963-96930018-[96929691-96929700]	131885	5' UTR	96875882	96924260	48379	2	XM_024452950.1	-4704	51252	family with sequence similarity 178 member B
FAM180B	11	47587322	47588114	793	*	11-47587321-47588114-[47587724-47587905]	109250	Promoter (<=1kb)	47586678	47589194	2517	1	NM_001164379.3	644	399888	family with sequence similarity 180 member B	GO:0005515,GO:0005576	protein binding|extracellular region
FAM20B	1	179025814	179026660	847	*	1-179025813-179026660-[179026446-179026633]	146271	Promoter (<=1kb)	179025894	179076567	50674	1	NM_014864.4	0	9917	FAM20B glycosaminoglycan xylosylkinase	GO:0000139,GO:0005515,GO:0005524,GO:0005654,GO:0005794,GO:0006468,GO:0016021,GO:0016301,GO:0016773,GO:0030166,GO:0046872	Golgi membrane|protein binding|ATP binding|nucleoplasm|Golgi apparatus|protein phosphorylation|integral component of membrane|kinase activity|phosphotransferase activity, alcohol group as acceptor|proteoglycan biosynthetic process|metal ion binding
FAM214B	9	35115805	35116970	1166	*	9-35115804-35116970-[35116454-35116550]	245195	Promoter (<=1kb)	35104117	35115862	11746	2	NM_025182.4	0	80256	family with sequence similarity 214 member B	GO:0005515,GO:0005634	protein binding|nucleus
FAM240C	2	241895674	241896148	475	*	2-241895673-241896148-[241895742-241895860]	106215	Promoter (2-3kb)	241893988	241899140	5153	2	NM_001382370.1	2992	285095	family with sequence similarity 240 member C
FAR2	12	29197160	29197858	699	*	12-29197159-29197858-[29197321-29197330]	103199	Intron (XM_017019624.2/FAR2, intron 1 of 11)	29208172	29335617	127446	1	XM_011520748.3	-10314	55711	fatty acyl-CoA reductase 2	GO:0005777,GO:0005779,GO:0005782,GO:0006629,GO:0010025,GO:0016491,GO:0035336,GO:0043231,GO:0055114,GO:0080019,GO:0102965	peroxisome|integral component of peroxisomal membrane|peroxisomal matrix|lipid metabolic process|wax biosynthetic process|oxidoreductase activity|long-chain fatty-acyl-CoA metabolic process|intracellular membrane-bounded organelle|oxidation-reduction process|fatty-acyl-CoA reductase (alcohol-forming) activity|alcohol-forming fatty acyl-CoA reductase activity	hsa04146	Peroxisome
FARSBP1	10	80899117	80900735	1619	*	10-80899116-80900735-[80900394-80900401]	153163	Distal Intergenic	80776044	80778077	2034	2	FARSBP1	-121040	NA	NA	NA	NA	NA	NA	NA
FARSBP1	10	81257701	81258333	633	*	10-81257700-81258333-[81257701-81257884]	96404	Distal Intergenic	80776044	80778077	2034	2	FARSBP1	-479624	NA	NA	NA	NA	NA	NA	NA
FASLG	1	172631993	172632733	741	*	1-172631992-172632733-[172632271-172632622]	95382	Distal Intergenic	172659103	172666876	7774	1	NM_000639.3	-26370	356	Fas ligand	GO:0000122,GO:0005102,GO:0005123,GO:0005125,GO:0005164,GO:0005515,GO:0005576,GO:0005615,GO:0005634,GO:0005886,GO:0005887,GO:0005901,GO:0006915,GO:0006919,GO:0006925,GO:0007165,GO:0007267,GO:0008284,GO:0008625,GO:0009897,GO:0016525,GO:0019221,GO:0030644,GO:0032496,GO:0043065,GO:0043123,GO:0043202,GO:0043525,GO:0045742,GO:0046666,GO:0048388,GO:0048471,GO:0060205,GO:0070062,GO:0070231,GO:0070266,GO:…	negative regulation of transcription by RNA polymerase II|signaling receptor binding|death receptor binding|cytokine activity|tumor necrosis factor receptor binding|protein binding|extracellular region|extracellular space|nucleus|plasma membrane|integral component of plasma membrane|caveola|apoptotic process|activation of cysteine-type endopeptidase activity involved in apoptotic process|inflamma…	hsa01524,hsa04010,hsa04014,hsa04060,hsa04068,hsa04151,hsa04210,hsa04217,hsa04650,hsa04722,hsa04932,hsa04940,hsa05022,hsa05130,hsa05142,hsa05143,hsa05160,hsa05161,hsa05162,hsa05163,hsa05164,hsa05165,hsa05168,hsa05170,hsa05200,hsa05205,hsa05320,hsa05330,hsa05332	Platinum drug resistance|MAPK signaling pathway|Ras signaling pathway|Cytokine-cytokine receptor interaction|FoxO signaling pathway|PI3K-Akt signaling pathway|Apoptosis|Necroptosis|Natural killer cell mediated cytotoxicity|Neurotrophin signaling pathway|Non-alcoholic fatty liver disease|Type I diabetes mellitus|Pathways of neurodegeneration - multiple diseases|Pathogenic Escherichia coli infectio…
FASLG	1	172668174	172668885	712	*	1-172668173-172668885-[172668594-172668749]	100970	Distal Intergenic	172659103	172666876	7774	1	NM_001302746.2	9071	356	Fas ligand	GO:0000122,GO:0005102,GO:0005123,GO:0005125,GO:0005164,GO:0005515,GO:0005576,GO:0005615,GO:0005634,GO:0005886,GO:0005887,GO:0005901,GO:0006915,GO:0006919,GO:0006925,GO:0007165,GO:0007267,GO:0008284,GO:0008625,GO:0009897,GO:0016525,GO:0019221,GO:0030644,GO:0032496,GO:0043065,GO:0043123,GO:0043202,GO:0043525,GO:0045742,GO:0046666,GO:0048388,GO:0048471,GO:0060205,GO:0070062,GO:0070231,GO:0070266,GO:…	negative regulation of transcription by RNA polymerase II|signaling receptor binding|death receptor binding|cytokine activity|tumor necrosis factor receptor binding|protein binding|extracellular region|extracellular space|nucleus|plasma membrane|integral component of plasma membrane|caveola|apoptotic process|activation of cysteine-type endopeptidase activity involved in apoptotic process|inflamma…	hsa01524,hsa04010,hsa04014,hsa04060,hsa04068,hsa04151,hsa04210,hsa04217,hsa04650,hsa04722,hsa04932,hsa04940,hsa05022,hsa05130,hsa05142,hsa05143,hsa05160,hsa05161,hsa05162,hsa05163,hsa05164,hsa05165,hsa05168,hsa05170,hsa05200,hsa05205,hsa05320,hsa05330,hsa05332	Platinum drug resistance|MAPK signaling pathway|Ras signaling pathway|Cytokine-cytokine receptor interaction|FoxO signaling pathway|PI3K-Akt signaling pathway|Apoptosis|Necroptosis|Natural killer cell mediated cytotoxicity|Neurotrophin signaling pathway|Non-alcoholic fatty liver disease|Type I diabetes mellitus|Pathways of neurodegeneration - multiple diseases|Pathogenic Escherichia coli infectio…
FBXL15	10	102421100	102422036	937	*	10-102421099-102422036-[102421636-102421778]	141994	Promoter (<=1kb)	102420836	102423136	2301	1	NM_024326.4	264	79176	F-box and leucine rich repeat protein 15	GO:0000086,GO:0000209,GO:0005515,GO:0005737,GO:0005829,GO:0009953,GO:0016567,GO:0019005,GO:0030282,GO:0030513,GO:0031146,GO:0043687	G2/M transition of mitotic cell cycle|protein polyubiquitination|protein binding|cytoplasm|cytosol|dorsal/ventral pattern formation|protein ubiquitination|SCF ubiquitin ligase complex|bone mineralization|positive regulation of BMP signaling pathway|SCF-dependent proteasomal ubiquitin-dependent protein catabolic process|post-translational protein modification
FBXL18	7	5513048	5514178	1131	*	7-5513047-5514178-[5513919-5514050]	177057	Promoter (<=1kb)	5454425	5513809	59385	2	NM_001363441.2	0	80028	F-box and leucine rich repeat protein 18	GO:0000209,GO:0005829,GO:0019005,GO:0031146,GO:0043687	protein polyubiquitination|cytosol|SCF ubiquitin ligase complex|SCF-dependent proteasomal ubiquitin-dependent protein catabolic process|post-translational protein modification
FBXL3	13	77040404	77041328	925	*	13-77040403-77041328-[77040903-77040912]	107731	Distal Intergenic	77005260	77027164	21905	2	XM_005266337.3	-13240	26224	F-box and leucine rich repeat protein 3	GO:0000086,GO:0000151,GO:0000209,GO:0004842,GO:0005515,GO:0005634,GO:0005829,GO:0016567,GO:0016604,GO:0019005,GO:0031146,GO:0031648,GO:0042752,GO:0043153,GO:0043687,GO:0048511,GO:0051726	G2/M transition of mitotic cell cycle|ubiquitin ligase complex|protein polyubiquitination|ubiquitin-protein transferase activity|protein binding|nucleus|cytosol|protein ubiquitination|nuclear body|SCF ubiquitin ligase complex|SCF-dependent proteasomal ubiquitin-dependent protein catabolic process|protein destabilization|regulation of circadian rhythm|entrainment of circadian clock by photoperiod|…	hsa04710	Circadian rhythm
FBXO15	18	74147745	74148405	661	*	18-74147744-74148405-[74147997-74148107]	175596	Promoter (<=1kb)	74073343	74147834	74492	2	XM_011525856.1	0	201456	F-box protein 15	GO:0000209,GO:0005515,GO:0005829,GO:0043687	protein polyubiquitination|protein binding|cytosol|post-translational protein modification
FBXO21	12	117217945	117218892	948	*	12-117217944-117218892-[117218570-117218571]	100179	Exon (NM_001204213.2/NOS1, exon 27 of 28)	117143774	117190471	46698	2	XM_017019038.2	-27474	23014	F-box protein 21	GO:0000151,GO:0000209,GO:0003677,GO:0004842,GO:0005829,GO:0006511,GO:0043687	ubiquitin ligase complex|protein polyubiquitination|DNA binding|ubiquitin-protein transferase activity|cytosol|ubiquitin-dependent protein catabolic process|post-translational protein modification
FBXO32	8	123558800	123559562	763	*	8-123558799-123559562-[123559411-123559418]	96602	Distal Intergenic	123497889	123541206	43318	2	NM_058229.4	-17594	114907	F-box protein 32	GO:0000209,GO:0005515,GO:0005654,GO:0005737,GO:0005829,GO:0014894,GO:0016567,GO:0019005,GO:0030018,GO:0043687,GO:0071549	protein polyubiquitination|protein binding|nucleoplasm|cytoplasm|cytosol|response to denervation involved in regulation of muscle adaptation|protein ubiquitination|SCF ubiquitin ligase complex|Z disc|post-translational protein modification|cellular response to dexamethasone stimulus	hsa04068	FoxO signaling pathway
FBXO32	8	123526842	123528343	1502	*	8-123526841-123528343-[123527153-123527265]	139180	Intron (NM_148177.3/FBXO32, intron 1 of 5)	123497889	123532143	34255	2	NM_148177.3	3800	114907	F-box protein 32	GO:0000209,GO:0005515,GO:0005654,GO:0005737,GO:0005829,GO:0014894,GO:0016567,GO:0019005,GO:0030018,GO:0043687,GO:0071549	protein polyubiquitination|protein binding|nucleoplasm|cytoplasm|cytosol|response to denervation involved in regulation of muscle adaptation|protein ubiquitination|SCF ubiquitin ligase complex|Z disc|post-translational protein modification|cellular response to dexamethasone stimulus	hsa04068	FoxO signaling pathway
FBXO45	3	196568511	196569428	918	*	3-196568510-196569428-[196568512-196568794]	144269	Promoter (<=1kb)	196568660	196589059	20400	1	NM_001105573.2	0	200933	F-box protein 45	GO:0001764,GO:0005515,GO:0006511,GO:0006974,GO:0014069,GO:0016567,GO:0019005,GO:0021799,GO:0021800,GO:0021957,GO:0021960,GO:0042734,GO:0042995,GO:0043161,GO:0045202,GO:0045211,GO:0060386,GO:0098978,GO:0099523,GO:0099524	neuron migration|protein binding|ubiquitin-dependent protein catabolic process|cellular response to DNA damage stimulus|postsynaptic density|protein ubiquitination|SCF ubiquitin ligase complex|cerebral cortex radially oriented cell migration|cerebral cortex tangential migration|corticospinal tract morphogenesis|anterior commissure morphogenesis|presynaptic membrane|cell projection|proteasome-medi…
FBXW11	5	172006262	172006983	722	*	5-172006261-172006983-[172006663-172006793]	117898	Promoter (<=1kb)	171861549	172006638	145090	2	NM_001378974.1	0	23291	F-box and WD repeat domain containing 11	GO:0000086,GO:0000132,GO:0000151,GO:0000209,GO:0000776,GO:0002223,GO:0004842,GO:0005515,GO:0005634,GO:0005635,GO:0005813,GO:0005829,GO:0005875,GO:0005881,GO:0006470,GO:0007097,GO:0007281,GO:0008090,GO:0016032,GO:0016055,GO:0016567,GO:0019005,GO:0031023,GO:0031146,GO:0031648,GO:0038061,GO:0038095,GO:0042753,GO:0043005,GO:0043025,GO:0043161,GO:0043687,GO:0045862,GO:0045892,GO:0045893,GO:0046983,GO:…	G2/M transition of mitotic cell cycle|establishment of mitotic spindle orientation|ubiquitin ligase complex|protein polyubiquitination|kinetochore|stimulatory C-type lectin receptor signaling pathway|ubiquitin-protein transferase activity|protein binding|nucleus|nuclear envelope|centrosome|cytosol|microtubule associated complex|cytoplasmic microtubule|protein dephosphorylation|nuclear migration|g…	hsa04114,hsa04120,hsa04218,hsa04310,hsa04340,hsa04390,hsa04710,hsa05131,hsa05170	Oocyte meiosis|Ubiquitin mediated proteolysis|Cellular senescence|Wnt signaling pathway|Hedgehog signaling pathway|Hippo signaling pathway|Circadian rhythm|Shigellosis|Human immunodeficiency virus 1 infection
FCHSD2	11	73141505	73144038	2534	*	11-73141504-73144038-[73143244-73143362]	228835	Promoter (<=1kb)	72836745	73142318	305574	2	NM_014824.3	0	9873	FCH and double SH3 domains 2	GO:0005515,GO:0005547,GO:0005886,GO:0005905,GO:0007274,GO:0015031,GO:0030833,GO:0030838,GO:0031594,GO:0043325,GO:0055037,GO:0072583,GO:0120043,GO:2000601	protein binding|phosphatidylinositol-3,4,5-trisphosphate binding|plasma membrane|clathrin-coated pit|neuromuscular synaptic transmission|protein transport|regulation of actin filament polymerization|positive regulation of actin filament polymerization|neuromuscular junction|phosphatidylinositol-3,4-bisphosphate binding|recycling endosome|clathrin-dependent endocytosis|stereocilium shaft|positive …
FER	5	108748368	108749694	1327	*	5-108748367-108749694-[108749445-108749534]	201486	Promoter (<=1kb)	108748901	109196841	447941	1	XM_011543270.3	0	2241	FER tyrosine kinase	GO:0000226,GO:0000785,GO:0001932,GO:0004713,GO:0004715,GO:0005102,GO:0005154,GO:0005515,GO:0005524,GO:0005634,GO:0005737,GO:0005829,GO:0005938,GO:0006468,GO:0006935,GO:0007155,GO:0007169,GO:0007260,GO:0008157,GO:0008283,GO:0008284,GO:0008289,GO:0010591,GO:0010762,GO:0015629,GO:0015630,GO:0018108,GO:0019221,GO:0030027,GO:0030054,GO:0030154,GO:0030335,GO:0030838,GO:0031234,GO:0031532,GO:0032496,GO:…	microtubule cytoskeleton organization|chromatin|regulation of protein phosphorylation|protein tyrosine kinase activity|non-membrane spanning protein tyrosine kinase activity|signaling receptor binding|epidermal growth factor receptor binding|protein binding|ATP binding|nucleus|cytoplasm|cytosol|cell cortex|protein phosphorylation|chemotaxis|cell adhesion|transmembrane receptor protein tyrosine ki…	hsa04520	Adherens junction
FER1L6	8	123952161	123952821	661	*	8-123952160-123952821-[123952276-123952739]	134180	5' UTR	123943365	124120055	176691	1	XM_011517233.3	8796	654463	fer-1 like family member 6	GO:0007009,GO:0009617,GO:0016021,GO:0046872	plasma membrane organization|response to bacterium|integral component of membrane|metal ion binding
FER1L6	8	123925771	123927035	1265	*	8-123925770-123927035-[123926358-123926461]	148742	Intron (NM_001039112.2/FER1L6, intron 1 of 40)	123914565	124120055	205491	1	XM_011517231.2	11206	654463	fer-1 like family member 6	GO:0007009,GO:0009617,GO:0016021,GO:0046872	plasma membrane organization|response to bacterium|integral component of membrane|metal ion binding
FERMT3	11	64206794	64207626	833	*	11-64206793-64207626-[64207002-64207413]	124952	Promoter (<=1kb)	64206721	64223891	17171	1	NM_178443.3	73	83706	FERM domain containing kindlin 3	GO:0002102,GO:0002576,GO:0005178,GO:0005576,GO:0007159,GO:0007160,GO:0007229,GO:0016020,GO:0030055,GO:0030335,GO:0031093,GO:0033622,GO:0033632,GO:0034446,GO:0042995,GO:0070062,GO:0070527	podosome|platelet degranulation|integrin binding|extracellular region|leukocyte cell-cell adhesion|cell-matrix adhesion|integrin-mediated signaling pathway|membrane|cell-substrate junction|positive regulation of cell migration|platelet alpha granule lumen|integrin activation|regulation of cell-cell adhesion mediated by integrin|substrate adhesion-dependent cell spreading|cell projection|extracell…	hsa04611	Platelet activation
FGF1	5	142547222	142548453	1232	*	5-142547221-142548453-[142547528-142547695]	106787	Distal Intergenic	142592178	142621334	29157	2	NM_001144892.3	72881	2246	fibroblast growth factor 1	GO:0000165,GO:0000187,GO:0001525,GO:0001759,GO:0001934,GO:0005104,GO:0005178,GO:0005515,GO:0005576,GO:0005615,GO:0005634,GO:0005654,GO:0005730,GO:0005737,GO:0005829,GO:0005938,GO:0007165,GO:0007275,GO:0008083,GO:0008201,GO:0008284,GO:0008543,GO:0009653,GO:0009887,GO:0010595,GO:0010628,GO:0030154,GO:0030324,GO:0030334,GO:0030335,GO:0030544,GO:0031012,GO:0032148,GO:0034605,GO:0042060,GO:0043406,GO:…	MAPK cascade|activation of MAPK activity|angiogenesis|organ induction|positive regulation of protein phosphorylation|fibroblast growth factor receptor binding|integrin binding|protein binding|extracellular region|extracellular space|nucleus|nucleoplasm|nucleolus|cytoplasm|cytosol|cell cortex|signal transduction|multicellular organism development|growth factor activity|heparin binding|positive reg…	hsa04010,hsa04014,hsa04015,hsa04020,hsa04151,hsa04390,hsa04810,hsa05200,hsa05218,hsa05224,hsa05226	MAPK signaling pathway|Ras signaling pathway|Rap1 signaling pathway|Calcium signaling pathway|PI3K-Akt signaling pathway|Hippo signaling pathway|Regulation of actin cytoskeleton|Pathways in cancer|Melanoma|Breast cancer|Gastric cancer
FGF10-AS1	5	44303745	44304777	1033	*	5-44303744-44304777-[44304279-44304434]	116164	3' UTR	44388732	44413989	25258	1	NR_108034.1	-83955	NA	NA	NA	NA	NA	NA	NA
FGF11	17	7436740	7437915	1176	*	17-7436739-7437915-[7437218-7437223]	119295	Promoter (<=1kb)	7438298	7444937	6640	1	NR_130156.2	-383	2256	fibroblast growth factor 11	GO:0005515,GO:0005576,GO:0005634,GO:0005737,GO:0007165,GO:0007267,GO:0007399,GO:0008083,GO:0017080,GO:1905150	protein binding|extracellular region|nucleus|cytoplasm|signal transduction|cell-cell signaling|nervous system development|growth factor activity|sodium channel regulator activity|regulation of voltage-gated sodium channel activity
FGF18	5	171418890	171419326	437	*	5-171418889-171419326-[171418891-171419310]	108836	Promoter (<=1kb)	171419647	171457626	37980	1	NM_003862.3	-321	8817	fibroblast growth factor 18	GO:0000165,GO:0001525,GO:0001934,GO:0001936,GO:0001957,GO:0001958,GO:0002063,GO:0005104,GO:0005105,GO:0005111,GO:0005576,GO:0005615,GO:0005730,GO:0005737,GO:0007165,GO:0007267,GO:0008083,GO:0008284,GO:0008543,GO:0009653,GO:0009887,GO:0010628,GO:0030154,GO:0030324,GO:0030334,GO:0030949,GO:0032332,GO:0043406,GO:0043536,GO:0045766,GO:0051897,GO:0070374,GO:1903670,GO:2000546	MAPK cascade|angiogenesis|positive regulation of protein phosphorylation|regulation of endothelial cell proliferation|intramembranous ossification|endochondral ossification|chondrocyte development|fibroblast growth factor receptor binding|type 1 fibroblast growth factor receptor binding|type 2 fibroblast growth factor receptor binding|extracellular region|extracellular space|nucleolus|cytoplasm|s…	hsa04010,hsa04014,hsa04015,hsa04020,hsa04151,hsa04810,hsa05200,hsa05218,hsa05224,hsa05226	MAPK signaling pathway|Ras signaling pathway|Rap1 signaling pathway|Calcium signaling pathway|PI3K-Akt signaling pathway|Regulation of actin cytoskeleton|Pathways in cancer|Melanoma|Breast cancer|Gastric cancer
FGF19	11	69696689	69697378	690	*	11-69696688-69697378-[69696926-69697258]	118091	Downstream (<1kb)	69698238	69704022	5785	2	NM_005117.3	6644	9965	fibroblast growth factor 19	GO:0000165,GO:0001934,GO:0005104,GO:0005515,GO:0005576,GO:0005615,GO:0005737,GO:0007399,GO:0008083,GO:0008284,GO:0008543,GO:0009887,GO:0010628,GO:0010629,GO:0030154,GO:0030334,GO:0046326,GO:0046330,GO:0051897,GO:0070374,GO:0070858	MAPK cascade|positive regulation of protein phosphorylation|fibroblast growth factor receptor binding|protein binding|extracellular region|extracellular space|cytoplasm|nervous system development|growth factor activity|positive regulation of cell population proliferation|fibroblast growth factor receptor signaling pathway|animal organ morphogenesis|positive regulation of gene expression|negative …	hsa04010,hsa04014,hsa04015,hsa04020,hsa04151,hsa04810,hsa05200,hsa05218,hsa05224,hsa05226	MAPK signaling pathway|Ras signaling pathway|Rap1 signaling pathway|Calcium signaling pathway|PI3K-Akt signaling pathway|Regulation of actin cytoskeleton|Pathways in cancer|Melanoma|Breast cancer|Gastric cancer
FGF8	10	101780710	101781218	509	*	10-101780709-101781218-[101780786-101780795]	96277	Promoter (<=1kb)	101770109	101780369	10261	2	NM_001206389.2	-341	2253	fibroblast growth factor 8	GO:0000165,GO:0001569,GO:0001656,GO:0001658,GO:0001759,GO:0001823,GO:0001839,GO:0001934,GO:0001947,GO:0001974,GO:0003007,GO:0003148,GO:0003198,GO:0005104,GO:0005105,GO:0005111,GO:0005576,GO:0005615,GO:0005737,GO:0006979,GO:0007369,GO:0008045,GO:0008078,GO:0008083,GO:0008284,GO:0008406,GO:0008543,GO:0009653,GO:0009887,GO:0009897,GO:0009953,GO:0010628,GO:0014070,GO:0021543,GO:0021544,GO:0021798,GO:…	MAPK cascade|branching involved in blood vessel morphogenesis|metanephros development|branching involved in ureteric bud morphogenesis|organ induction|mesonephros development|neural plate morphogenesis|positive regulation of protein phosphorylation|heart looping|blood vessel remodeling|heart morphogenesis|outflow tract septum morphogenesis|epithelial to mesenchymal transition involved in endocard…	hsa04010,hsa04014,hsa04015,hsa04020,hsa04151,hsa04810,hsa05200,hsa05218,hsa05224,hsa05226	MAPK signaling pathway|Ras signaling pathway|Rap1 signaling pathway|Calcium signaling pathway|PI3K-Akt signaling pathway|Regulation of actin cytoskeleton|Pathways in cancer|Melanoma|Breast cancer|Gastric cancer
FGFR1OP2	12	26938023	26939309	1287	*	12-26938022-26939309-[26938101-26938352]	164884	Promoter (<=1kb)	26938470	26960751	22282	1	NM_001171888.2	0	26127	FGFR1 oncogene partner 2	GO:0005515,GO:0005829,GO:0009611,GO:0042060,GO:0042802	protein binding|cytosol|response to wounding|wound healing|identical protein binding
FGGY	1	59455390	59456088	699	*	1-59455389-59456088-[59455488-59455862]	97384	Intron (XM_011541731.1/FGGY, intron 5 of 16)	59424582	59762730	338149	1	XM_024448227.1	30808	55277	FGGY carbohydrate kinase domain containing	GO:0005575,GO:0019150,GO:0019321,GO:0046835,GO:0070050	cellular_component|D-ribulokinase activity|pentose metabolic process|carbohydrate phosphorylation|neuron cellular homeostasis
FIBP	11	65888088	65888784	697	*	11-65888087-65888784-[65888307-65888457]	169629	Promoter (<=1kb)	65883740	65888471	4732	2	NM_004214.5	0	9158	FGF1 intracellular binding protein	GO:0005634,GO:0005739,GO:0008543,GO:0012505,GO:0016020,GO:0016607,GO:0017134,GO:0070527	nucleus|mitochondrion|fibroblast growth factor receptor signaling pathway|endomembrane system|membrane|nuclear speck|fibroblast growth factor binding|platelet aggregation
FILIP1L	3	100086679	100087441	763	*	3-100086678-100087441-[100086782-100087222]	99531	Intron (NM_032359.4/CMSS1, intron 1 of 9)	99828811	100114501	285691	2	NM_001387850.1	27060	11259	filamin A interacting protein 1 like	GO:0003674,GO:0005634,GO:0005737,GO:0008150,GO:0016020	molecular_function|nucleus|cytoplasm|biological_process|membrane
FKBP1B	2	24024369	24025110	742	*	2-24024368-24025110-[24024572-24024991]	116742	Intron (XM_017004063.2/MFSD2B, intron 12 of 12)	24033205	24063681	30477	1	XM_017003594.1	-8095	2281	FKBP prolyl isomerase 1B	GO:0000413,GO:0003755,GO:0005102,GO:0005219,GO:0005515,GO:0005528,GO:0005737,GO:0005829,GO:0006458,GO:0006939,GO:0009749,GO:0010459,GO:0010880,GO:0010881,GO:0016020,GO:0019227,GO:0019855,GO:0022417,GO:0030018,GO:0030073,GO:0030551,GO:0032515,GO:0033017,GO:0033197,GO:0034220,GO:0034704,GO:0035584,GO:0042026,GO:0042098,GO:0042542,GO:0044325,GO:0048680,GO:0051209,GO:0051280,GO:0051284,GO:0051480,GO:…	protein peptidyl-prolyl isomerization|peptidyl-prolyl cis-trans isomerase activity|signaling receptor binding|ryanodine-sensitive calcium-release channel activity|protein binding|FK506 binding|cytoplasm|cytosol|'de novo' protein folding|smooth muscle contraction|response to glucose|negative regulation of heart rate|regulation of release of sequestered calcium ion into cytosol by sarcoplasmic reti…
FKBP2	11	64240689	64242372	1684	*	11-64240688-64242372-[64241271-64241280]	495281	Promoter (<=1kb)	64241095	64244132	3038	1	NM_001135208.2	0	2286	FKBP prolyl isomerase 2	GO:0000413,GO:0003755,GO:0005515,GO:0005528,GO:0005783,GO:0005789	protein peptidyl-prolyl isomerization|peptidyl-prolyl cis-trans isomerase activity|protein binding|FK506 binding|endoplasmic reticulum|endoplasmic reticulum membrane
FKTN	9	105557830	105558544	715	*	9-105557829-105558544-[105558327-105558401]	105732	Promoter (<=1kb)	105558117	105624403	66287	1	XM_011518368.2	0	2218	fukutin	GO:0005515,GO:0005615,GO:0005634,GO:0005783,GO:0005794,GO:0005801,GO:0006493,GO:0007399,GO:0007517,GO:0008285,GO:0016740,GO:0030173,GO:0035269,GO:0046329,GO:0060049	protein binding|extracellular space|nucleus|endoplasmic reticulum|Golgi apparatus|cis-Golgi network|protein O-linked glycosylation|nervous system development|muscle organ development|negative regulation of cell population proliferation|transferase activity|integral component of Golgi membrane|protein O-linked mannosylation|negative regulation of JNK cascade|regulation of protein glycosylation	hsa00515	Mannose type O-glycan biosynthesis
FLJ33534	2	11053372	11054066	695	*	2-11053371-11054066-[11053453-11054008]	133590	Distal Intergenic	11099851	11132176	32326	2	NR_040080.1	78110	NA	NA	NA	NA	NA	NA	NA
FLJ46284	8	92867203	92867873	671	*	8-92867202-92867873-[92867267-92867691]	100367	Distal Intergenic	92712962	92786060	73099	2	NR_046114.1	-81143	NA	NA	NA	NA	NA	NA	NA
FLJ46284	8	92732104	92733377	1274	*	8-92732103-92733377-[92732874-92732883]	101175	Intron (NR_046114.1/FLJ46284, intron 1 of 2)	92712962	92786060	73099	2	NR_046114.1	52683	NA	NA	NA	NA	NA	NA	NA
FLNC	7	128839844	128840439	596	*	7-128839843-128840439-[128839855-128840278]	116334	Exon (NM_001127487.2/FLNC, exon 9 of 47)	128830406	128859272	28867	1	NM_001458.5	9438	2318	filamin C	GO:0003779,GO:0005515,GO:0005737,GO:0005829,GO:0005856,GO:0005886,GO:0005925,GO:0008092,GO:0016528,GO:0030018,GO:0030506,GO:0034329,GO:0042383,GO:0043034,GO:0048747	actin binding|protein binding|cytoplasm|cytosol|cytoskeleton|plasma membrane|focal adhesion|cytoskeletal protein binding|sarcoplasm|Z disc|ankyrin binding|cell junction assembly|sarcolemma|costamere|muscle fiber development	hsa04010,hsa04510,hsa05132,hsa05205	MAPK signaling pathway|Focal adhesion|Salmonella infection|Proteoglycans in cancer
FLRT1	11	64135436	64136077	642	*	11-64135435-64136077-[64135824-64136026]	100518	Intron (XM_005273939.4/MACROD1, intron 3 of 9)	64115993	64127289	11297	1	XM_011544883.2	19443	23769	fibronectin leucine rich transmembrane protein 1	GO:0005615,GO:0005789,GO:0005886,GO:0005887,GO:0005911,GO:0005925,GO:0007155,GO:0008543,GO:0016358,GO:0030659,GO:0030674,GO:0031012,GO:0031410,GO:0032809,GO:0044306,GO:0048471,GO:1990138	extracellular space|endoplasmic reticulum membrane|plasma membrane|integral component of plasma membrane|cell-cell junction|focal adhesion|cell adhesion|fibroblast growth factor receptor signaling pathway|dendrite development|cytoplasmic vesicle membrane|protein-macromolecule adaptor activity|extracellular matrix|cytoplasmic vesicle|neuronal cell body membrane|neuron projection terminus|perinucle…
FLVCR1-DT	1	212857649	212858271	623	*	1-212857648-212858271-[212857818-212858047]	155036	Promoter (<=1kb)	212856604	212858138	1535	2	NR_027285.1	0	NA	NA	NA	NA	NA	NA	NA
FMNL1	17	45228908	45229448	541	*	17-45228907-45229448-[45229022-45229092]	126355	Promoter (<=1kb)	45229270	45247322	18053	1	XM_011525180.2	0	752	formin like 1	GO:0003674,GO:0005515,GO:0005829,GO:0005886,GO:0005938,GO:0008360,GO:0016020,GO:0016477,GO:0030866,GO:0031267,GO:0032059,GO:0032794,GO:0045335,GO:0051014,GO:0051015,GO:0070062	molecular_function|protein binding|cytosol|plasma membrane|cell cortex|regulation of cell shape|membrane|cell migration|cortical actin cytoskeleton organization|small GTPase binding|bleb|GTPase activating protein binding|phagocytic vesicle|actin filament severing|actin filament binding|extracellular exosome
FOS	14	75277198	75279283	2086	*	14-75277197-75279283-[75277714-75277717]	240879	Promoter (<=1kb)	75278828	75282230	3403	1	NM_005252.4	0	2353	Fos proto-oncogene, AP-1 transcription factor subunit	GO:0000785,GO:0000976,GO:0000978,GO:0000979,GO:0000981,GO:0001102,GO:0001228,GO:0001661,GO:0003682,GO:0003700,GO:0005515,GO:0005634,GO:0005654,GO:0005783,GO:0005829,GO:0006306,GO:0006357,GO:0006366,GO:0006954,GO:0007179,GO:0007399,GO:0007565,GO:0007568,GO:0008134,GO:0009409,GO:0009416,GO:0009629,GO:0009636,GO:0016020,GO:0019221,GO:0030431,GO:0031668,GO:0032496,GO:0032570,GO:0032870,GO:0032993,GO:…	chromatin|transcription regulatory region sequence-specific DNA binding|RNA polymerase II cis-regulatory region sequence-specific DNA binding|RNA polymerase II core promoter sequence-specific DNA binding|DNA-binding transcription factor activity, RNA polymerase II-specific|RNA polymerase II activating transcription factor binding|DNA-binding transcription activator activity, RNA polymerase II-spe…	hsa01522,hsa04010,hsa04024,hsa04210,hsa04380,hsa04620,hsa04657,hsa04658,hsa04659,hsa04660,hsa04662,hsa04668,hsa04713,hsa04725,hsa04728,hsa04915,hsa04917,hsa04921,hsa04926,hsa04928,hsa04932,hsa04935,hsa05031,hsa05130,hsa05132,hsa05133,hsa05135,hsa05140,hsa05142,hsa05161,hsa05162,hsa05166,hsa05167,hsa05170,hsa05171,hsa05200,hsa05210,hsa05224,hsa05231,hsa05235,hsa05323,hsa05418	Endocrine resistance|MAPK signaling pathway|cAMP signaling pathway|Apoptosis|Osteoclast differentiation|Toll-like receptor signaling pathway|IL-17 signaling pathway|Th1 and Th2 cell differentiation|Th17 cell differentiation|T cell receptor signaling pathway|B cell receptor signaling pathway|TNF signaling pathway|Circadian entrainment|Cholinergic synapse|Dopaminergic synapse|Estrogen signaling pat…	TF_bZIP
FOSB	19	45470048	45471138	1091	*	19-45470047-45471138-[45470371-45470380]	204474	Promoter (2-3kb)	45467996	45475179	7184	1	XM_005258691.1	2052	2354	FosB proto-oncogene, AP-1 transcription factor subunit	GO:0000122,GO:0000785,GO:0000978,GO:0000981,GO:0001228,GO:0003677,GO:0005515,GO:0005634,GO:0005654,GO:0006357,GO:0006366,GO:0007565,GO:0008134,GO:0009612,GO:0032570,GO:0032870,GO:0042493,GO:0043231,GO:0043278,GO:0045944,GO:0051412,GO:0051591,GO:0071277,GO:1990837	negative regulation of transcription by RNA polymerase II|chromatin|RNA polymerase II cis-regulatory region sequence-specific DNA binding|DNA-binding transcription factor activity, RNA polymerase II-specific|DNA-binding transcription activator activity, RNA polymerase II-specific|DNA binding|protein binding|nucleus|nucleoplasm|regulation of transcription by RNA polymerase II|transcription by RNA …	hsa04380,hsa04657,hsa05030,hsa05031,hsa05034	Osteoclast differentiation|IL-17 signaling pathway|Cocaine addiction|Amphetamine addiction|Alcoholism
FSCN1	7	5595409	5596199	791	*	7-5595408-5596199-[5595941-5595956]	102196	Promoter (2-3kb)	5592816	5606655	13840	1	NM_003088.4	2593	6624	fascin actin-bundling protein 1	GO:0001725,GO:0001726,GO:0002102,GO:0003723,GO:0003779,GO:0005515,GO:0005737,GO:0005829,GO:0005856,GO:0005902,GO:0005911,GO:0005938,GO:0007043,GO:0007163,GO:0008144,GO:0010592,GO:0015629,GO:0016477,GO:0019221,GO:0030027,GO:0030035,GO:0030036,GO:0030046,GO:0030175,GO:0030426,GO:0030674,GO:0031253,GO:0032534,GO:0032956,GO:0035089,GO:0044393,GO:0045296,GO:0048870,GO:0051015,GO:0051017,GO:0051491,GO:…	stress fiber|ruffle|podosome|RNA binding|actin binding|protein binding|cytoplasm|cytosol|cytoskeleton|microvillus|cell-cell junction|cell cortex|cell-cell junction assembly|establishment or maintenance of cell polarity|drug binding|positive regulation of lamellipodium assembly|actin cytoskeleton|cell migration|cytokine-mediated signaling pathway|lamellipodium|microspike assembly|actin cytoskeleto…	hsa05206	MicroRNAs in cancer
FTO	16	53790535	53791495	961	*	16-53790534-53791495-[53791061-53791068]	103657	Intron (NM_001363891.1/FTO, intron 1 of 8)	53704156	54121941	417786	1	NM_001080432.3	86379	79068	FTO alpha-ketoglutarate dependent dioxygenase	GO:0005634,GO:0005654,GO:0005737,GO:0005829,GO:0005886,GO:0006307,GO:0008198,GO:0010883,GO:0016607,GO:0016740,GO:0035515,GO:0035516,GO:0035552,GO:0035553,GO:0040014,GO:0042245,GO:0043231,GO:0043734,GO:0061157,GO:0070989,GO:0080111,GO:0090335,GO:1990931,GO:1990984	nucleus|nucleoplasm|cytoplasm|cytosol|plasma membrane|DNA dealkylation involved in DNA repair|ferrous iron binding|regulation of lipid storage|nuclear speck|transferase activity|oxidative RNA demethylase activity|oxidative DNA demethylase activity|oxidative single-stranded DNA demethylation|oxidative single-stranded RNA demethylation|regulation of multicellular organism growth|RNA repair|intracel…
FUT11	10	73771814	73772667	854	*	10-73771813-73772667-[73772297-73772336]	104736	Promoter (<=1kb)	73772276	73776219	3944	1	NM_001284194.2	0	170384	fucosyltransferase 11	GO:0005515,GO:0006486,GO:0016021,GO:0032580,GO:0036065,GO:0046920	protein binding|protein glycosylation|integral component of membrane|Golgi cisterna membrane|fucosylation|alpha-(1->3)-fucosyltransferase activity
[truncated: 2,238 more rows]
